# Supplementary material for: Gliovascular transcriptional perturbations in Alzheimer’s disease reveal molecular mechanisms of blood brain barrier dysfunction
Source: Nat Commun. 2024 Jun 20;15:4758. doi: 10.1038/s41467-024-48926-6 (PMC11190273; doi:10.1038/s41467-024-48926-6)
Supplement: Supplementary file 4 — Supplementary Data 1-45 [file 41467_2024_48926_MOESM4_ESM.xlsx]

## Sheet: Content
Table Summary Names	Remarks	Statistical Analysis
1_SampleData	Sample information table
2_ClusterCellTypes	Cell type assignment of each cluster
3_CellCountsPerPerson	Number of cells in each cluster per person	one-sided Fisher's exact test
4_CellProportion_byDxn	Cluster cell proportions in AD and control samples	Wilcoxon rank sum test
5_CellProportion_bySexAge-APOE	Cluster cell proportions by sex, age and APOE	Wilcoxon rank sum test for binary and Spearman’s test of correlation for quantitative/semi-quantitative variables
6_CellProportion_byPathologies	Cluster cell proportions by Braak, Thal and TDP43	Spearman’s test of correlation
7_IntermediateCell	Percent intermediate or ambiguous cells identified by random forest classification. Analyses were done for each of the vascular or astrocyte clusters against any other clusters.
8_VascularCluster_Sig-Genes	Signature genes for the three brain vascular cell clusters. Signature genes that were detected in at least 50% cells in one cluster, had average expression >= 2.0X that of either of the other two clusters with Bonferroni p-value < 0.05. This resulted in 102, 174 and 80 signature genes for cl.25, cl.26 and cl.30 respectively
9_cl25_signatureGene_GO	GO term enrichment for vascular cluster 25 signature genes	one-sided Fisher's exact test
10_cl26_signatureGene_GO	GO term enrichment for vascular cluster 26 signature genes	one-sided Fisher's exact test
11_cl30_signatureGene_GO	GO term enrichment for vascular cluster 30 signature genes	one-sided Fisher's exact test
12_AstrocyteCluster_Sig-Genes	Signature genes for the three brain astrocytic clusters. Signature genes that were detected in at least 50% cells in one cluster, had average expression >= 2.0X that of either of the other two clusters with Bonferroni p-value < 0.05. This resulted in 20, 12 and 274 signature genes for cl.8, cl.11 and cl.31 respectively
13_cl31_signatureGene_GO	GO term enrichment for astrocytic cluster 31 signature genes
14_Vascular_DEG_Dxn	Genes with significant differential expression in AD vs. control brain vascular clusters. MAST R package was used to detect differentially expressed genes (DEGs). Imposing q value < 0.05, absolute log (fold change) > 0.1 and detection of gene expression in >= 20% cells, 220 (156 up, 64 down), 44 (34 up, 10 down), and 14 (8 up and 6 down) DEGs were identified in cl.25, cl.26 and cl.30 respectively.
15_cl25_upDEG_GO	GO term enrichment for vascular cluster 25 genes upregulated in AD	one-sided Fisher's exact test
16_cl25_downDEG_GO	GO term enrichment for vascular cluster 25 genes downregulated in AD	one-sided Fisher's exact test
17_cl26_upDEG_GO	GO term enrichment for vascular cluster 26 genes upregulated in AD	one-sided Fisher's exact test
18_Ast_DEG_Dxn	Genes with significant differential expression in AD vs. control brain astrocytic clusters. MAST R package was used to detect differentially expressed genes (DEGs). Imposing q value < 0.05, absolute log (fold change) > 0.1 and detection of gene expression in >= 20% cells, 696 (312 up, 384 down), 822 (573 up, 249 down), 328 (139 up, 189 down) DEGs were identified in cl.8, cl.11 and cl.31 respectiv…
19_cl8_upDEG_GO	GO term enrichment for astrocytic cluster 8 genes upregulated in AD	one-sided Fisher's exact test
20_cl11_upDEG_GO	GO term enrichment for astrocytic cluster 11 genes upregulated in AD	one-sided Fisher's exact test
21_cl31_upDEG_GO	GO term enrichment for astrocytic cluster 31 genes upregulated in AD	one-sided Fisher's exact test
22_cl8_downDEG_GO	GO term enrichment for astrocytic cluster 8 genes downregulated in AD	one-sided Fisher's exact test
23_cl11_downDEG_GO	GO term enrichment for astrocytic cluster 11 genes downregulated in AD	one-sided Fisher's exact test
24_cl31_downDEG_GO	GO term enrichment for astrocytic cluster 31 genes downregulated in AD	one-sided Fisher's exact test
25_Nichenet_AstroLig_VasTarget	Nichenet astrocyte cluster ligand-vascular cluster target interactions. Column header descriptions: ligand-Ast.cluster-number: Ligands from a specific astrocytic cluster denoted by its number, for which there is one or more qualifying target gene in corresponding vascular cluster. target-Vasc.cluster-number: Target genes in vasculer cluster for the corresponding astrocytic ligand. weight: The reg…
26_Nichenet_VasTarget_Priority	Vascular target genes. 27 vascular target genes are shown. 6 genes selected for validation studies are highlighted in yellow. Column header descriptions: cell type: cell type assigned to gene according to BRETIGEA. Biological Function: Known function of gene/protein based on literature. target_vascular cluster-number: whether the gene is a target gene in that cluster (1=yes, 0=no). vascular clust…
27_DeltaCtValues from qPCR	Individual deltaCt values obtained from qPCR of nuclei extracted from the snRNAseq cohort brain tissue
28_VEGFA_RNAscope	Percentage of VEGFA positivity in AGT positive nuclei obtained from RNAscope assay. Nuclei extracted from the snRNAseq cohort brain tissue
29_SMAD3_RNAscope	Percentage of SMAD3 positivity in LEF1 positive nuclei obtained from RNAscope assay. Nuclei extracted from the snRNAseq cohort brain tissue
30_pSMAD3_IHC	pSMAD3 immunoreactivity in postmortem brain tissue between AD and control samples
31_External_Dataset_Summary	Summary of external snRNAseq datasets
32_SMAD3_in_Integrated_per	Differential exrepssion results of SMAD3 in pericyte nuclei from multiple studies	negative binomial generalized linear mixed effects model
33_VEGFA_in_Integrated_per	Differential exrepssion results of VEGFA in astrocyte nuclei from multiple studies	negative binomial generalized linear mixed effects model
34_Per0_Ast0_SignatureGene_External	Signature genes for Pericyte Cluster0 and Astrocyte Cluster0 in integrated dataset. Signature genes that were detected in at least 50% cells in one cluster, had average expression >= 2.0X that of either of the other two clusters with Bonferroni p-value < 0.05.	Wilcoxon rank sum test
35_SMAD3_Infarcts_Association	Infarcts GWAS of 6 SMAD3 variants	generalized linear model
36_ADNI_MCSA_eQTL_MetaAnalysis	Association of SMAD3 variants with blood SMAD3 gene expression in primary model adjusting for APOE and secondary model without APOE adjustment.	linear mixed models
37_DeltaCtValues_Pericytes	Individual deltaCt values obtained from qPCR of IPSC derived pericytes after treatment with Abeta, VEGF, and KDR inhibitor
38_Zebrafish_scRNAseq_Clusters	Zebrafish cluster cell proportions in Abeta treated vs vehicle treated conditions
39_Zebrafish_scRNAseq_CellType	Zebrafish cluster type numbers in Abeta treated vs vehicle treated conditions
40_Patient_IPSCs	IPSC Subject information table
41_Mycoplasma_Measure	Mycoplasma contamination measurements
42_IntegratedAst_CellPerSample	Numbers of and testing for over-representations of nuclei from donor(s) in each cluster in integrated astrocyte dataset	one-sided Fisher’s Exact Test
43_IntegratedPer_CellPerSample	Numbers of and testing for over-representations of nuclei from donor(s) in each cluster in integrated pericyte dataset	one-sided Fisher’s Exact Test
44_Statistical_Models	Statistical models in differential gene expression analysis using MAST
45_Additional_DE results of VEGFA	Differential expression results of VEGFA expression between AD and controls in Sadick et al.

## Sheet: 1_SampleData
Diagnosis	Sample	Subject ID	Age of Death	Sex	Race	Dementia Duration (years)	Brain Weight at death (grams)	APOE	Braak	Thal	TDP43	α-synuclein	VaD	Temporal Cortex RIN	Estimated Number of Cells	Mean Reads Per Cell	Median Genes per Cell	Number of Reads	Valid Barcodes (%)	Valid UMI (%)	Sequencing Saturation (%)	Reads Mapped Confidently to Transcriptome (%)	Fraction Reads in Cells (%)
Control	1	7098	>90	F	Non-Hispanic White	0	1150	33	2	0	NA	NA	none	7.1	2500	73045	2710	182611519	95.9	99.9	71.6	64	90.8
	2	1936	89	F	Non-Hispanic White	0	1140	33	2	0	no	none	mild	5.5	3575	49847	4995	178204293	98	99.9	41.9	69.2	92
	3	14562	76	M	Non-Hispanic White	0	1700	33	2	0	no	none	none	7.4	2726	62712	2828	170951552	97.7	99.9	73	63.8	89.6
	4	14557	81	M	Non-Hispanic White	0	1560	33	2	0	no	none	mild	9.7	3751	48067	4747	180297990	98.5	99.9	39.2	70.4	92.4
	5	14548	83	M	Non-Hispanic White	0	1340	34	NA	3	yes	none	none	7.9	3488	44959	4258	156816116	98.5	99.9	37.7	62.4	86.9
	6	1944	>90	F	Non-Hispanic White	0	1140	34	3	3	yes	none	mild	7	4025	44542	3929	179283444	98.4	99.9	37.7	64.3	85.9
	7	1945	>90	M	Non-Hispanic White	0	1320	23	2.5	1	yes	none	moderate	8.5	3816	98159	4856	374573838	98.3	99.9	66.8	67.4	87.7
	8	14543	80	M	Non-Hispanic White	0	NA	33	NA	NA	NA	none	none	7	3478	43395	3261	150928087	98.5	99.9	52.3	64.6	91.8
	9	14556	72	F	Non-Hispanic White	0	NA	34	1	0	no	none	none	7.4	2566	140993	2554	361786930	98	99.9	80.1	56.7	91.3
	10	1955	87	F	Non-Hispanic White	0	1260	33	1	0	no	none	mild	8.1	4459	37951	4116	169223238	98.5	99.9	35.7	70.5	93
	11	1960	>90	F	Non-Hispanic White	0	1340	33	3	0	no	none	none	7.6	3533	88406	3336	312337660	97	99.9	75.4	63.2	82.5
	12	1934	89	M	Non-Hispanic White	0	1200	33	NA	0	NA	none	none	9.7	3636	49776	4616	180984217	98.6	99.9	40	70.3	78.6
AD	1	971	>90	F	Non-Hispanic White	7	900	33	5	3	no	none	none	9.1	3890	93387	3038	363275100	97.6	99.9	78.5	68.3	94.4
	2	1160	87	F	Non-Hispanic White	11	1040	34	5.5	5	no	none	none	7.2	2753	66616	2794	183395176	95.9	99.9	72.1	62.4	91.4
	3	1142	73	M	Non-Hispanic White	9	1060	44	5.5	4	yes	none	none	7.4	2436	78486	2674	191192635	98.4	99.9	72.7	64.2	90.5
	4	1122	81	M	Non-Hispanic White	6	1240	34	6	5	yes	none	none	8.3	4881	34202	3095	166938066	98.5	99.9	44.8	69.7	92.1
	5	984	86	M	Non-Hispanic White	8	1160	33	5	4	yes	none	mild	6.7	2549	151191	2228	385386596	91.4	99.9	90.2	62.1	91.4
	6	964	>90	F	Non-Hispanic White	0	1120	33	5	3	no	none	none	8.8	5298	35582	4516	188510840	98.4	99.9	25	68.8	89.3
	7	1258	>90	M	Non-Hispanic White	7	1160	34	6	5	yes	none	mild	6.6	2551	67926	2959	173278117	97.9	99.9	66.6	58.1	89.1
	8	941	79	M	Non-Hispanic White	NA	1160	34	6	4	yes	BLBD	none	7.5	3172	127684	3092	405013094	98.4	99.9	76.8	48.9	80
	9	845	73	F	Non-Hispanic White	6	1180	44	5.5	5	no	none	none	8.4	3957	45439	2670	179800909	98.4	99.9	60	43.8	81
	10	758	87	F	Non-Hispanic White	7	1120	33	6	5	no	none	none	8.4	3675	48960	3073	179929729	98.6	99.9	53.4	72.1	94.3
	11	756	>90	F	Non-Hispanic White	9	1120	34	6	5	yes	none	none	7.1	2507	81606	2402	204586655	95.5	99.9	78.3	49.5	85.3
	12	978	89	M	Non-Hispanic White	8	1240	33	5	5	yes	none	moderate	7.7	3925	44783	4243	175772245	98.6	99.9	43.1	68.4	87.8

## Sheet: 2_ClusterCellTypes
cluster	clusterNum	clusterSize	clusterSize.AD	clusterSize.Control	celltype	subtype
cl_0	0	11442	7542	3900	OL	OL
cl_1	1	6661	2551	4110	neu	Ex
cl_2	2	5992	2934	3058	neu	Ex
cl_3	3	5347	2575	2772	neu	Ex
cl_4	4	4741	2198	2543	neu	Ex
cl_5	5	3871	2028	1843	OL	OL
cl_6	6	3837	1922	1915	neu	In
cl_7	7	3507	1450	2057	neu	In
cl_8	8	3343	1862	1481	ast	ast
cl_9	9	2674	1600	1074	OPC	OPC
cl_10	10	2602	1073	1529	neu	In
cl_11	11	2439	1188	1251	ast	ast
cl_12	12	2409	1309	1100	mic	mic
cl_13	13	1878	776	1102	neu	neu
cl_14	14	1609	717	892	OL	OL
cl_15	15	1589	738	851	neu	In
cl_16	16	1247	540	707	neu	Ex
cl_17	17	1224	620	604	neu	Ex
cl_18	18	1213	662	551	neu	In
cl_19	19	1102	490	612	neu	In
cl_20	20	1096	515	581	neu	Ex
cl_21	21	1006	460	546	neu	Ex
cl_22	22	955	484	471	neu	Ex
cl_23	23	952	274	678	neu	Ex
cl_24	24	938	432	506	neu	Ex
cl_25	25	926	424	502	vascular	Pericyte
cl_26	26	739	313	426	vascular	Endothelial
cl_27	27	539	271	268	neu	In
cl_28	28	535	292	243	neu	In
cl_29	29	506	230	276	neu	In
cl_30	30	488	237	251	vascular	Fibroblast
cl_31	31	383	246	137	ast	ast
cl_32	32	295	186	109	mic	mic
cl_33	33	206	33	173	neu	Ex
cl_34	34	105	43	62	neu	Ex

## Sheet: 3_CellCountsPerPerson
SubjectId	Dxn	OL.cl.0	Ex.cl.1	Ex.cl.2	Ex.cl.3	Ex.cl.4	OL.cl.5	In.cl.6	In.cl.7	Ast.cl.8	OPC.cl.9	In.cl.10	Ast.cl.11	Mic.cl.12	Ex.cl.13	OL.cl.14	In.cl.15	Ex.cl.16	Ex.cl.17	In.cl.18	In.cl.19	Ex.cl.20	Ex.cl.21	Ex.cl.22	Ex.cl.23	Ex.cl.24	Pericyte.cl.25	Endothelial.cl.26	In.cl.27	In.cl.28	In.cl.29	Fibroblast.cl.30	Ast.cl.31	Mic.cl.32	Ex.cl.33	Ex.cl.34
1122	AD	1269	408	147	112	89	224	185	305	336	171	121	124	304	14	16	140	26	49	47	163	9	14	13	12	4	46	33	42	23	50	52	50	45	1	0
1142	AD	787	83	73	50	25	190	57	120	74	170	81	126	75	13	16	66	13	22	42	24	8	25	9	0	6	6	3	13	25	15	9	17	16	6	0
1160	AD	889	44	258	98	19	233	59	36	150	159	54	76	64	14	3	51	33	24	39	6	7	14	25	0	8	27	10	18	6	6	21	43	16	3	0
1258	AD	484	175	158	106	72	251	61	104	146	72	26	219	117	8	43	44	18	26	23	29	14	12	17	3	14	10	4	20	16	14	14	20	27	1	1
14543	Normal	818	474	259	159	28	28	126	186	369	173	72	35	116	5	81	57	18	46	25	54	11	2	17	15	3	17	16	24	9	19	18	0	33	0	1
14548	Normal	24	665	464	319	374	0	194	273	35	47	63	19	10	50	5	133	61	158	63	94	28	30	84	5	9	23	21	60	6	24	16	26	4	3	2
14556	Normal	282	179	59	36	25	149	20	106	256	72	154	103	274	10	87	20	14	9	21	28	15	3	6	37	29	90	56	4	1	7	20	1	3	14	0
14557	Normal	271	361	341	184	131	20	185	367	191	263	261	75	47	12	113	151	45	50	41	88	17	35	27	19	2	18	23	45	14	33	19	31	7	0	0
14562	Normal	859	34	0	1	9	1103	1	7	4	19	7	128	161	2	21	2	0	1	1	7	0	0	0	80	7	26	23	0	2	0	30	24	30	95	0
1934	Normal	3	638	320	358	262	0	101	38	0	28	116	399	108	191	199	39	82	38	25	12	54	110	37	65	44	53	45	3	21	8	23	3	4	0	7
1936	Normal	52	32	54	360	460	54	315	40	129	17	142	184	44	360	82	56	94	43	65	9	190	62	69	34	245	75	57	13	34	21	8	24	1	0	28
1944	Normal	54	364	620	336	325	0	235	265	63	58	103	19	218	107	11	91	139	88	68	67	54	138	64	13	31	41	30	29	29	48	24	3	3	4	5
1945	Normal	58	141	480	569	478	2	345	32	32	21	157	39	27	198	90	20	161	39	64	2	110	69	101	47	80	38	62	6	49	8	24	3	2	0	14
1955	Normal	418	685	174	201	69	136	150	561	65	96	327	36	36	75	94	155	13	72	81	201	68	35	27	43	32	46	20	48	43	57	32	11	13	54	2
1960	Normal	21	513	260	227	375	5	202	115	279	109	72	154	46	83	85	82	52	44	52	30	20	43	37	201	17	70	62	15	23	43	36	7	1	2	3
7098	Normal	1040	24	27	22	7	346	41	67	58	171	55	60	13	9	24	45	28	16	45	20	14	19	2	119	7	5	11	21	12	8	1	4	8	1	0
756	AD	254	250	211	154	130	59	98	89	148	154	28	38	214	28	58	69	8	92	35	23	30	21	41	1	16	36	24	14	5	19	19	4	1	1	1
758	AD	1873	131	58	44	22	256	67	156	76	177	124	22	66	0	103	43	6	14	22	83	1	5	7	20	2	8	8	13	4	18	5	7	13	21	0
845	AD	54	300	431	476	390	3	462	182	51	45	147	123	41	125	32	49	81	76	70	63	77	100	120	9	72	48	30	53	56	38	14	4	0	0	8
941	AD	40	211	364	326	194	12	122	151	143	211	66	107	31	180	33	50	71	49	73	31	75	107	86	74	42	39	35	22	13	18	13	21	0	0	11
964	AD	45	415	532	633	726	33	429	86	108	23	202	17	22	225	174	47	140	130	127	12	213	103	86	26	204	59	17	22	71	32	10	1	2	0	16
971	AD	1351	65	131	121	28	568	79	86	99	373	82	89	99	20	164	65	20	20	59	12	17	23	13	8	11	4	4	18	30	7	6	9	14	0	0
978	AD	146	429	505	395	470	11	142	52	103	31	49	122	78	148	52	98	92	113	49	28	61	36	62	107	47	102	123	13	12	9	33	11	8	0	6
984	AD	350	40	66	60	33	188	161	83	428	14	93	125	198	1	23	16	32	5	76	16	3	0	5	14	6	39	22	23	31	4	41	59	44	0	0
Enrichment Analysis of nuclei from donors in each cluster
seurat_clusters	SubjectId	n_nuc	estimate	p.value	conf.low	conf.high	method	alternative	expected_overlap_size	observed_overlap_size	fold_change	enriched
0	1122	1269	2.34991	9.16e-120	2.21823	Inf	Fisher's Exact Test for Count Data	greater	677.798	1269	1.87224	FALSE
0	1142	787	3.27206	7.53e-131	3.03324	Inf	Fisher's Exact Test for Count Data	greater	330.58	787	2.38067	FALSE
0	1160	889	3.3888	7.43e-154	3.15395	Inf	Fisher's Exact Test for Count Data	greater	366.776	889	2.42382	FALSE
0	1258	484	1.52466	3.75e-15	1.39723	Inf	Fisher's Exact Test for Count Data	greater	345.759	484	1.39982	FALSE
0	14543	818	1.9884	3.19e-55	1.85472	Inf	Fisher's Exact Test for Count Data	greater	483.683	818	1.69119	FALSE
0	14548	24	0.0396842	1	0.0273218	Inf	Fisher's Exact Test for Count Data	greater	495.067	24	0.0484783	FALSE
0	14556	282	0.861446	0.99119	0.77229	Inf	Fisher's Exact Test for Count Data	greater	319.633	282	0.882261	FALSE
0	14557	271	0.480803	1	0.431387	Inf	Fisher's Exact Test for Count Data	greater	508.932	271	0.532487	FALSE
0	14562	859	2.8966	1.23e-119	2.69732	Inf	Fisher's Exact Test for Count Data	greater	391.733	859	2.19282	FALSE
0	1934	3	0.00485702	1	0.00131304	Inf	Fisher's Exact Test for Count Data	greater	501.197	3	0.00598567	FALSE
0	1936	52	0.085313	1	0.0666608	Inf	Fisher's Exact Test for Count Data	greater	503.97	52	0.103181	FALSE
0	1944	54	0.0812286	1	0.0637864	Inf	Fisher's Exact Test for Count Data	greater	546.88	54	0.098742	FALSE
0	1945	58	0.0920921	1	0.0729532	Inf	Fisher's Exact Test for Count Data	greater	520.754	58	0.111377	FALSE
0	1955	418	0.637639	1	0.583627	Inf	Fisher's Exact Test for Count Data	greater	609.493	418	0.685816	FALSE
0	1960	21	0.0347471	1	0.023231	Inf	Fisher's Exact Test for Count Data	greater	494.191	21	0.0424937	FALSE
0	7098	1040	5.00997	4.93e-272	4.66429	Inf	Fisher's Exact Test for Count Data	greater	342.986	1040	3.0322	FALSE
0	756	254	0.694645	1	0.619915	Inf	Fisher's Exact Test for Count Data	greater	346.342	254	0.733378	FALSE
0	758	1873	7.98446	0	7.52334	Inf	Fisher's Exact Test for Count Data	greater	507.181	1873	3.69296	FALSE
0	845	54	0.0793389	1	0.0623129	Inf	Fisher's Exact Test for Count Data	greater	558.994	54	0.0966022	FALSE
0	941	40	0.075287	1	0.0567025	Inf	Fisher's Exact Test for Count Data	greater	440.919	40	0.0907196	FALSE
0	964	45	0.0495344	1	0.0379687	Inf	Fisher's Exact Test for Count Data	greater	728.005	45	0.0618127	FALSE
0	971	1351	3.69036	3.03e-254	3.47654	Inf	Fisher's Exact Test for Count Data	greater	539.29	1351	2.50514	FALSE
0	978	146	0.22766	1	0.196827	Inf	Fisher's Exact Test for Count Data	greater	546.296	146	0.267254	FALSE
0	984	350	1.05244	0.200761	0.952843	Inf	Fisher's Exact Test for Count Data	greater	335.542	350	1.04309	FALSE
1	1122	408	1.03972	0.240635	0.950174	Inf	Fisher's Exact Test for Count Data	greater	394.582	408	1.034	FALSE
1	1142	83	0.402206	1	0.330866	Inf	Fisher's Exact Test for Count Data	greater	192.448	83	0.431285	FALSE
1	1160	44	0.18655	1	0.142371	Inf	Fisher's Exact Test for Count Data	greater	213.52	44	0.20607	FALSE
1	1258	175	0.855179	0.979104	0.746624	Inf	Fisher's Exact Test for Count Data	greater	201.285	175	0.869416	FALSE
1	14543	474	1.8586	8.01e-30	1.70486	Inf	Fisher's Exact Test for Count Data	greater	281.578	474	1.68337	FALSE
1	14548	665	2.80644	7.39e-96	2.60153	Inf	Fisher's Exact Test for Count Data	greater	288.205	665	2.30739	FALSE
1	14556	179	0.957445	0.719782	0.836754	Inf	Fisher's Exact Test for Count Data	greater	186.076	179	0.961974	FALSE
1	14557	361	1.25764	5.15e-05	1.14218	Inf	Fisher's Exact Test for Count Data	greater	296.277	361	1.21846	FALSE
1	14562	34	0.133753	1	0.0981061	Inf	Fisher's Exact Test for Count Data	greater	228.049	34	0.149091	FALSE
1	1934	638	2.61172	8.18e-82	2.41869	Inf	Fisher's Exact Test for Count Data	greater	291.773	638	2.18663	FALSE
1	1936	32	0.0963972	1	0.0700181	Inf	Fisher's Exact Test for Count Data	greater	293.388	32	0.109071	FALSE
1	1944	364	1.16792	0.00384845	1.06142	Inf	Fisher's Exact Test for Count Data	greater	318.368	364	1.14333	FALSE
1	1945	141	0.431054	1	0.371442	Inf	Fisher's Exact Test for Count Data	greater	303.159	141	0.465103	FALSE
1	1955	685	2.24072	4.48e-65	2.0819	Inf	Fisher's Exact Test for Count Data	greater	354.818	685	1.93057	FALSE
1	1960	513	1.99998	1.07e-38	1.8397	Inf	Fisher's Exact Test for Count Data	greater	287.695	513	1.78314	FALSE
1	7098	24	0.107907	1	0.0742367	Inf	Fisher's Exact Test for Count Data	greater	199.67	24	0.120198	FALSE
1	756	250	1.27863	0.000255	1.13924	Inf	Fisher's Exact Test for Count Data	greater	201.624	250	1.23993	FALSE
1	758	131	0.410293	1	0.351578	Inf	Fisher's Exact Test for Count Data	greater	295.257	131	0.443681	FALSE
1	845	300	0.911239	0.939532	0.821196	Inf	Fisher's Exact Test for Count Data	greater	325.42	300	0.921885	FALSE
1	941	211	0.80243	0.999188	0.709331	Inf	Fisher's Exact Test for Count Data	greater	256.682	211	0.822027	FALSE
1	964	415	0.975816	0.685722	0.892653	Inf	Fisher's Exact Test for Count Data	greater	423.811	415	0.979211	FALSE
1	971	65	0.184889	1	0.148383	Inf	Fisher's Exact Test for Count Data	greater	313.95	65	0.20704	FALSE
1	978	429	1.42122	1.05e-10	1.30008	Inf	Fisher's Exact Test for Count Data	greater	318.028	429	1.34894	FALSE
1	984	40	0.185806	1	0.139807	Inf	Fisher's Exact Test for Count Data	greater	195.337	40	0.204774	FALSE
2	1122	147	0.379776	1	0.328424	Inf	Fisher's Exact Test for Count Data	greater	354.952	147	0.41414	FALSE
2	1142	73	0.395047	1	0.320717	Inf	Fisher's Exact Test for Count Data	greater	173.12	73	0.421674	FALSE
2	1160	258	1.39969	8.68e-07	1.24928	Inf	Fisher's Exact Test for Count Data	greater	192.075	258	1.34323	FALSE
2	1258	158	0.859784	0.969797	0.745518	Inf	Fisher's Exact Test for Count Data	greater	181.069	158	0.872598	FALSE
2	14543	259	1.02553	0.361236	0.916842	Inf	Fisher's Exact Test for Count Data	greater	253.297	259	1.02251	FALSE
2	14548	464	1.99164	3.42e-35	1.82538	Inf	Fisher's Exact Test for Count Data	greater	259.259	464	1.78972	FALSE
2	14556	59	0.327934	1	0.259909	Inf	Fisher's Exact Test for Count Data	greater	167.387	59	0.352476	FALSE
2	14557	341	1.32843	1.6e-06	1.20327	Inf	Fisher's Exact Test for Count Data	greater	266.52	341	1.27945	FALSE
2	14562	0	0	1	0	Inf	Fisher's Exact Test for Count Data	greater	205.145	0	0	FALSE
2	1934	320	1.25535	0.000134	1.13385	Inf	Fisher's Exact Test for Count Data	greater	262.469	320	1.21919	FALSE
2	1936	54	0.184624	1	0.144917	Inf	Fisher's Exact Test for Count Data	greater	263.921	54	0.204606	FALSE
2	1944	620	2.55687	3.22e-77	2.36655	Inf	Fisher's Exact Test for Count Data	greater	286.392	620	2.16486	FALSE
2	1945	480	1.95474	1.27e-34	1.79417	Inf	Fisher's Exact Test for Count Data	greater	272.711	480	1.7601	FALSE
2	1955	174	0.511176	1	0.447023	Inf	Fisher's Exact Test for Count Data	greater	319.182	174	0.545144	FALSE
2	1960	260	1.00525	0.478158	0.898963	Inf	Fisher's Exact Test for Count Data	greater	258.8	260	1.00464	FALSE
2	7098	27	0.136556	1	0.0961481	Inf	Fisher's Exact Test for Count Data	greater	179.616	27	0.15032	FALSE
2	756	211	1.18582	0.0124028	1.04675	Inf	Fisher's Exact Test for Count Data	greater	181.374	211	1.16334	FALSE
2	758	58	0.197337	1	0.156279	Inf	Fisher's Exact Test for Count Data	greater	265.603	58	0.218371	FALSE
2	845	431	1.57343	2.59e-16	1.43928	Inf	Fisher's Exact Test for Count Data	greater	292.736	431	1.47231	FALSE
2	941	364	1.69776	2.91e-18	1.54071	Inf	Fisher's Exact Test for Count Data	greater	230.902	364	1.57642	FALSE
2	964	532	1.48575	1.61e-15	1.37083	Inf	Fisher's Exact Test for Count Data	greater	381.245	532	1.39543	FALSE
2	971	131	0.431724	1	0.369957	Inf	Fisher's Exact Test for Count Data	greater	282.418	131	0.463851	FALSE
2	978	505	1.96595	9.41e-37	1.80802	Inf	Fisher's Exact Test for Count Data	greater	286.087	505	1.7652	FALSE
2	984	66	0.349989	1	0.281034	Inf	Fisher's Exact Test for Count Data	greater	175.718	66	0.375601	FALSE
3	1122	112	0.323455	1	0.273849	Inf	Fisher's Exact Test for Count Data	greater	316.744	112	0.353598	FALSE
3	1142	50	0.301865	1	0.23432	Inf	Fisher's Exact Test for Count Data	greater	154.484	50	0.323657	FALSE
3	1160	98	0.546079	1	0.456311	Inf	Fisher's Exact Test for Count Data	greater	171.399	98	0.571765	FALSE
3	1258	106	0.632658	1	0.532127	Inf	Fisher's Exact Test for Count Data	greater	161.578	106	0.656031	FALSE
3	14543	159	0.678963	1	0.589661	Inf	Fisher's Exact Test for Count Data	greater	226.031	159	0.703442	FALSE
3	14548	319	1.4447	3.62e-09	1.30412	Inf	Fisher's Exact Test for Count Data	greater	231.351	319	1.37885	FALSE
3	14556	36	0.223101	1	0.165103	Inf	Fisher's Exact Test for Count Data	greater	149.369	36	0.241014	FALSE
3	14557	184	0.75256	0.999944	0.659907	Inf	Fisher's Exact Test for Count Data	greater	237.831	184	0.773659	FALSE
3	14562	1	0.00490623	1	0.000252	Inf	Fisher's Exact Test for Count Data	greater	183.062	1	0.00546262	FALSE
3	1934	358	1.63233	6.35e-16	1.48092	Inf	Fisher's Exact Test for Count Data	greater	234.216	358	1.5285	FALSE
3	1936	360	1.63269	5.2e-16	1.48163	Inf	Fisher's Exact Test for Count Data	greater	235.512	360	1.52859	FALSE
3	1944	336	1.36891	1.69e-07	1.23918	Inf	Fisher's Exact Test for Count Data	greater	255.564	336	1.31474	FALSE
3	1945	569	2.78138	8.13e-83	2.566	Inf	Fisher's Exact Test for Count Data	greater	243.355	569	2.33814	FALSE
3	1955	201	0.678744	1	0.598754	Inf	Fisher's Exact Test for Count Data	greater	284.824	201	0.705699	FALSE
3	1960	227	0.980892	0.618391	0.870698	Inf	Fisher's Exact Test for Count Data	greater	230.942	227	0.98293	FALSE
3	7098	22	0.125509	1	0.0847259	Inf	Fisher's Exact Test for Count Data	greater	160.282	22	0.137258	FALSE
3	756	154	0.94659	0.753218	0.819236	Inf	Fisher's Exact Test for Count Data	greater	161.85	154	0.951495	FALSE
3	758	44	0.168359	1	0.12851	Inf	Fisher's Exact Test for Count Data	greater	237.012	44	0.185644	FALSE
3	845	476	2.03059	6.76e-38	1.86334	Inf	Fisher's Exact Test for Count Data	greater	261.225	476	1.82218	FALSE
3	941	326	1.69493	1.32e-16	1.53057	Inf	Fisher's Exact Test for Count Data	greater	206.047	326	1.58216	FALSE
3	964	633	2.11799	6.9e-54	1.96383	Inf	Fisher's Exact Test for Count Data	greater	340.207	633	1.86063	FALSE
3	971	121	0.450083	1	0.38325	Inf	Fisher's Exact Test for Count Data	greater	252.018	121	0.480125	FALSE
3	978	395	1.6606	2.54e-18	1.51323	Inf	Fisher's Exact Test for Count Data	greater	255.291	395	1.54725	FALSE
3	984	60	0.35891	1	0.285033	Inf	Fisher's Exact Test for Count Data	greater	156.803	60	0.382645	FALSE
4	1122	89	0.290231	1	0.240705	Inf	Fisher's Exact Test for Count Data	greater	280.846	89	0.3169	FALSE
4	1142	25	0.16901	1	0.117177	Inf	Fisher's Exact Test for Count Data	greater	136.976	25	0.182514	FALSE
4	1160	19	0.11481	1	0.0750067	Inf	Fisher's Exact Test for Count Data	greater	151.974	19	0.125022	FALSE
4	1258	72	0.479085	1	0.388317	Inf	Fisher's Exact Test for Count Data	greater	143.265	72	0.502564	FALSE
4	14543	28	0.127227	1	0.090208	Inf	Fisher's Exact Test for Count Data	greater	200.414	28	0.139711	FALSE
4	14548	374	2.00446	9.79e-30	1.82093	Inf	Fisher's Exact Test for Count Data	greater	205.131	374	1.82322	FALSE
4	14556	25	0.175049	1	0.12135	Inf	Fisher's Exact Test for Count Data	greater	132.44	25	0.188764	FALSE
4	14557	131	0.595257	1	0.509797	Inf	Fisher's Exact Test for Count Data	greater	210.876	131	0.621217	FALSE
4	14562	9	0.0504947	1	0.0262734	Inf	Fisher's Exact Test for Count Data	greater	162.315	9	0.0554478	FALSE
4	1934	262	1.29978	6.86e-05	1.16216	Inf	Fisher's Exact Test for Count Data	greater	207.671	262	1.26161	FALSE
4	1936	460	2.53677	1.74e-58	2.32263	Inf	Fisher's Exact Test for Count Data	greater	208.82	460	2.20285	FALSE
4	1944	325	1.51046	3.74e-11	1.36479	Inf	Fisher's Exact Test for Count Data	greater	226.6	325	1.43425	FALSE
4	1945	478	2.56054	1.4e-61	2.34787	Inf	Fisher's Exact Test for Count Data	greater	215.775	478	2.21527	FALSE
4	1955	69	0.250098	1	0.202067	Inf	Fisher's Exact Test for Count Data	greater	252.544	69	0.27322	FALSE
4	1960	375	2.01515	3.44e-30	1.83075	Inf	Fisher's Exact Test for Count Data	greater	204.768	375	1.83134	FALSE
4	7098	7	0.0450248	1	0.0210876	Inf	Fisher's Exact Test for Count Data	greater	142.116	7	0.0492554	FALSE
4	756	130	0.897612	0.890944	0.767279	Inf	Fisher's Exact Test for Count Data	greater	143.507	130	0.905878	FALSE
4	758	22	0.0947832	1	0.0640165	Inf	Fisher's Exact Test for Count Data	greater	210.151	22	0.104687	FALSE
4	845	390	1.82965	2.41e-24	1.66578	Inf	Fisher's Exact Test for Count Data	greater	231.619	390	1.6838	FALSE
4	941	194	1.06897	0.199271	0.939631	Inf	Fisher's Exact Test for Count Data	greater	182.695	194	1.06188	FALSE
4	964	726	2.94404	3.27e-113	2.73833	Inf	Fisher's Exact Test for Count Data	greater	301.649	726	2.40677	FALSE
4	971	28	0.113391	1	0.0804137	Inf	Fisher's Exact Test for Count Data	greater	223.455	28	0.125305	FALSE
4	978	470	2.36634	2.45e-52	2.16915	Inf	Fisher's Exact Test for Count Data	greater	226.358	470	2.07636	FALSE
4	984	33	0.220828	1	0.161075	Inf	Fisher's Exact Test for Count Data	greater	139.032	33	0.237355	FALSE
5	1122	224	0.974179	0.654647	0.864198	Inf	Fisher's Exact Test for Count Data	greater	229.309	224	0.976847	FALSE
5	1142	190	1.80216	1.13e-12	1.57906	Inf	Fisher's Exact Test for Count Data	greater	111.84	190	1.69885	FALSE
5	1160	233	2.02937	2.89e-20	1.7996	Inf	Fisher's Exact Test for Count Data	greater	124.086	233	1.87773	FALSE
5	1258	251	2.37022	6.05e-30	2.10925	Inf	Fisher's Exact Test for Count Data	greater	116.975	251	2.14575	FALSE
5	14543	28	0.157958	1	0.11197	Inf	Fisher's Exact Test for Count Data	greater	163.637	28	0.17111	FALSE
5	14548	0	0	1	0	Inf	Fisher's Exact Test for Count Data	greater	167.489	0	0	FALSE
5	14556	149	1.42168	5.9e-05	1.22621	Inf	Fisher's Exact Test for Count Data	greater	108.137	149	1.37788	FALSE
5	14557	20	0.106444	1	0.0703989	Inf	Fisher's Exact Test for Count Data	greater	172.179	20	0.116158	FALSE
5	14562	1103	18.3834	0	17.0962	Inf	Fisher's Exact Test for Count Data	greater	132.529	1103	8.32269	TRUE
5	1934	0	0	1	0	Inf	Fisher's Exact Test for Count Data	greater	169.562	0	0	FALSE
5	1936	54	0.296042	1	0.232207	Inf	Fisher's Exact Test for Count Data	greater	170.501	54	0.316714	FALSE
5	1944	0	0	1	0	Inf	Fisher's Exact Test for Count Data	greater	185.018	0	0	FALSE
5	1945	2	0.0102876	1	0.00184647	Inf	Fisher's Exact Test for Count Data	greater	176.179	2	0.0113521	FALSE
5	1955	136	0.635296	1	0.545593	Inf	Fisher's Exact Test for Count Data	greater	206.201	136	0.659552	FALSE
5	1960	5	0.0272226	1	0.0107412	Inf	Fisher's Exact Test for Count Data	greater	167.192	5	0.0299057	FALSE
5	7098	346	3.55189	4.19e-75	3.20626	Inf	Fisher's Exact Test for Count Data	greater	116.037	346	2.9818	FALSE
5	756	59	0.482968	1	0.382666	Inf	Fisher's Exact Test for Count Data	greater	117.173	59	0.50353	FALSE
5	758	256	1.56866	1.33e-10	1.40005	Inf	Fisher's Exact Test for Count Data	greater	171.587	256	1.49196	FALSE
5	845	3	0.0143306	1	0.00388477	Inf	Fisher's Exact Test for Count Data	greater	189.116	3	0.0158633	FALSE
5	941	12	0.0738944	1	0.0425346	Inf	Fisher's Exact Test for Count Data	greater	149.169	12	0.0804454	FALSE
5	964	33	0.120724	1	0.0881569	Inf	Fisher's Exact Test for Count Data	greater	246.295	33	0.133986	FALSE
5	971	568	3.92644	4.47e-134	3.61683	Inf	Fisher's Exact Test for Count Data	greater	182.45	568	3.11318	FALSE
5	978	11	0.0540292	1	0.0302734	Inf	Fisher's Exact Test for Count Data	greater	184.82	11	0.0595174	FALSE
5	984	188	1.751	1.3e-11	1.53336	Inf	Fisher's Exact Test for Count Data	greater	113.519	188	1.65611	FALSE
6	1122	185	0.79636	0.998974	0.698579	Inf	Fisher's Exact Test for Count Data	greater	227.295	185	0.81392	FALSE
6	1142	57	0.494094	1	0.389797	Inf	Fisher's Exact Test for Count Data	greater	110.858	57	0.514172	FALSE
6	1160	59	0.458864	1	0.363605	Inf	Fisher's Exact Test for Count Data	greater	122.996	59	0.479691	FALSE
6	1258	61	0.505693	1	0.402266	Inf	Fisher's Exact Test for Count Data	greater	115.948	61	0.526098	FALSE
6	14543	126	0.760105	0.999102	0.648669	Inf	Fisher's Exact Test for Count Data	greater	162.2	126	0.77682	FALSE
6	14548	194	1.18829	0.0140949	1.04436	Inf	Fisher's Exact Test for Count Data	greater	166.017	194	1.16855	FALSE
6	14556	20	0.174794	1	0.115519	Inf	Fisher's Exact Test for Count Data	greater	107.187	20	0.18659	FALSE
6	14557	185	1.09315	0.133832	0.958136	Inf	Fisher's Exact Test for Count Data	greater	170.667	185	1.08398	FALSE
6	14562	1	0.00698419	1	0.000354	Inf	Fisher's Exact Test for Count Data	greater	131.365	1	0.00761237	FALSE
6	1934	101	0.577747	1	0.484168	Inf	Fisher's Exact Test for Count Data	greater	168.073	101	0.600929	FALSE
6	1936	315	2.03558	1.35e-26	1.83454	Inf	Fisher's Exact Test for Count Data	greater	169.003	315	1.86387	FALSE
6	1944	235	1.31981	6.49e-05	1.17303	Inf	Fisher's Exact Test for Count Data	greater	183.393	235	1.2814	FALSE
6	1945	345	2.18663	7.69e-34	1.97884	Inf	Fisher's Exact Test for Count Data	greater	174.632	345	1.97559	FALSE
6	1955	150	0.712779	0.999988	0.616472	Inf	Fisher's Exact Test for Count Data	greater	204.389	150	0.733893	FALSE
6	1960	202	1.24571	0.00227737	1.09747	Inf	Fisher's Exact Test for Count Data	greater	165.724	202	1.2189	FALSE
6	7098	41	0.337968	1	0.255092	Inf	Fisher's Exact Test for Count Data	greater	115.018	41	0.356466	FALSE
6	756	98	0.832777	0.966737	0.695254	Inf	Fisher's Exact Test for Count Data	greater	116.144	98	0.843782	FALSE
6	758	67	0.371038	1	0.298576	Inf	Fisher's Exact Test for Count Data	greater	170.08	67	0.393933	FALSE
6	845	462	2.89342	2.05e-73	2.6486	Inf	Fisher's Exact Test for Count Data	greater	187.455	462	2.46459	FALSE
6	941	122	0.811754	0.989858	0.690805	Inf	Fisher's Exact Test for Count Data	greater	147.859	122	0.825109	FALSE
6	964	429	1.9328	1.27e-30	1.76655	Inf	Fisher's Exact Test for Count Data	greater	244.132	429	1.75725	FALSE
6	971	79	0.412434	1	0.337789	Inf	Fisher's Exact Test for Count Data	greater	180.847	79	0.436832	FALSE
6	978	142	0.757252	0.999595	0.652243	Inf	Fisher's Exact Test for Count Data	greater	183.197	142	0.775123	FALSE
6	984	161	1.48354	4.14e-06	1.28657	Inf	Fisher's Exact Test for Count Data	greater	112.522	161	1.43083	FALSE
7	1122	305	1.54874	1.21e-11	1.39485	Inf	Fisher's Exact Test for Count Data	greater	207.747	305	1.46813	FALSE
7	1142	120	1.20153	0.0328207	1.01982	Inf	Fisher's Exact Test for Count Data	greater	101.323	120	1.18433	FALSE
7	1160	36	0.303205	1	0.224331	Inf	Fisher's Exact Test for Count Data	greater	112.418	36	0.320235	FALSE
7	1258	104	0.979904	0.593403	0.822162	Inf	Fisher's Exact Test for Count Data	greater	105.976	104	0.981356	FALSE
7	14543	186	1.28488	0.00097	1.12598	Inf	Fisher's Exact Test for Count Data	greater	148.25	186	1.25464	FALSE
7	14548	273	1.94244	5.66e-21	1.7383	Inf	Fisher's Exact Test for Count Data	greater	151.739	273	1.79914	FALSE
7	14556	106	1.08881	0.21319	0.914772	Inf	Fisher's Exact Test for Count Data	greater	97.9684	106	1.08198	FALSE
7	14557	367	2.68855	6.19e-53	2.4376	Inf	Fisher's Exact Test for Count Data	greater	155.989	367	2.35273	FALSE
7	14562	7	0.053971	1	0.0252812	Inf	Fisher's Exact Test for Count Data	greater	120.067	7	0.0583007	FALSE
7	1934	38	0.230611	1	0.172182	Inf	Fisher's Exact Test for Count Data	greater	153.618	38	0.247367	FALSE
7	1936	40	0.241621	1	0.181828	Inf	Fisher's Exact Test for Count Data	greater	154.468	40	0.258953	FALSE
7	1944	265	1.67625	1.43e-13	1.49853	Inf	Fisher's Exact Test for Count Data	greater	167.62	265	1.58096	FALSE
7	1945	32	0.185823	1	0.134905	Inf	Fisher's Exact Test for Count Data	greater	159.612	32	0.200486	FALSE
7	1955	561	3.75471	1.6e-125	3.45767	Inf	Fisher's Exact Test for Count Data	greater	186.811	561	3.00304	FALSE
7	1960	115	0.742291	0.999443	0.628815	Inf	Fisher's Exact Test for Count Data	greater	151.471	115	0.759222	FALSE
7	7098	67	0.619401	0.999984	0.497883	Inf	Fisher's Exact Test for Count Data	greater	105.126	67	0.637331	FALSE
7	756	89	0.827725	0.965205	0.684869	Inf	Fisher's Exact Test for Count Data	greater	106.155	89	0.838398	FALSE
7	758	156	1.00386	0.493762	0.869907	Inf	Fisher's Exact Test for Count Data	greater	155.452	156	1.00352	FALSE
7	845	182	1.06897	0.2065	0.93595	Inf	Fisher's Exact Test for Count Data	greater	171.333	182	1.06226	FALSE
7	941	151	1.12907	0.0856623	0.975783	Inf	Fisher's Exact Test for Count Data	greater	135.143	151	1.11734	FALSE
7	964	86	0.358916	1	0.29654	Inf	Fisher's Exact Test for Count Data	greater	223.135	86	0.385416	FALSE
7	971	86	0.496532	1	0.409992	Inf	Fisher's Exact Test for Count Data	greater	165.294	86	0.520286	FALSE
7	978	52	0.290324	1	0.22663	Inf	Fisher's Exact Test for Count Data	greater	167.441	52	0.310557	FALSE
7	984	83	0.794958	0.983723	0.653342	Inf	Fisher's Exact Test for Count Data	greater	102.844	83	0.807044	FALSE
8	1122	336	1.83504	1.43e-21	1.65933	Inf	Fisher's Exact Test for Count Data	greater	198.032	336	1.6967	FALSE
8	1142	74	0.752786	0.994144	0.611446	Inf	Fisher's Exact Test for Count Data	greater	96.5852	74	0.766163	FALSE
8	1160	150	1.44509	2.68e-05	1.24724	Inf	Fisher's Exact Test for Count Data	greater	107.161	150	1.39977	FALSE
8	1258	146	1.49614	7.07e-06	1.28857	Inf	Fisher's Exact Test for Count Data	greater	101.02	146	1.44526	FALSE
8	14543	369	3.03789	1.64e-64	2.75364	Inf	Fisher's Exact Test for Count Data	greater	141.317	369	2.61115	FALSE
8	14548	35	0.22597	1	0.166509	Inf	Fisher's Exact Test for Count Data	greater	144.643	35	0.241975	FALSE
8	14556	256	3.13519	2.65e-48	2.78936	Inf	Fisher's Exact Test for Count Data	greater	93.387	256	2.74128	FALSE
8	14557	191	1.31923	0.000271	1.15796	Inf	Fisher's Exact Test for Count Data	greater	148.694	191	1.28451	FALSE
8	14562	4	0.0323584	1	0.0110452	Inf	Fisher's Exact Test for Count Data	greater	114.452	4	0.034949	FALSE
8	1934	0	0	1	0	Inf	Fisher's Exact Test for Count Data	greater	146.434	0	0	FALSE
8	1936	129	0.866114	0.949024	0.740262	Inf	Fisher's Exact Test for Count Data	greater	147.244	129	0.876094	FALSE
8	1944	63	0.372101	1	0.297339	Inf	Fisher's Exact Test for Count Data	greater	159.781	63	0.394289	FALSE
8	1945	32	0.195476	1	0.141886	Inf	Fisher's Exact Test for Count Data	greater	152.148	32	0.210321	FALSE
8	1955	65	0.342188	1	0.274446	Inf	Fisher's Exact Test for Count Data	greater	178.075	65	0.365015	FALSE
8	1960	279	2.10864	6.38e-26	1.88845	Inf	Fisher's Exact Test for Count Data	greater	144.387	279	1.9323	FALSE
8	7098	58	0.560486	0.999999	0.443056	Inf	Fisher's Exact Test for Count Data	greater	100.21	58	0.578786	FALSE
8	756	148	1.51618	3.29e-06	1.30705	Inf	Fisher's Exact Test for Count Data	greater	101.191	148	1.46259	FALSE
8	758	76	0.490434	1	0.399891	Inf	Fisher's Exact Test for Count Data	greater	148.183	76	0.512881	FALSE
8	845	51	0.292192	1	0.227503	Inf	Fisher's Exact Test for Count Data	greater	163.321	51	0.312269	FALSE
8	941	143	1.12068	0.105802	0.964689	Inf	Fisher's Exact Test for Count Data	greater	128.823	143	1.11005	FALSE
8	964	108	0.480068	1	0.404863	Inf	Fisher's Exact Test for Count Data	greater	212.701	108	0.507756	FALSE
8	971	99	0.60646	1	0.507251	Inf	Fisher's Exact Test for Count Data	greater	157.564	99	0.628316	FALSE
8	978	103	0.623721	1	0.52351	Inf	Fisher's Exact Test for Count Data	greater	159.611	103	0.64532	FALSE
8	984	428	5.7426	4.01e-152	5.21932	Inf	Fisher's Exact Test for Count Data	greater	98.0351	428	4.36578	TRUE
9	1122	171	1.08819	0.156624	0.948562	Inf	Fisher's Exact Test for Count Data	greater	158.402	171	1.07953	FALSE
9	1142	170	2.38593	1.51e-21	2.07342	Inf	Fisher's Exact Test for Count Data	greater	77.2566	170	2.20046	FALSE
9	1160	159	1.9704	1.08e-13	1.7059	Inf	Fisher's Exact Test for Count Data	greater	85.7156	159	1.85497	FALSE
9	1258	72	0.88452	0.858234	0.716083	Inf	Fisher's Exact Test for Count Data	greater	80.8039	72	0.891046	FALSE
9	14543	173	1.59838	2.67e-08	1.39292	Inf	Fisher's Exact Test for Count Data	greater	113.037	173	1.53047	FALSE
9	14548	47	0.38712	1	0.297943	Inf	Fisher's Exact Test for Count Data	greater	115.697	47	0.406232	FALSE
9	14556	72	0.961614	0.64313	0.778285	Inf	Fisher's Exact Test for Count Data	greater	74.6985	72	0.963875	FALSE
9	14557	263	2.4529	2.31e-33	2.18851	Inf	Fisher's Exact Test for Count Data	greater	118.938	263	2.21124	FALSE
9	14562	19	0.196182	1	0.128077	Inf	Fisher's Exact Test for Count Data	greater	91.5482	19	0.207541	FALSE
9	1934	28	0.224679	1	0.159183	Inf	Fisher's Exact Test for Count Data	greater	117.13	28	0.239051	FALSE
9	1936	17	0.134606	1	0.0855614	Inf	Fisher's Exact Test for Count Data	greater	117.778	17	0.144339	FALSE
9	1944	58	0.432929	1	0.342389	Inf	Fisher's Exact Test for Count Data	greater	127.806	58	0.453813	FALSE
9	1945	21	0.161069	1	0.107664	Inf	Fisher's Exact Test for Count Data	greater	121.7	21	0.172555	FALSE
9	1955	96	0.653853	0.999993	0.545249	Inf	Fisher's Exact Test for Count Data	greater	142.439	96	0.673974	FALSE
9	1960	109	0.939444	0.748376	0.791622	Inf	Fisher's Exact Test for Count Data	greater	115.493	109	0.943783	FALSE
9	7098	171	2.30562	2.62e-20	2.00497	Inf	Fisher's Exact Test for Count Data	greater	80.1559	171	2.13334	FALSE
9	756	154	2.02424	3.59e-14	1.74832	Inf	Fisher's Exact Test for Count Data	greater	80.9404	154	1.90264	FALSE
9	758	177	1.55661	9.57e-08	1.35865	Inf	Fisher's Exact Test for Count Data	greater	118.528	177	1.49331	FALSE
9	845	45	0.325321	1	0.248923	Inf	Fisher's Exact Test for Count Data	greater	130.637	45	0.344466	FALSE
9	941	211	2.22282	1.06e-22	1.95927	Inf	Fisher's Exact Test for Count Data	greater	103.043	211	2.04769	FALSE
9	964	23	0.123644	1	0.0842938	Inf	Fisher's Exact Test for Count Data	greater	170.135	23	0.135187	FALSE
9	971	373	3.53269	4.42e-80	3.20079	Inf	Fisher's Exact Test for Count Data	greater	126.032	373	2.95956	FALSE
9	978	31	0.227538	1	0.164212	Inf	Fisher's Exact Test for Count Data	greater	127.67	31	0.242814	FALSE
9	984	14	0.169153	1	0.101983	Inf	Fisher's Exact Test for Count Data	greater	78.4163	14	0.178534	FALSE
10	1122	121	0.768485	0.998317	0.653502	Inf	Fisher's Exact Test for Count Data	greater	154.137	121	0.785018	FALSE
10	1142	81	1.08289	0.259752	0.887115	Inf	Fisher's Exact Test for Count Data	greater	75.1764	81	1.07747	FALSE
10	1160	54	0.632035	0.999836	0.495033	Inf	Fisher's Exact Test for Count Data	greater	83.4076	54	0.647423	FALSE
10	1258	26	0.316415	1	0.220893	Inf	Fisher's Exact Test for Count Data	greater	78.6282	26	0.33067	FALSE
10	14543	72	0.636851	0.999974	0.516009	Inf	Fisher's Exact Test for Count Data	greater	109.993	72	0.654586	FALSE
10	14548	63	0.540104	1	0.431249	Inf	Fisher's Exact Test for Count Data	greater	112.582	63	0.559592	FALSE
10	14556	154	2.27907	4e-18	1.96729	Inf	Fisher's Exact Test for Count Data	greater	72.6871	154	2.11867	FALSE
10	14557	261	2.50787	1.73e-34	2.23642	Inf	Fisher's Exact Test for Count Data	greater	115.735	261	2.25515	FALSE
10	14562	7	0.0737041	1	0.0344872	Inf	Fisher's Exact Test for Count Data	greater	89.0832	7	0.0785782	FALSE
10	1934	116	1.01924	0.435665	0.86318	Inf	Fisher's Exact Test for Count Data	greater	113.976	116	1.01776	FALSE
10	1936	142	1.26365	0.00553514	1.08674	Inf	Fisher's Exact Test for Count Data	greater	114.607	142	1.23902	FALSE
10	1944	103	0.816066	0.981657	0.684461	Inf	Fisher's Exact Test for Count Data	greater	124.365	103	0.828209	FALSE
10	1945	157	1.36261	0.000236	1.18012	Inf	Fisher's Exact Test for Count Data	greater	118.424	157	1.32575	FALSE
10	1955	327	2.68687	1.8e-47	2.4221	Inf	Fisher's Exact Test for Count Data	greater	138.603	327	2.35925	FALSE
10	1960	72	0.622395	0.99999	0.504319	Inf	Fisher's Exact Test for Count Data	greater	112.383	72	0.640667	FALSE
10	7098	55	0.691558	0.998	0.542802	Inf	Fisher's Exact Test for Count Data	greater	77.9976	55	0.70515	FALSE
10	756	28	0.340719	1	0.241228	Inf	Fisher's Exact Test for Count Data	greater	78.761	28	0.355506	FALSE
10	758	124	1.08176	0.213019	0.921031	Inf	Fisher's Exact Test for Count Data	greater	115.337	124	1.07511	FALSE
10	845	147	1.17237	0.0387039	1.01099	Inf	Fisher's Exact Test for Count Data	greater	127.119	147	1.15639	FALSE
10	941	66	0.641495	0.999932	0.514759	Inf	Fisher's Exact Test for Count Data	greater	100.268	66	0.658233	FALSE
10	964	202	1.24874	0.00212384	1.09969	Inf	Fisher's Exact Test for Count Data	greater	165.554	202	1.22015	FALSE
10	971	82	0.650064	0.999978	0.533914	Inf	Fisher's Exact Test for Count Data	greater	122.639	82	0.66863	FALSE
10	978	49	0.374617	1	0.289987	Inf	Fisher's Exact Test for Count Data	greater	124.232	49	0.394424	FALSE
10	984	93	1.23647	0.0305885	1.02628	Inf	Fisher's Exact Test for Count Data	greater	76.3049	93	1.21879	FALSE
11	1122	124	0.846548	0.968466	0.721082	Inf	Fisher's Exact Test for Count Data	greater	144.481	124	0.858246	FALSE
11	1142	126	1.87997	4.08e-10	1.59968	Inf	Fisher's Exact Test for Count Data	greater	70.4671	126	1.78807	FALSE
11	1160	76	0.970286	0.61706	0.789875	Inf	Fisher's Exact Test for Count Data	greater	78.1826	76	0.972083	FALSE
11	1258	219	3.38639	1.16e-46	2.98576	Inf	Fisher's Exact Test for Count Data	greater	73.7026	219	2.9714	FALSE
11	14543	35	0.3227	1	0.237633	Inf	Fisher's Exact Test for Count Data	greater	103.103	35	0.339467	FALSE
11	14548	19	0.168954	1	0.110312	Inf	Fisher's Exact Test for Count Data	greater	105.529	19	0.180045	FALSE
11	14556	103	1.56064	2.85e-05	1.30647	Inf	Fisher's Exact Test for Count Data	greater	68.1337	103	1.51173	FALSE
11	14557	75	0.674534	0.999819	0.548848	Inf	Fisher's Exact Test for Count Data	greater	108.485	75	0.69134	FALSE
11	14562	128	1.59054	1.62e-06	1.35597	Inf	Fisher's Exact Test for Count Data	greater	83.5027	128	1.53288	FALSE
11	1934	399	4.6992	5.31e-118	4.26356	Inf	Fisher's Exact Test for Count Data	greater	106.836	399	3.73469	FALSE
11	1936	184	1.81425	1.38e-12	1.58663	Inf	Fisher's Exact Test for Count Data	greater	107.427	184	1.71279	FALSE
11	1944	19	0.152117	1	0.0993611	Inf	Fisher's Exact Test for Count Data	greater	116.574	19	0.162987	FALSE
11	1945	39	0.333512	1	0.249846	Inf	Fisher's Exact Test for Count Data	greater	111.005	39	0.351335	FALSE
11	1955	36	0.259884	1	0.192309	Inf	Fisher's Exact Test for Count Data	greater	129.921	36	0.277092	FALSE
11	1960	154	1.51648	2.14e-06	1.31109	Inf	Fisher's Exact Test for Count Data	greater	105.343	154	1.46189	FALSE
11	7098	60	0.811322	0.953092	0.643413	Inf	Fisher's Exact Test for Count Data	greater	73.1115	60	0.820664	FALSE
11	756	38	0.499005	0.999999	0.372062	Inf	Fisher's Exact Test for Count Data	greater	73.8271	38	0.514716	FALSE
11	758	22	0.191124	1	0.129012	Inf	Fisher's Exact Test for Count Data	greater	108.112	22	0.203493	FALSE
11	845	123	1.03511	0.370269	0.880733	Inf	Fisher's Exact Test for Count Data	greater	119.156	123	1.03226	FALSE
11	941	107	1.15012	0.0923856	0.967005	Inf	Fisher's Exact Test for Count Data	greater	93.9872	107	1.13845	FALSE
11	964	17	0.100233	1	0.0637102	Inf	Fisher's Exact Test for Count Data	greater	155.183	17	0.109548	FALSE
11	971	89	0.759863	0.996028	0.628867	Inf	Fisher's Exact Test for Count Data	greater	114.956	89	0.774208	FALSE
11	978	122	1.05188	0.30938	0.894369	Inf	Fisher's Exact Test for Count Data	greater	116.45	122	1.04766	FALSE
11	984	125	1.83341	1.87e-09	1.55922	Inf	Fisher's Exact Test for Count Data	greater	71.5248	125	1.74764	FALSE
12	1122	304	2.38423	8.68e-36	2.14227	Inf	Fisher's Exact Test for Count Data	greater	142.704	304	2.13029	FALSE
12	1142	75	1.08279	0.268659	0.879931	Inf	Fisher's Exact Test for Count Data	greater	69.6003	75	1.07758	FALSE
12	1160	64	0.819519	0.949766	0.654887	Inf	Fisher's Exact Test for Count Data	greater	77.221	64	0.82879	FALSE
12	1258	117	1.67136	4.82e-07	1.41431	Inf	Fisher's Exact Test for Count Data	greater	72.7961	117	1.60723	FALSE
12	14543	116	1.15144	0.0819111	0.974803	Inf	Fisher's Exact Test for Count Data	greater	101.835	116	1.1391	FALSE
12	14548	10	0.0894741	1	0.0484315	Inf	Fisher's Exact Test for Count Data	greater	104.231	10	0.0959403	FALSE
12	14556	274	4.96157	3.16e-88	4.42069	Inf	Fisher's Exact Test for Count Data	greater	67.2957	274	4.07159	TRUE
12	14557	47	0.419645	1	0.322903	Inf	Fisher's Exact Test for Count Data	greater	107.151	47	0.438635	FALSE
12	14562	161	2.08527	1.04e-15	1.80659	Inf	Fisher's Exact Test for Count Data	greater	82.4756	161	1.95209	FALSE
12	1934	108	1.02539	0.415339	0.863071	Inf	Fisher's Exact Test for Count Data	greater	105.522	108	1.02348	FALSE
12	1936	44	0.396098	1	0.302023	Inf	Fisher's Exact Test for Count Data	greater	106.106	44	0.41468	FALSE
12	1944	218	2.04288	2e-19	1.80449	Inf	Fisher's Exact Test for Count Data	greater	115.14	218	1.89335	FALSE
12	1945	27	0.231908	1	0.163165	Inf	Fisher's Exact Test for Count Data	greater	109.64	27	0.246261	FALSE
12	1955	36	0.26328	1	0.19482	Inf	Fisher's Exact Test for Count Data	greater	128.323	36	0.280543	FALSE
12	1960	46	0.423417	1	0.324827	Inf	Fisher's Exact Test for Count Data	greater	104.047	46	0.442108	FALSE
12	7098	13	0.170992	1	0.100865	Inf	Fisher's Exact Test for Count Data	greater	72.2122	13	0.180025	FALSE
12	756	214	3.33376	9.41e-45	2.93556	Inf	Fisher's Exact Test for Count Data	greater	72.919	214	2.93476	FALSE
12	758	66	0.599705	0.999995	0.481276	Inf	Fisher's Exact Test for Count Data	greater	106.782	66	0.618082	FALSE
12	845	41	0.329918	1	0.249036	Inf	Fisher's Exact Test for Count Data	greater	117.691	41	0.348371	FALSE
12	941	31	0.318264	1	0.229588	Inf	Fisher's Exact Test for Count Data	greater	92.8311	31	0.33394	FALSE
12	964	22	0.131812	1	0.0890114	Inf	Fisher's Exact Test for Count Data	greater	153.274	22	0.143534	FALSE
12	971	99	0.862753	0.931406	0.72093	Inf	Fisher's Exact Test for Count Data	greater	113.542	99	0.871922	FALSE
12	978	78	0.660295	0.999938	0.539484	Inf	Fisher's Exact Test for Count Data	greater	115.017	78	0.67816	FALSE
12	984	198	3.14918	1.41e-38	2.76076	Inf	Fisher's Exact Test for Count Data	greater	70.6451	198	2.80274	FALSE
13	1122	14	0.116617	1	0.0703275	Inf	Fisher's Exact Test for Count Data	greater	111.248	14	0.125844	FALSE
13	1142	13	0.229874	1	0.135546	Inf	Fisher's Exact Test for Count Data	greater	54.2588	13	0.239593	FALSE
13	1160	14	0.222466	1	0.134077	Inf	Fisher's Exact Test for Count Data	greater	60.1997	14	0.232559	FALSE
13	1258	8	0.134362	1	0.0667285	Inf	Fisher's Exact Test for Count Data	greater	56.7501	8	0.140969	FALSE
13	14543	5	0.0590782	1	0.023226	Inf	Fisher's Exact Test for Count Data	greater	79.3879	5	0.0629819	FALSE
13	14548	50	0.598891	0.999951	0.46435	Inf	Fisher's Exact Test for Count Data	greater	81.2564	50	0.615336	FALSE
13	14556	10	0.18255	1	0.0987512	Inf	Fisher's Exact Test for Count Data	greater	52.4621	10	0.190614	FALSE
13	14557	12	0.135176	1	0.0777965	Inf	Fisher's Exact Test for Count Data	greater	83.5321	12	0.143657	FALSE
13	14562	2	0.0293535	1	0.00521778	Inf	Fisher's Exact Test for Count Data	greater	64.296	2	0.0311061	FALSE
13	1934	191	2.55801	6.16e-27	2.23858	Inf	Fisher's Exact Test for Count Data	greater	82.2625	191	2.32184	FALSE
13	1936	360	5.62953	6.65e-127	5.07654	Inf	Fisher's Exact Test for Count Data	greater	82.7177	360	4.35215	TRUE
13	1944	107	1.20965	0.0360131	1.0165	Inf	Fisher's Exact Test for Count Data	greater	89.7605	107	1.19206	FALSE
13	1945	198	2.55803	8.52e-28	2.24353	Inf	Fisher's Exact Test for Count Data	greater	85.4725	198	2.31653	FALSE
13	1955	75	0.73453	0.99709	0.597306	Inf	Fisher's Exact Test for Count Data	greater	100.037	75	0.74972	FALSE
13	1960	83	1.02496	0.430301	0.841601	Inf	Fisher's Exact Test for Count Data	greater	81.1127	83	1.02327	FALSE
13	7098	9	0.152583	1	0.0793999	Inf	Fisher's Exact Test for Count Data	greater	56.295	9	0.159872	FALSE
13	756	28	0.478732	0.999995	0.338723	Inf	Fisher's Exact Test for Count Data	greater	56.8459	28	0.492559	FALSE
13	758	0	0	1	0	Inf	Fisher's Exact Test for Count Data	greater	83.2447	0	0	FALSE
13	845	125	1.40134	0.000346	1.19241	Inf	Fisher's Exact Test for Count Data	greater	91.7488	125	1.36242	FALSE
13	941	180	2.74907	7.88e-29	2.39606	Inf	Fisher's Exact Test for Count Data	greater	72.369	180	2.48725	FALSE
13	964	225	2.05058	6.2e-20	1.81285	Inf	Fisher's Exact Test for Count Data	greater	119.489	225	1.88302	FALSE
13	971	20	0.213363	1	0.140975	Inf	Fisher's Exact Test for Count Data	greater	88.5148	20	0.225951	FALSE
13	978	148	1.73531	2.5e-09	1.49453	Inf	Fisher's Exact Test for Count Data	greater	89.6647	148	1.65059	FALSE
13	984	1	0.0172082	1	0.000866	Inf	Fisher's Exact Test for Count Data	greater	55.0732	1	0.0181576	FALSE
14	1122	16	0.156605	1	0.0979436	Inf	Fisher's Exact Test for Count Data	greater	95.3135	16	0.167867	FALSE
14	1142	16	0.332887	1	0.208035	Inf	Fisher's Exact Test for Count Data	greater	46.4869	16	0.344183	FALSE
14	1160	3	0.0552881	1	0.0150301	Inf	Fisher's Exact Test for Count Data	greater	51.5768	3	0.0581657	FALSE
14	1258	43	0.879014	0.815138	0.66674	Inf	Fisher's Exact Test for Count Data	greater	48.6214	43	0.884385	FALSE
14	14543	81	1.20604	0.0619028	0.98717	Inf	Fisher's Exact Test for Count Data	greater	68.0166	81	1.19089	FALSE
14	14548	5	0.0675739	1	0.0265745	Inf	Fisher's Exact Test for Count Data	greater	69.6174	5	0.0718211	FALSE
14	14556	87	2.02996	6.52e-09	1.67094	Inf	Fisher's Exact Test for Count Data	greater	44.9476	87	1.93559	FALSE
14	14557	113	1.6435	1.62e-06	1.38589	Inf	Fisher's Exact Test for Count Data	greater	71.5672	113	1.57894	FALSE
14	14562	21	0.368095	1	0.245678	Inf	Fisher's Exact Test for Count Data	greater	55.0864	21	0.381219	FALSE
14	1934	199	3.20879	1.71e-39	2.81108	Inf	Fisher's Exact Test for Count Data	greater	70.4794	199	2.82352	FALSE
14	1936	82	1.16951	0.0978734	0.958514	Inf	Fisher's Exact Test for Count Data	greater	70.8694	82	1.15706	FALSE
14	1944	11	0.134599	1	0.0752898	Inf	Fisher's Exact Test for Count Data	greater	76.9035	11	0.143036	FALSE
14	1945	90	1.24885	0.0273591	1.03268	Inf	Fisher's Exact Test for Count Data	greater	73.2297	90	1.22901	FALSE
14	1955	94	1.1051	0.189976	0.917778	Inf	Fisher's Exact Test for Count Data	greater	85.7083	94	1.09674	FALSE
14	1960	85	1.24163	0.0344254	1.02107	Inf	Fisher's Exact Test for Count Data	greater	69.4943	85	1.22312	FALSE
14	7098	24	0.484735	0.99997	0.33273	Inf	Fisher's Exact Test for Count Data	greater	48.2314	24	0.497601	FALSE
14	756	58	1.20297	0.100202	0.948853	Inf	Fisher's Exact Test for Count Data	greater	48.7035	58	1.19088	FALSE
14	758	103	1.48902	0.000152	1.246	Inf	Fisher's Exact Test for Count Data	greater	71.3209	103	1.44418	FALSE
14	845	32	0.389964	1	0.282666	Inf	Fisher's Exact Test for Count Data	greater	78.6069	32	0.407089	FALSE
14	941	33	0.517156	0.999987	0.376701	Inf	Fisher's Exact Test for Count Data	greater	62.003	33	0.532232	FALSE
14	964	174	1.81279	7.62e-12	1.57736	Inf	Fisher's Exact Test for Count Data	greater	102.374	174	1.69965	FALSE
14	971	164	2.35444	3.17e-20	2.03954	Inf	Fisher's Exact Test for Count Data	greater	75.8362	164	2.16256	FALSE
14	978	52	0.66139	0.99919	0.515202	Inf	Fisher's Exact Test for Count Data	greater	76.8214	52	0.676895	FALSE
14	984	23	0.474762	0.999976	0.32303	Inf	Fisher's Exact Test for Count Data	greater	47.1847	23	0.487446	FALSE
15	1122	140	1.55099	2.28e-06	1.32995	Inf	Fisher's Exact Test for Count Data	greater	94.1287	140	1.48732	FALSE
15	1142	66	1.47026	0.00244209	1.1768	Inf	Fisher's Exact Test for Count Data	greater	45.909	66	1.43763	FALSE
15	1160	51	1.00133	0.516415	0.777381	Inf	Fisher's Exact Test for Count Data	greater	50.9357	51	1.00126	FALSE
15	1258	44	0.912332	0.744217	0.694235	Inf	Fisher's Exact Test for Count Data	greater	48.017	44	0.916342	FALSE
15	14543	57	0.840195	0.913217	0.661813	Inf	Fisher's Exact Test for Count Data	greater	67.1711	57	0.848579	FALSE
15	14548	133	2.06144	5.7e-13	1.75974	Inf	Fisher's Exact Test for Count Data	greater	68.7521	133	1.93449	FALSE
15	14556	20	0.438434	0.99999	0.289339	Inf	Fisher's Exact Test for Count Data	greater	44.3889	20	0.450563	FALSE
15	14557	151	2.31271	3.25e-18	1.99187	Inf	Fisher's Exact Test for Count Data	greater	70.6776	151	2.13646	FALSE
15	14562	2	0.0348348	1	0.00619297	Inf	Fisher's Exact Test for Count Data	greater	54.4017	2	0.0367636	FALSE
15	1934	39	0.544067	0.999985	0.407077	Inf	Fisher's Exact Test for Count Data	greater	69.6034	39	0.560318	FALSE
15	1936	56	0.789412	0.96668	0.620524	Inf	Fisher's Exact Test for Count Data	greater	69.9885	56	0.800132	FALSE
15	1944	91	1.21546	0.0447626	1.00617	Inf	Fisher's Exact Test for Count Data	greater	75.9475	91	1.1982	FALSE
15	1945	20	0.263202	1	0.173806	Inf	Fisher's Exact Test for Count Data	greater	72.3194	20	0.276551	FALSE
15	1955	155	1.95657	4.64e-13	1.68898	Inf	Fisher's Exact Test for Count Data	greater	84.6429	155	1.83122	FALSE
15	1960	82	1.2105	0.0572116	0.991973	Inf	Fisher's Exact Test for Count Data	greater	68.6305	82	1.1948	FALSE
15	7098	45	0.942025	0.672847	0.719064	Inf	Fisher's Exact Test for Count Data	greater	47.6319	45	0.944745	FALSE
15	756	69	1.46787	0.00207919	1.18075	Inf	Fisher's Exact Test for Count Data	greater	48.0981	69	1.43457	FALSE
15	758	43	0.594638	0.999883	0.451347	Inf	Fisher's Exact Test for Count Data	greater	70.4344	43	0.610497	FALSE
15	845	49	0.614522	0.999867	0.475004	Inf	Fisher's Exact Test for Count Data	greater	77.6299	49	0.6312	FALSE
15	941	50	0.807413	0.942388	0.625484	Inf	Fisher's Exact Test for Count Data	greater	61.2323	50	0.816562	FALSE
15	964	47	0.443328	1	0.340895	Inf	Fisher's Exact Test for Count Data	greater	101.101	47	0.464881	FALSE
15	971	65	0.859796	0.895011	0.68784	Inf	Fisher's Exact Test for Count Data	greater	74.8936	65	0.867898	FALSE
15	978	98	1.31927	0.00645915	1.09933	Inf	Fisher's Exact Test for Count Data	greater	75.8665	98	1.29174	FALSE
15	984	16	0.332036	1	0.207498	Inf	Fisher's Exact Test for Count Data	greater	46.5982	16	0.343361	FALSE
16	1122	26	0.33445	1	0.233277	Inf	Fisher's Exact Test for Count Data	greater	73.8694	26	0.351972	FALSE
16	1142	13	0.350371	0.999998	0.206431	Inf	Fisher's Exact Test for Count Data	greater	36.028	13	0.36083	FALSE
16	1160	33	0.818434	0.889639	0.595395	Inf	Fisher's Exact Test for Count Data	greater	39.9728	33	0.82556	FALSE
16	1258	18	0.465973	0.999899	0.299779	Inf	Fisher's Exact Test for Count Data	greater	37.6823	18	0.477678	FALSE
16	14543	18	0.328175	1	0.211232	Inf	Fisher's Exact Test for Count Data	greater	52.7139	18	0.341466	FALSE
16	14548	61	1.13981	0.178258	0.904	Inf	Fisher's Exact Test for Count Data	greater	53.9546	61	1.13058	FALSE
16	14556	14	0.391214	0.999985	0.235518	Inf	Fisher's Exact Test for Count Data	greater	34.8351	14	0.401894	FALSE
16	14557	45	0.801687	0.939249	0.611812	Inf	Fisher's Exact Test for Count Data	greater	55.4657	45	0.811312	FALSE
16	14562	0	0	1	0	Inf	Fisher's Exact Test for Count Data	greater	42.6928	0	0	FALSE
16	1934	82	1.54958	0.00021	1.26811	Inf	Fisher's Exact Test for Count Data	greater	54.6227	82	1.50121	FALSE
16	1936	94	1.79093	4.26e-07	1.48433	Inf	Fisher's Exact Test for Count Data	greater	54.9249	94	1.71143	FALSE
16	1944	139	2.55692	3.69e-20	2.186	Inf	Fisher's Exact Test for Count Data	greater	59.6014	139	2.33216	FALSE
16	1945	161	3.20867	2.05e-32	2.76975	Inf	Fisher's Exact Test for Count Data	greater	56.7541	161	2.8368	FALSE
16	1955	13	0.1847	1	0.108882	Inf	Fisher's Exact Test for Count Data	greater	66.4252	13	0.195709	FALSE
16	1960	52	0.963418	0.622734	0.749464	Inf	Fisher's Exact Test for Count Data	greater	53.8592	52	0.965481	FALSE
16	7098	28	0.740202	0.955963	0.523088	Inf	Fisher's Exact Test for Count Data	greater	37.3801	28	0.749062	FALSE
16	756	8	0.204174	1	0.101306	Inf	Fisher's Exact Test for Count Data	greater	37.7459	8	0.211943	FALSE
16	758	6	0.102668	1	0.0446171	Inf	Fisher's Exact Test for Count Data	greater	55.2748	6	0.108549	FALSE
16	845	81	1.36007	0.00627344	1.11195	Inf	Fisher's Exact Test for Count Data	greater	60.9216	81	1.32958	FALSE
16	941	71	1.51851	0.000835	1.2244	Inf	Fisher's Exact Test for Count Data	greater	48.0533	71	1.47753	FALSE
16	964	140	1.88614	6.68e-11	1.61426	Inf	Fisher's Exact Test for Count Data	greater	79.3412	140	1.76453	FALSE
16	971	20	0.325886	1	0.21508	Inf	Fisher's Exact Test for Count Data	greater	58.7742	20	0.340285	FALSE
16	978	92	1.60348	3.14e-05	1.32663	Inf	Fisher's Exact Test for Count Data	greater	59.5377	92	1.54524	FALSE
16	984	32	0.869961	0.80268	0.629492	Inf	Fisher's Exact Test for Count Data	greater	36.5689	32	0.875061	FALSE
17	1122	49	0.65866	0.998986	0.508673	Inf	Fisher's Exact Test for Count Data	greater	72.507	49	0.675797	FALSE
17	1142	22	0.611418	0.994398	0.411808	Inf	Fisher's Exact Test for Count Data	greater	35.3635	22	0.62211	FALSE
17	1160	24	0.600103	0.996985	0.411609	Inf	Fisher's Exact Test for Count Data	greater	39.2356	24	0.61169	FALSE
17	1258	26	0.693129	0.978121	0.483006	Inf	Fisher's Exact Test for Count Data	greater	36.9873	26	0.702944	FALSE
17	14543	46	0.883076	0.813203	0.675876	Inf	Fisher's Exact Test for Count Data	greater	51.7416	46	0.889033	FALSE
17	14548	158	3.38855	2.74e-34	2.92043	Inf	Fisher's Exact Test for Count Data	greater	52.9594	158	2.98342	FALSE
17	14556	9	0.254697	1	0.132418	Inf	Fisher's Exact Test for Count Data	greater	34.1926	9	0.263215	FALSE
17	14557	50	0.913684	0.751725	0.707134	Inf	Fisher's Exact Test for Count Data	greater	54.4427	50	0.918397	FALSE
17	14562	1	0.0227027	1	0.00114447	Inf	Fisher's Exact Test for Count Data	greater	41.9054	1	0.0238633	FALSE
17	1934	38	0.696054	0.991092	0.518192	Inf	Fisher's Exact Test for Count Data	greater	53.6152	38	0.708754	FALSE
17	1936	43	0.787581	0.949393	0.597153	Inf	Fisher's Exact Test for Count Data	greater	53.9118	43	0.797599	FALSE
17	1944	88	1.55632	0.000116	1.28226	Inf	Fisher's Exact Test for Count Data	greater	58.5021	88	1.50422	FALSE
17	1945	39	0.686787	0.993607	0.513375	Inf	Fisher's Exact Test for Count Data	greater	55.7073	39	0.700087	FALSE
17	1955	72	1.11275	0.207598	0.899025	Inf	Fisher's Exact Test for Count Data	greater	65.2001	72	1.10429	FALSE
17	1960	44	0.823752	0.910759	0.626566	Inf	Fisher's Exact Test for Count Data	greater	52.8658	44	0.832297	FALSE
17	7098	16	0.424695	0.999968	0.26522	Inf	Fisher's Exact Test for Count Data	greater	36.6906	16	0.436078	FALSE
17	756	92	2.66831	3.27e-15	2.2045	Inf	Fisher's Exact Test for Count Data	greater	37.0497	92	2.48315	FALSE
17	758	14	0.246421	1	0.148433	Inf	Fisher's Exact Test for Count Data	greater	54.2553	14	0.258039	FALSE
17	845	76	1.29473	0.0206891	1.05174	Inf	Fisher's Exact Test for Count Data	greater	59.7979	76	1.27095	FALSE
17	941	49	1.04116	0.412595	0.803488	Inf	Fisher's Exact Test for Count Data	greater	47.167	49	1.03886	FALSE
17	964	130	1.76883	9.58e-09	1.50576	Inf	Fisher's Exact Test for Count Data	greater	77.8779	130	1.66928	FALSE
17	971	20	0.332215	1	0.219243	Inf	Fisher's Exact Test for Count Data	greater	57.6902	20	0.346679	FALSE
17	978	113	2.06057	2.95e-11	1.73442	Inf	Fisher's Exact Test for Count Data	greater	58.4396	113	1.93362	FALSE
17	984	5	0.133858	1	0.0526242	Inf	Fisher's Exact Test for Count Data	greater	35.8944	5	0.139298	FALSE
18	1122	47	0.636453	0.999498	0.488739	Inf	Fisher's Exact Test for Count Data	greater	71.8553	47	0.654092	FALSE
18	1142	42	1.20943	0.133461	0.913098	Inf	Fisher's Exact Test for Count Data	greater	35.0457	42	1.19843	FALSE
18	1160	39	1.00316	0.515178	0.749321	Inf	Fisher's Exact Test for Count Data	greater	38.883	39	1.00301	FALSE
18	1258	23	0.61655	0.994493	0.419183	Inf	Fisher's Exact Test for Count Data	greater	36.6549	23	0.627474	FALSE
18	14543	25	0.472794	0.999989	0.32709	Inf	Fisher's Exact Test for Count Data	greater	51.2766	25	0.487552	FALSE
18	14548	63	1.21535	0.079942	0.967316	Inf	Fisher's Exact Test for Count Data	greater	52.4835	63	1.20038	FALSE
18	14556	21	0.609292	0.993808	0.406178	Inf	Fisher's Exact Test for Count Data	greater	33.8853	21	0.619738	FALSE
18	14557	41	0.748556	0.974368	0.563654	Inf	Fisher's Exact Test for Count Data	greater	53.9534	41	0.759915	FALSE
18	14562	1	0.0229121	1	0.00115509	Inf	Fisher's Exact Test for Count Data	greater	41.5288	1	0.0240797	FALSE
18	1934	25	0.45541	0.999996	0.315086	Inf	Fisher's Exact Test for Count Data	greater	53.1333	25	0.470514	FALSE
18	1936	65	1.23326	0.0624049	0.985053	Inf	Fisher's Exact Test for Count Data	greater	53.4273	65	1.21661	FALSE
18	1944	68	1.18654	0.100249	0.952579	Inf	Fisher's Exact Test for Count Data	greater	57.9763	68	1.17289	FALSE
18	1945	64	1.17122	0.125927	0.93394	Inf	Fisher's Exact Test for Count Data	greater	55.2067	64	1.15928	FALSE
18	1955	81	1.27711	0.0230711	1.0441	Inf	Fisher's Exact Test for Count Data	greater	64.6141	81	1.2536	FALSE
18	1960	52	0.992088	0.542209	0.771668	Inf	Fisher's Exact Test for Count Data	greater	52.3907	52	0.992543	FALSE
18	7098	45	1.25156	0.0867511	0.954221	Inf	Fisher's Exact Test for Count Data	greater	36.3609	45	1.23759	FALSE
18	756	35	0.951133	0.637615	0.698481	Inf	Fisher's Exact Test for Count Data	greater	36.7168	35	0.953243	FALSE
18	758	22	0.394423	1	0.265793	Inf	Fisher's Exact Test for Count Data	greater	53.7677	22	0.409167	FALSE
18	845	70	1.1959	0.0870662	0.963134	Inf	Fisher's Exact Test for Count Data	greater	59.2605	70	1.18122	FALSE
18	941	73	1.61247	0.000149	1.30367	Inf	Fisher's Exact Test for Count Data	greater	46.7431	73	1.56173	FALSE
18	964	127	1.73986	3.2e-08	1.47847	Inf	Fisher's Exact Test for Count Data	greater	77.178	127	1.64555	FALSE
18	971	59	1.03417	0.420487	0.817023	Inf	Fisher's Exact Test for Count Data	greater	57.1717	59	1.03198	FALSE
18	978	49	0.837467	0.901808	0.646493	Inf	Fisher's Exact Test for Count Data	greater	57.9144	49	0.846076	FALSE
18	984	76	2.25401	9.13e-10	1.82838	Inf	Fisher's Exact Test for Count Data	greater	35.5718	76	2.13652	FALSE
19	1122	163	2.82063	6.85e-27	2.43468	Inf	Fisher's Exact Test for Count Data	greater	65.28	163	2.49694	FALSE
19	1142	24	0.745622	0.939696	0.511172	Inf	Fisher's Exact Test for Count Data	greater	31.8387	24	0.753799	FALSE
19	1160	6	0.163302	1	0.0709267	Inf	Fisher's Exact Test for Count Data	greater	35.3248	6	0.169852	FALSE
19	1258	29	0.86572	0.80059	0.615431	Inf	Fisher's Exact Test for Count Data	greater	33.3007	29	0.870854	FALSE
19	14543	54	1.17016	0.14879	0.913901	Inf	Fisher's Exact Test for Count Data	greater	46.5844	54	1.15919	FALSE
19	14548	94	2.09228	5.31e-10	1.73234	Inf	Fisher's Exact Test for Count Data	greater	47.6808	94	1.97144	FALSE
19	14556	28	0.90599	0.721268	0.639825	Inf	Fisher's Exact Test for Count Data	greater	30.7845	28	0.909549	FALSE
19	14557	88	1.88676	1.31e-07	1.55295	Inf	Fisher's Exact Test for Count Data	greater	49.0162	88	1.79532	FALSE
19	14562	7	0.178188	1	0.0833781	Inf	Fisher's Exact Test for Count Data	greater	37.7286	7	0.185536	FALSE
19	1934	12	0.237662	1	0.136607	Inf	Fisher's Exact Test for Count Data	greater	48.2712	12	0.248596	FALSE
19	1936	9	0.176569	1	0.0918407	Inf	Fisher's Exact Test for Count Data	greater	48.5383	9	0.185421	FALSE
19	1944	67	1.29493	0.0278231	1.03729	Inf	Fisher's Exact Test for Count Data	greater	52.671	67	1.27205	FALSE
19	1945	2	0.0375974	1	0.00668205	Inf	Fisher's Exact Test for Count Data	greater	50.1548	2	0.0398765	FALSE
19	1955	201	4.1148	2.62e-53	3.59361	Inf	Fisher's Exact Test for Count Data	greater	58.7014	201	3.42411	FALSE
19	1960	30	0.61655	0.997953	0.441235	Inf	Fisher's Exact Test for Count Data	greater	47.5965	30	0.630299	FALSE
19	7098	20	0.594701	0.994923	0.392036	Inf	Fisher's Exact Test for Count Data	greater	33.0336	20	0.605445	FALSE
19	756	23	0.679791	0.977777	0.461989	Inf	Fisher's Exact Test for Count Data	greater	33.3569	23	0.689513	FALSE
19	758	83	1.7746	2.57e-06	1.4526	Inf	Fisher's Exact Test for Count Data	greater	48.8475	83	1.69917	FALSE
19	845	63	1.18352	0.11305	0.941625	Inf	Fisher's Exact Test for Count Data	greater	53.8377	63	1.17018	FALSE
19	941	31	0.719303	0.974799	0.517641	Inf	Fisher's Exact Test for Count Data	greater	42.4657	31	0.730001	FALSE
19	964	12	0.160002	1	0.0920098	Inf	Fisher's Exact Test for Count Data	greater	70.1155	12	0.171146	FALSE
19	971	12	0.220039	1	0.126505	Inf	Fisher's Exact Test for Count Data	greater	51.94	12	0.231036	FALSE
19	978	28	0.516346	0.99995	0.364993	Inf	Fisher's Exact Test for Count Data	greater	52.6148	28	0.53217	FALSE
19	984	16	0.484074	0.999554	0.302185	Inf	Fisher's Exact Test for Count Data	greater	32.3167	16	0.4951	FALSE
20	1122	9	0.129806	1	0.0675245	Inf	Fisher's Exact Test for Count Data	greater	64.9245	9	0.138622	FALSE
20	1142	8	0.24448	1	0.121238	Inf	Fisher's Exact Test for Count Data	greater	31.6654	8	0.252642	FALSE
20	1160	7	0.191849	1	0.0897686	Inf	Fisher's Exact Test for Count Data	greater	35.1325	7	0.199246	FALSE
20	1258	14	0.411771	0.999954	0.247845	Inf	Fisher's Exact Test for Count Data	greater	33.1193	14	0.422714	FALSE
20	14543	11	0.227129	1	0.126921	Inf	Fisher's Exact Test for Count Data	greater	46.3307	11	0.237423	FALSE
20	14548	28	0.576211	0.999304	0.407242	Inf	Fisher's Exact Test for Count Data	greater	47.4212	28	0.590453	FALSE
20	14556	15	0.479285	0.999468	0.294059	Inf	Fisher's Exact Test for Count Data	greater	30.6169	15	0.489926	FALSE
20	14557	17	0.335224	1	0.21266	Inf	Fisher's Exact Test for Count Data	greater	48.7493	17	0.348723	FALSE
20	14562	0	0	1	0	Inf	Fisher's Exact Test for Count Data	greater	37.5231	0	0	FALSE
20	1934	54	1.13337	0.205011	0.885236	Inf	Fisher's Exact Test for Count Data	greater	48.0084	54	1.1248	FALSE
20	1936	190	4.75813	2.44e-59	4.14007	Inf	Fisher's Exact Test for Count Data	greater	48.274	190	3.93587	FALSE
20	1944	54	1.03293	0.428798	0.806881	Inf	Fisher's Exact Test for Count Data	greater	52.3842	54	1.03085	FALSE
20	1945	110	2.38224	1.48e-14	1.99873	Inf	Fisher's Exact Test for Count Data	greater	49.8817	110	2.20522	FALSE
20	1955	68	1.17855	0.110072	0.945709	Inf	Fisher's Exact Test for Count Data	greater	58.3818	68	1.16475	FALSE
20	1960	20	0.408274	0.999999	0.269287	Inf	Fisher's Exact Test for Count Data	greater	47.3373	20	0.4225	FALSE
20	7098	14	0.415225	0.999945	0.249921	Inf	Fisher's Exact Test for Count Data	greater	32.8537	14	0.426131	FALSE
20	756	30	0.900335	0.73791	0.643885	Inf	Fisher's Exact Test for Count Data	greater	33.1753	30	0.904288	FALSE
20	758	1	0.019409	1	0.000977	Inf	Fisher's Exact Test for Count Data	greater	48.5816	1	0.0205839	FALSE
20	845	77	1.48079	0.00105575	1.20351	Inf	Fisher's Exact Test for Count Data	greater	53.5446	77	1.43805	FALSE
20	941	75	1.85405	1.68e-06	1.50211	Inf	Fisher's Exact Test for Count Data	greater	42.2345	75	1.7758	FALSE
20	964	213	3.6636	1.05e-48	3.21056	Inf	Fisher's Exact Test for Count Data	greater	69.7338	213	3.05447	FALSE
20	971	17	0.315375	1	0.200065	Inf	Fisher's Exact Test for Count Data	greater	51.6572	17	0.329092	FALSE
20	978	61	1.17839	0.123128	0.934032	Inf	Fisher's Exact Test for Count Data	greater	52.3283	61	1.16572	FALSE
20	984	3	0.0896791	1	0.0243922	Inf	Fisher's Exact Test for Count Data	greater	32.1407	3	0.0933395	FALSE
21	1122	14	0.221785	1	0.133542	Inf	Fisher's Exact Test for Count Data	greater	59.5931	14	0.234926	FALSE
21	1142	25	0.854973	0.804573	0.590733	Inf	Fisher's Exact Test for Count Data	greater	29.0651	25	0.860137	FALSE
21	1160	14	0.422944	0.99992	0.25452	Inf	Fisher's Exact Test for Count Data	greater	32.2475	14	0.434142	FALSE
21	1258	12	0.384318	0.999963	0.220806	Inf	Fisher's Exact Test for Count Data	greater	30.3997	12	0.394741	FALSE
21	14543	2	0.0445619	1	0.00791619	Inf	Fisher's Exact Test for Count Data	greater	42.5262	2	0.0470298	FALSE
21	14548	30	0.67681	0.98905	0.484151	Inf	Fisher's Exact Test for Count Data	greater	43.5271	30	0.689225	FALSE
21	14556	3	0.102869	1	0.0279691	Inf	Fisher's Exact Test for Count Data	greater	28.1027	3	0.106751	FALSE
21	14557	35	0.772048	0.946967	0.566849	Inf	Fisher's Exact Test for Count Data	greater	44.7462	35	0.78219	FALSE
21	14562	0	0	1	0	Inf	Fisher's Exact Test for Count Data	greater	34.4419	0	0	FALSE
21	1934	110	2.73548	2.76e-18	2.29291	Inf	Fisher's Exact Test for Count Data	greater	44.0661	110	2.49625	FALSE
21	1936	62	1.43321	0.00554289	1.1373	Inf	Fisher's Exact Test for Count Data	greater	44.3099	62	1.39924	FALSE
21	1944	138	3.25015	1.56e-28	2.77099	Inf	Fisher's Exact Test for Count Data	greater	48.0826	138	2.87006	FALSE
21	1945	69	1.55506	0.000567	1.24868	Inf	Fisher's Exact Test for Count Data	greater	45.7856	69	1.50702	FALSE
21	1955	35	0.637585	0.997831	0.46824	Inf	Fisher's Exact Test for Count Data	greater	53.5876	35	0.653136	FALSE
21	1960	43	0.989039	0.549938	0.749099	Inf	Fisher's Exact Test for Count Data	greater	43.4501	43	0.98964	FALSE
21	7098	19	0.619864	0.989266	0.403701	Inf	Fisher's Exact Test for Count Data	greater	30.1559	19	0.63006	FALSE
21	756	21	0.680185	0.972879	0.453189	Inf	Fisher's Exact Test for Count Data	greater	30.451	21	0.689632	FALSE
21	758	5	0.106384	1	0.0418323	Inf	Fisher's Exact Test for Count Data	greater	44.5922	5	0.112127	FALSE
21	845	100	2.17962	2.34e-11	1.81339	Inf	Fisher's Exact Test for Count Data	greater	49.1477	100	2.03468	FALSE
21	941	107	3.04185	6.55e-21	2.54328	Inf	Fisher's Exact Test for Count Data	greater	38.7663	107	2.76013	FALSE
21	964	103	1.69296	1.67e-06	1.41263	Inf	Fisher's Exact Test for Count Data	greater	64.0074	103	1.60919	FALSE
21	971	23	0.46973	0.99998	0.319328	Inf	Fisher's Exact Test for Count Data	greater	47.4153	23	0.485075	FALSE
21	978	36	0.737688	0.97305	0.544142	Inf	Fisher's Exact Test for Count Data	greater	48.0313	36	0.749512	FALSE
21	984	0	0	1	0	Inf	Fisher's Exact Test for Count Data	greater	29.5014	0	0	FALSE
22	1122	13	0.216977	1	0.12783	Inf	Fisher's Exact Test for Count Data	greater	56.572	13	0.229796	FALSE
22	1142	9	0.317064	0.999991	0.164759	Inf	Fisher's Exact Test for Count Data	greater	27.5917	9	0.326186	FALSE
22	1160	25	0.809834	0.872806	0.559516	Inf	Fisher's Exact Test for Count Data	greater	30.6127	25	0.816654	FALSE
22	1258	17	0.578608	0.994088	0.366711	Inf	Fisher's Exact Test for Count Data	greater	28.8586	17	0.58908	FALSE
22	14543	17	0.407574	0.999993	0.258424	Inf	Fisher's Exact Test for Count Data	greater	40.3703	17	0.421102	FALSE
22	14548	84	2.1612	1.04e-09	1.769	Inf	Fisher's Exact Test for Count Data	greater	41.3205	84	2.03289	FALSE
22	14556	6	0.217863	1	0.0945705	Inf	Fisher's Exact Test for Count Data	greater	26.678	6	0.224904	FALSE
22	14557	27	0.622094	0.996286	0.436437	Inf	Fisher's Exact Test for Count Data	greater	42.4777	27	0.635627	FALSE
22	14562	0	0	1	0	Inf	Fisher's Exact Test for Count Data	greater	32.6958	0	0	FALSE
22	1934	37	0.878523	0.800093	0.650541	Inf	Fisher's Exact Test for Count Data	greater	41.8321	37	0.884488	FALSE
22	1936	69	1.7043	5.13e-05	1.3679	Inf	Fisher's Exact Test for Count Data	greater	42.0636	69	1.64037	FALSE
22	1944	64	1.43847	0.00463217	1.14528	Inf	Fisher's Exact Test for Count Data	greater	45.645	64	1.40213	FALSE
22	1945	101	2.52331	6.69e-15	2.09952	Inf	Fisher's Exact Test for Count Data	greater	43.4645	101	2.32374	FALSE
22	1955	27	0.513947	0.99994	0.360652	Inf	Fisher's Exact Test for Count Data	greater	50.871	27	0.530755	FALSE
22	1960	37	0.891693	0.77349	0.660261	Inf	Fisher's Exact Test for Count Data	greater	41.2474	37	0.897027	FALSE
22	7098	2	0.0671269	1	0.0119085	Inf	Fisher's Exact Test for Count Data	greater	28.6271	2	0.0698639	FALSE
22	756	41	1.44475	0.0174734	1.08566	Inf	Fisher's Exact Test for Count Data	greater	28.9073	41	1.41833	FALSE
22	758	7	0.157503	1	0.0736786	Inf	Fisher's Exact Test for Count Data	greater	42.3316	7	0.165361	FALSE
22	845	120	2.85601	5.65e-21	2.40921	Inf	Fisher's Exact Test for Count Data	greater	46.6561	120	2.57201	FALSE
22	941	86	2.51211	5.91e-13	2.06019	Inf	Fisher's Exact Test for Count Data	greater	36.801	86	2.33689	FALSE
22	964	86	1.46443	0.000843	1.20211	Inf	Fisher's Exact Test for Count Data	greater	60.7625	86	1.41535	FALSE
22	971	13	0.276457	1	0.162829	Inf	Fisher's Exact Test for Count Data	greater	45.0115	13	0.288815	FALSE
22	978	62	1.3912	0.00980802	1.1037	Inf	Fisher's Exact Test for Count Data	greater	45.5963	62	1.35976	FALSE
22	984	5	0.172397	1	0.0677181	Inf	Fisher's Exact Test for Count Data	greater	28.0058	5	0.178534	FALSE
23	1122	12	0.200675	1	0.115339	Inf	Fisher's Exact Test for Count Data	greater	56.3943	12	0.212787	FALSE
23	1142	0	0	1	0	Inf	Fisher's Exact Test for Count Data	greater	27.505	0	0	FALSE
23	1160	0	0	1	0	Inf	Fisher's Exact Test for Count Data	greater	30.5166	0	0	FALSE
23	1258	3	0.100331	1	0.0272782	Inf	Fisher's Exact Test for Count Data	greater	28.7679	3	0.104283	FALSE
23	14543	15	0.359795	0.999999	0.220748	Inf	Fisher's Exact Test for Count Data	greater	40.2435	15	0.372731	FALSE
23	14548	5	0.115424	1	0.0453647	Inf	Fisher's Exact Test for Count Data	greater	41.1907	5	0.121387	FALSE
23	14556	37	1.41407	0.0295539	1.04617	Inf	Fisher's Exact Test for Count Data	greater	26.5942	37	1.39128	FALSE
23	14557	19	0.434397	0.999986	0.282993	Inf	Fisher's Exact Test for Count Data	greater	42.3443	19	0.448703	FALSE
23	14562	80	2.63668	3.43e-13	2.14676	Inf	Fisher's Exact Test for Count Data	greater	32.5931	80	2.45451	FALSE
23	1934	65	1.61121	0.000339	1.28476	Inf	Fisher's Exact Test for Count Data	greater	41.7007	65	1.55873	FALSE
23	1936	34	0.80189	0.91334	0.585813	Inf	Fisher's Exact Test for Count Data	greater	41.9314	34	0.810848	FALSE
23	1944	13	0.273296	1	0.160973	Inf	Fisher's Exact Test for Count Data	greater	45.5016	13	0.285704	FALSE
23	1945	47	1.09032	0.303754	0.835834	Inf	Fisher's Exact Test for Count Data	greater	43.3279	47	1.08475	FALSE
23	1955	43	0.839087	0.885456	0.635503	Inf	Fisher's Exact Test for Count Data	greater	50.7112	43	0.84794	FALSE
23	1960	201	6.23913	1.8e-79	5.43336	Inf	Fisher's Exact Test for Count Data	greater	41.1178	201	4.88839	TRUE
23	7098	119	4.81589	2.54e-39	4.05349	Inf	Fisher's Exact Test for Count Data	greater	28.5372	119	4.17	TRUE
23	756	1	0.0332825	1	0.00168231	Inf	Fisher's Exact Test for Count Data	greater	28.8165	1	0.0347024	FALSE
23	758	20	0.459554	0.999965	0.302947	Inf	Fisher's Exact Test for Count Data	greater	42.1986	20	0.47395	FALSE
23	845	9	0.183896	1	0.0956285	Inf	Fisher's Exact Test for Count Data	greater	46.5095	9	0.193509	FALSE
23	941	74	2.13053	1.47e-08	1.72182	Inf	Fisher's Exact Test for Count Data	greater	36.6854	74	2.01715	FALSE
23	964	26	0.410147	1	0.285774	Inf	Fisher's Exact Test for Count Data	greater	60.5717	26	0.429244	FALSE
23	971	8	0.169532	1	0.0840829	Inf	Fisher's Exact Test for Count Data	greater	44.8701	8	0.178292	FALSE
23	978	107	2.57029	4.06e-16	2.149	Inf	Fisher's Exact Test for Count Data	greater	45.453	107	2.35408	FALSE
23	984	14	0.49093	0.998873	0.295343	Inf	Fisher's Exact Test for Count Data	greater	27.9179	14	0.501471	FALSE
24	1122	4	0.0672356	1	0.0228993	Inf	Fisher's Exact Test for Count Data	greater	55.565	4	0.0719878	FALSE
24	1142	6	0.214307	1	0.0930256	Inf	Fisher's Exact Test for Count Data	greater	27.1005	6	0.221398	FALSE
24	1160	8	0.257391	1	0.127616	Inf	Fisher's Exact Test for Count Data	greater	30.0678	8	0.266066	FALSE
24	1258	14	0.483198	0.999123	0.290691	Inf	Fisher's Exact Test for Count Data	greater	28.3448	14	0.493917	FALSE
24	14543	3	0.0718695	1	0.0195187	Inf	Fisher's Exact Test for Count Data	greater	39.6517	3	0.0756589	FALSE
24	14548	9	0.212129	1	0.110233	Inf	Fisher's Exact Test for Count Data	greater	40.5849	9	0.221757	FALSE
24	14556	29	1.11162	0.314925	0.789511	Inf	Fisher's Exact Test for Count Data	greater	26.2031	29	1.10674	FALSE
24	14557	2	0.0453626	1	0.00805734	Inf	Fisher's Exact Test for Count Data	greater	41.7216	2	0.0479368	FALSE
24	14562	7	0.210037	1	0.0982524	Inf	Fisher's Exact Test for Count Data	greater	32.1138	7	0.217975	FALSE
24	1934	44	1.07531	0.341868	0.81679	Inf	Fisher's Exact Test for Count Data	greater	41.0875	44	1.07089	FALSE
24	1936	245	8.18307	7.57e-117	7.18844	Inf	Fisher's Exact Test for Count Data	greater	41.3148	245	5.93008	TRUE
24	1944	31	0.67825	0.989586	0.487864	Inf	Fisher's Exact Test for Count Data	greater	44.8325	31	0.691463	FALSE
24	1945	80	1.97733	8.29e-08	1.61077	Inf	Fisher's Exact Test for Count Data	greater	42.6907	80	1.87394	FALSE
24	1955	32	0.624858	0.997907	0.45197	Inf	Fisher's Exact Test for Count Data	greater	49.9654	32	0.640443	FALSE
24	1960	17	0.405925	0.999993	0.257366	Inf	Fisher's Exact Test for Count Data	greater	40.5131	17	0.419617	FALSE
24	7098	7	0.24105	1	0.112741	Inf	Fisher's Exact Test for Count Data	greater	28.1175	7	0.248955	FALSE
24	756	16	0.552936	0.996148	0.345006	Inf	Fisher's Exact Test for Count Data	greater	28.3927	16	0.563525	FALSE
24	758	2	0.0455267	1	0.0080864	Inf	Fisher's Exact Test for Count Data	greater	41.578	2	0.0481023	FALSE
24	845	72	1.63049	0.00013	1.31453	Inf	Fisher's Exact Test for Count Data	greater	45.8256	72	1.57118	FALSE
24	941	42	1.17193	0.17916	0.884096	Inf	Fisher's Exact Test for Count Data	greater	36.146	42	1.16196	FALSE
24	964	204	4.22202	9.14e-55	3.68208	Inf	Fisher's Exact Test for Count Data	greater	59.6809	204	3.41818	FALSE
24	971	11	0.23763	1	0.132736	Inf	Fisher's Exact Test for Count Data	greater	44.2103	11	0.248811	FALSE
24	978	47	1.05276	0.387718	0.806984	Inf	Fisher's Exact Test for Count Data	greater	44.7846	47	1.04947	FALSE
24	984	6	0.211034	1	0.0916059	Inf	Fisher's Exact Test for Count Data	greater	27.5073	6	0.218124	FALSE
25	1122	46	0.828447	0.907625	0.633327	Inf	Fisher's Exact Test for Count Data	greater	54.8541	46	0.838588	FALSE
25	1142	6	0.217137	1	0.0942514	Inf	Fisher's Exact Test for Count Data	greater	26.7538	6	0.224267	FALSE
25	1160	27	0.905882	0.718628	0.63511	Inf	Fisher's Exact Test for Count Data	greater	29.6831	27	0.909608	FALSE
25	1258	10	0.347603	0.999978	0.187787	Inf	Fisher's Exact Test for Count Data	greater	27.9822	10	0.35737	FALSE
25	14543	17	0.420741	0.999984	0.266767	Inf	Fisher's Exact Test for Count Data	greater	39.1444	17	0.43429	FALSE
25	14548	23	0.56022	0.99894	0.380669	Inf	Fisher's Exact Test for Count Data	greater	40.0657	23	0.574057	FALSE
25	14556	90	3.86382	2.86e-24	3.17734	Inf	Fisher's Exact Test for Count Data	greater	25.8679	90	3.47922	FALSE
25	14557	18	0.422886	0.999989	0.271931	Inf	Fisher's Exact Test for Count Data	greater	41.1878	18	0.437022	FALSE
25	14562	26	0.813106	0.872275	0.566017	Inf	Fisher's Exact Test for Count Data	greater	31.7029	26	0.820113	FALSE
25	1934	53	1.33036	0.0306313	1.03552	Inf	Fisher's Exact Test for Count Data	greater	40.5618	53	1.30665	FALSE
25	1936	75	1.93305	4.35e-07	1.56444	Inf	Fisher's Exact Test for Count Data	greater	40.7862	75	1.83886	FALSE
25	1944	41	0.922103	0.714727	0.693363	Inf	Fisher's Exact Test for Count Data	greater	44.2589	41	0.926367	FALSE
25	1945	38	0.896345	0.766075	0.666365	Inf	Fisher's Exact Test for Count Data	greater	42.1446	38	0.901658	FALSE
25	1955	46	0.928252	0.708317	0.709519	Inf	Fisher's Exact Test for Count Data	greater	49.3262	46	0.932567	FALSE
25	1960	70	1.82861	5.72e-06	1.46948	Inf	Fisher's Exact Test for Count Data	greater	39.9948	70	1.75023	FALSE
25	7098	5	0.173909	1	0.0683013	Inf	Fisher's Exact Test for Count Data	greater	27.7578	5	0.18013	FALSE
25	756	36	1.30042	0.0786119	0.957973	Inf	Fisher's Exact Test for Count Data	greater	28.0295	36	1.28436	FALSE
25	758	8	0.186015	1	0.0922565	Inf	Fisher's Exact Test for Count Data	greater	41.0461	8	0.194903	FALSE
25	845	48	1.06521	0.357031	0.81873	Inf	Fisher's Exact Test for Count Data	greater	45.2393	48	1.06102	FALSE
25	941	39	1.09829	0.307349	0.819465	Inf	Fisher's Exact Test for Count Data	greater	35.6835	39	1.09294	FALSE
25	964	59	1.00152	0.514873	0.790157	Inf	Fisher's Exact Test for Count Data	greater	58.9174	59	1.0014	FALSE
25	971	4	0.0867476	1	0.0295548	Inf	Fisher's Exact Test for Count Data	greater	43.6447	4	0.0916492	FALSE
25	978	102	2.50995	7.25e-15	2.08963	Inf	Fisher's Exact Test for Count Data	greater	44.2117	102	2.30708	FALSE
25	984	39	1.46318	0.0168366	1.09113	Inf	Fisher's Exact Test for Count Data	greater	27.1554	39	1.43618	FALSE
26	1122	33	0.740467	0.965695	0.537604	Inf	Fisher's Exact Test for Count Data	greater	43.7767	33	0.753826	FALSE
26	1142	3	0.135887	1	0.0369237	Inf	Fisher's Exact Test for Count Data	greater	21.351	3	0.140508	FALSE
26	1160	10	0.411877	0.999575	0.22235	Inf	Fisher's Exact Test for Count Data	greater	23.6888	10	0.42214	FALSE
26	1258	4	0.173239	1	0.0589882	Inf	Fisher's Exact Test for Count Data	greater	22.3314	4	0.17912	FALSE
26	14543	16	0.498954	0.999209	0.311141	Inf	Fisher's Exact Test for Count Data	greater	31.2394	16	0.512173	FALSE
26	14548	21	0.644526	0.985933	0.429019	Inf	Fisher's Exact Test for Count Data	greater	31.9747	21	0.656769	FALSE
26	14556	56	2.90161	3.14e-11	2.26699	Inf	Fisher's Exact Test for Count Data	greater	20.644	56	2.71265	FALSE
26	14557	23	0.688015	0.973677	0.466945	Inf	Fisher's Exact Test for Count Data	greater	32.8702	23	0.699722	FALSE
26	14562	23	0.905333	0.708161	0.614242	Inf	Fisher's Exact Test for Count Data	greater	25.3007	23	0.909065	FALSE
26	1934	45	1.42094	0.0177053	1.0807	Inf	Fisher's Exact Test for Count Data	greater	32.3706	45	1.39015	FALSE
26	1936	57	1.82752	3.91e-05	1.43243	Inf	Fisher's Exact Test for Count Data	greater	32.5497	57	1.75117	FALSE
26	1944	30	0.841708	0.843748	0.60109	Inf	Fisher's Exact Test for Count Data	greater	35.3211	30	0.849351	FALSE
26	1945	62	1.9369	3.77e-06	1.53292	Inf	Fisher's Exact Test for Count Data	greater	33.6338	62	1.84339	FALSE
26	1955	20	0.491936	0.999826	0.323975	Inf	Fisher's Exact Test for Count Data	greater	39.3651	20	0.508065	FALSE
26	1960	62	2.04794	7.06e-07	1.62065	Inf	Fisher's Exact Test for Count Data	greater	31.9181	62	1.94247	FALSE
26	7098	11	0.486556	0.997182	0.27144	Inf	Fisher's Exact Test for Count Data	greater	22.1523	11	0.496563	FALSE
26	756	24	1.0761	0.391638	0.736334	Inf	Fisher's Exact Test for Count Data	greater	22.3691	24	1.07291	FALSE
26	758	8	0.23419	1	0.116064	Inf	Fisher's Exact Test for Count Data	greater	32.7571	8	0.244222	FALSE
26	845	30	0.822398	0.873085	0.587328	Inf	Fisher's Exact Test for Count Data	greater	36.1035	30	0.830944	FALSE
26	941	35	1.24324	0.125316	0.910843	Inf	Fisher's Exact Test for Count Data	greater	28.4775	35	1.22904	FALSE
26	964	17	0.344289	1	0.218139	Inf	Fisher's Exact Test for Count Data	greater	47.0194	17	0.361553	FALSE
26	971	4	0.109037	1	0.0371332	Inf	Fisher's Exact Test for Count Data	greater	34.8309	4	0.11484	FALSE
26	978	123	4.08378	1.43e-33	3.43874	Inf	Fisher's Exact Test for Count Data	greater	35.2834	123	3.48606	FALSE
26	984	22	1.01578	0.501461	0.682587	Inf	Fisher's Exact Test for Count Data	greater	21.6715	22	1.01516	FALSE
27	1122	42	1.34517	0.0440945	1.01058	Inf	Fisher's Exact Test for Count Data	greater	31.9291	42	1.31541	FALSE
27	1142	13	0.829737	0.781836	0.487172	Inf	Fisher's Exact Test for Count Data	greater	15.5727	13	0.834796	FALSE
27	1160	18	1.04358	0.463213	0.668793	Inf	Fisher's Exact Test for Count Data	greater	17.2778	18	1.0418	FALSE
27	1258	20	1.23871	0.204611	0.813519	Inf	Fisher's Exact Test for Count Data	greater	16.2877	20	1.22792	FALSE
27	14543	24	1.05625	0.426551	0.721479	Inf	Fisher's Exact Test for Count Data	greater	22.7849	24	1.05333	FALSE
27	14548	60	2.80157	3.63e-11	2.20065	Inf	Fisher's Exact Test for Count Data	greater	23.3212	60	2.57277	FALSE
27	14556	4	0.258815	0.999831	0.0880546	Inf	Fisher's Exact Test for Count Data	greater	15.057	4	0.265657	FALSE
27	14557	45	1.96939	4.92e-05	1.49308	Inf	Fisher's Exact Test for Count Data	greater	23.9743	45	1.87701	FALSE
27	14562	0	0	1	0	Inf	Fisher's Exact Test for Count Data	greater	18.4534	0	0	FALSE
27	1934	3	0.121389	1	0.0329625	Inf	Fisher's Exact Test for Count Data	greater	23.61	3	0.127065	FALSE
27	1936	13	0.534648	0.994738	0.314075	Inf	Fisher's Exact Test for Count Data	greater	23.7406	13	0.547585	FALSE
27	1944	29	1.13387	0.282465	0.802902	Inf	Fisher's Exact Test for Count Data	greater	25.7619	29	1.12569	FALSE
27	1945	6	0.234798	0.999999	0.101778	Inf	Fisher's Exact Test for Count Data	greater	24.5313	6	0.244586	FALSE
27	1955	48	1.74604	0.000407	1.33544	Inf	Fisher's Exact Test for Count Data	greater	28.7115	48	1.67181	FALSE
27	1960	15	0.632519	0.975334	0.387013	Inf	Fisher's Exact Test for Count Data	greater	23.2799	15	0.644332	FALSE
27	7098	21	1.3147	0.136605	0.872824	Inf	Fisher's Exact Test for Count Data	greater	16.1571	21	1.29974	FALSE
27	756	14	0.853447	0.755156	0.512069	Inf	Fisher's Exact Test for Count Data	greater	16.3152	14	0.858095	FALSE
27	758	13	0.531093	0.995162	0.311999	Inf	Fisher's Exact Test for Count Data	greater	23.8918	13	0.544119	FALSE
27	845	53	2.13888	1.43e-06	1.65616	Inf	Fisher's Exact Test for Count Data	greater	26.3326	53	2.01271	FALSE
27	941	22	1.0622	0.421929	0.712537	Inf	Fisher's Exact Test for Count Data	greater	20.7704	22	1.0592	FALSE
27	964	22	0.62458	0.991679	0.419228	Inf	Fisher's Exact Test for Count Data	greater	34.2942	22	0.641507	FALSE
27	971	18	0.696989	0.95264	0.446894	Inf	Fisher's Exact Test for Count Data	greater	25.4044	18	0.708538	FALSE
27	978	13	0.491156	0.998321	0.288558	Inf	Fisher's Exact Test for Count Data	greater	25.7344	13	0.50516	FALSE
27	984	23	1.48016	0.0492307	1.00182	Inf	Fisher's Exact Test for Count Data	greater	15.8064	23	1.4551	FALSE
28	1122	23	0.711975	0.959763	0.482271	Inf	Fisher's Exact Test for Count Data	greater	31.6922	23	0.725731	FALSE
28	1142	25	1.65485	0.0138989	1.13884	Inf	Fisher's Exact Test for Count Data	greater	15.4571	25	1.61738	FALSE
28	1160	6	0.340919	0.999493	0.147724	Inf	Fisher's Exact Test for Count Data	greater	17.1495	6	0.349864	FALSE
28	1258	16	0.98929	0.551867	0.615476	Inf	Fisher's Exact Test for Count Data	greater	16.1668	16	0.989681	FALSE
28	14543	9	0.385986	0.9997	0.2002	Inf	Fisher's Exact Test for Count Data	greater	22.6158	9	0.397951	FALSE
28	14548	6	0.249473	0.999996	0.108115	Inf	Fisher's Exact Test for Count Data	greater	23.1481	6	0.2592	FALSE
28	14556	1	0.0647422	1	0.00328596	Inf	Fisher's Exact Test for Count Data	greater	14.9453	1	0.0669108	FALSE
28	14557	14	0.575553	0.989714	0.345453	Inf	Fisher's Exact Test for Count Data	greater	23.7964	14	0.588324	FALSE
28	14562	2	0.105201	1	0.0186292	Inf	Fisher's Exact Test for Count Data	greater	18.3165	2	0.109191	FALSE
28	1934	21	0.891196	0.72652	0.591966	Inf	Fisher's Exact Test for Count Data	greater	23.4347	21	0.896105	FALSE
28	1936	34	1.47758	0.0221792	1.07474	Inf	Fisher's Exact Test for Count Data	greater	23.5644	34	1.44285	FALSE
28	1944	29	1.1429	0.26922	0.809242	Inf	Fisher's Exact Test for Count Data	greater	25.5708	29	1.13411	FALSE
28	1945	49	2.12994	3.65e-06	1.63282	Inf	Fisher's Exact Test for Count Data	greater	24.3492	49	2.01239	FALSE
28	1955	43	1.55906	0.00526847	1.17488	Inf	Fisher's Exact Test for Count Data	greater	28.4984	43	1.50886	FALSE
28	1960	23	0.99512	0.538927	0.673857	Inf	Fisher's Exact Test for Count Data	greater	23.1072	23	0.995362	FALSE
28	7098	12	0.741165	0.879411	0.424646	Inf	Fisher's Exact Test for Count Data	greater	16.0372	12	0.748262	FALSE
28	756	5	0.300762	0.999711	0.117955	Inf	Fisher's Exact Test for Count Data	greater	16.1941	5	0.308754	FALSE
28	758	4	0.161447	1	0.0549459	Inf	Fisher's Exact Test for Count Data	greater	23.7145	4	0.168673	FALSE
28	845	56	2.29507	9.7e-08	1.78861	Inf	Fisher's Exact Test for Count Data	greater	26.1372	56	2.14254	FALSE
28	941	13	0.619731	0.973237	0.364018	Inf	Fisher's Exact Test for Count Data	greater	20.6163	13	0.630569	FALSE
28	964	71	2.26984	4.62e-09	1.81596	Inf	Fisher's Exact Test for Count Data	greater	34.0397	71	2.0858	FALSE
28	971	30	1.20264	0.188136	0.856609	Inf	Fisher's Exact Test for Count Data	greater	25.2159	30	1.18973	FALSE
28	978	12	0.455881	0.999196	0.261316	Inf	Fisher's Exact Test for Count Data	greater	25.5435	12	0.469788	FALSE
28	984	31	2.05	0.000314	1.46732	Inf	Fisher's Exact Test for Count Data	greater	15.6891	31	1.97589	FALSE
29	1122	50	1.7494	0.000316	1.34406	Inf	Fisher's Exact Test for Count Data	greater	29.9743	50	1.6681	FALSE
29	1142	15	1.02703	0.496056	0.627808	Inf	Fisher's Exact Test for Count Data	greater	14.6192	15	1.02605	FALSE
29	1160	6	0.360831	0.99899	0.156316	Inf	Fisher's Exact Test for Count Data	greater	16.2199	6	0.369915	FALSE
29	1258	14	0.912684	0.667917	0.547398	Inf	Fisher's Exact Test for Count Data	greater	15.2905	14	0.915601	FALSE
29	14543	19	0.883241	0.732573	0.57329	Inf	Fisher's Exact Test for Count Data	greater	21.3899	19	0.888269	FALSE
29	14548	24	1.10173	0.351639	0.752174	Inf	Fisher's Exact Test for Count Data	greater	21.8934	24	1.09622	FALSE
29	14556	7	0.4865	0.988006	0.227007	Inf	Fisher's Exact Test for Count Data	greater	14.1352	7	0.495219	FALSE
29	14557	33	1.5035	0.0195269	1.08768	Inf	Fisher's Exact Test for Count Data	greater	22.5065	33	1.46624	FALSE
29	14562	0	0	1	0	Inf	Fisher's Exact Test for Count Data	greater	17.3236	0	0	FALSE
29	1934	8	0.349159	0.999867	0.172769	Inf	Fisher's Exact Test for Count Data	greater	22.1644	8	0.360938	FALSE
29	1936	21	0.939381	0.640654	0.623691	Inf	Fisher's Exact Test for Count Data	greater	22.2871	21	0.94225	FALSE
29	1944	48	2.10202	6.43e-06	1.60617	Inf	Fisher's Exact Test for Count Data	greater	24.1847	48	1.98473	FALSE
29	1945	8	0.335412	0.99993	0.165945	Inf	Fisher's Exact Test for Count Data	greater	23.0293	8	0.347383	FALSE
29	1955	57	2.27361	1.08e-07	1.77439	Inf	Fisher's Exact Test for Count Data	greater	26.9536	57	2.11474	FALSE
29	1960	43	2.07108	2.43e-05	1.5591	Inf	Fisher's Exact Test for Count Data	greater	21.8546	43	1.96755	FALSE
29	7098	8	0.5182	0.985046	0.256287	Inf	Fisher's Exact Test for Count Data	greater	15.1679	8	0.527431	FALSE
29	756	19	1.2519	0.199781	0.812199	Inf	Fisher's Exact Test for Count Data	greater	15.3163	19	1.24051	FALSE
29	758	18	0.794179	0.858788	0.508953	Inf	Fisher's Exact Test for Count Data	greater	22.4291	18	0.80253	FALSE
29	845	38	1.5866	0.00630738	1.17359	Inf	Fisher's Exact Test for Count Data	greater	24.7204	38	1.53719	FALSE
29	941	18	0.919822	0.66818	0.589344	Inf	Fisher's Exact Test for Count Data	greater	19.4988	18	0.923135	FALSE
29	964	32	0.993506	0.540183	0.715341	Inf	Fisher's Exact Test for Count Data	greater	32.1946	32	0.993955	FALSE
29	971	7	0.282245	0.99999	0.131739	Inf	Fisher's Exact Test for Count Data	greater	23.849	7	0.293513	FALSE
29	978	9	0.359635	0.999901	0.186484	Inf	Fisher's Exact Test for Count Data	greater	24.1589	9	0.372534	FALSE
29	984	4	0.262465	0.999798	0.0892815	Inf	Fisher's Exact Test for Count Data	greater	14.8387	4	0.269566	FALSE
30	1122	52	1.90424	3.64e-05	1.46933	Inf	Fisher's Exact Test for Count Data	greater	28.908	52	1.79881	FALSE
30	1142	9	0.63007	0.944013	0.326517	Inf	Fisher's Exact Test for Count Data	greater	14.0992	9	0.638335	FALSE
30	1160	21	1.36085	0.108457	0.902837	Inf	Fisher's Exact Test for Count Data	greater	15.6429	21	1.34246	FALSE
30	1258	14	0.947569	0.615344	0.568134	Inf	Fisher's Exact Test for Count Data	greater	14.7466	14	0.949373	FALSE
30	14543	18	0.866954	0.754598	0.555375	Inf	Fisher's Exact Test for Count Data	greater	20.629	18	0.872558	FALSE
30	14548	16	0.748372	0.899206	0.465487	Inf	Fisher's Exact Test for Count Data	greater	21.1145	16	0.757771	FALSE
30	14556	20	1.49151	0.0591835	0.978674	Inf	Fisher's Exact Test for Count Data	greater	13.6323	20	1.4671	FALSE
30	14557	19	0.869577	0.754751	0.564288	Inf	Fisher's Exact Test for Count Data	greater	21.7059	19	0.875338	FALSE
30	14562	30	1.85737	0.00170631	1.32106	Inf	Fisher's Exact Test for Count Data	greater	16.7074	30	1.79561	FALSE
30	1934	23	1.08024	0.389528	0.730917	Inf	Fisher's Exact Test for Count Data	greater	21.376	23	1.07597	FALSE
30	1936	8	0.36025	0.999784	0.178187	Inf	Fisher's Exact Test for Count Data	greater	21.4943	8	0.372192	FALSE
30	1944	24	1.03067	0.472435	0.703506	Inf	Fisher's Exact Test for Count Data	greater	23.3244	24	1.02897	FALSE
30	1945	24	1.08531	0.377926	0.740766	Inf	Fisher's Exact Test for Count Data	greater	22.2101	24	1.08059	FALSE
30	1955	32	1.24913	0.133917	0.898888	Inf	Fisher's Exact Test for Count Data	greater	25.9948	32	1.23102	FALSE
30	1960	36	1.77259	0.00145405	1.29961	Inf	Fisher's Exact Test for Count Data	greater	21.0772	36	1.70801	FALSE
30	7098	1	0.0660568	1	0.00335259	Inf	Fisher's Exact Test for Count Data	greater	14.6283	1	0.0683607	FALSE
30	756	19	1.30026	0.160723	0.843313	Inf	Fisher's Exact Test for Count Data	greater	14.7715	19	1.28626	FALSE
30	758	5	0.222071	0.999997	0.0870891	Inf	Fisher's Exact Test for Count Data	greater	21.6312	5	0.231148	FALSE
30	845	14	0.573466	0.990056	0.344019	Inf	Fisher's Exact Test for Count Data	greater	23.841	14	0.587223	FALSE
30	941	13	0.68148	0.938439	0.40002	Inf	Fisher's Exact Test for Count Data	greater	18.8051	13	0.6913	FALSE
30	964	10	0.306498	0.999998	0.165208	Inf	Fisher's Exact Test for Count Data	greater	31.0493	10	0.322068	FALSE
30	971	6	0.250447	0.999995	0.108499	Inf	Fisher's Exact Test for Count Data	greater	23.0007	6	0.260862	FALSE
30	978	33	1.45048	0.0297679	1.04899	Inf	Fisher's Exact Test for Count Data	greater	23.2995	33	1.41634	FALSE
30	984	41	3.07288	2.67e-09	2.29529	Inf	Fisher's Exact Test for Count Data	greater	14.3108	41	2.86496	FALSE
31	1122	50	2.39941	1.63e-07	1.83517	Inf	Fisher's Exact Test for Count Data	greater	22.688	50	2.2038	FALSE
31	1142	17	1.56542	0.0552024	0.986284	Inf	Fisher's Exact Test for Count Data	greater	11.0656	17	1.5363	FALSE
31	1160	43	3.86807	1.66e-12	2.89829	Inf	Fisher's Exact Test for Count Data	greater	12.2771	43	3.50244	FALSE
31	1258	20	1.7747	0.0136218	1.16188	Inf	Fisher's Exact Test for Count Data	greater	11.5736	20	1.72806	FALSE
31	14543	0	0	1	0	Inf	Fisher's Exact Test for Count Data	greater	16.1904	0	0	FALSE
31	14548	26	1.61509	0.0167957	1.11669	Inf	Fisher's Exact Test for Count Data	greater	16.5715	26	1.56896	FALSE
31	14556	1	0.0906867	0.999981	0.00460818	Inf	Fisher's Exact Test for Count Data	greater	10.6991	1	0.0934654	FALSE
31	14557	31	1.89994	0.00111008	1.35551	Inf	Fisher's Exact Test for Count Data	greater	17.0356	31	1.81972	FALSE
31	14562	24	1.89383	0.0036674	1.28876	Inf	Fisher's Exact Test for Count Data	greater	13.1126	24	1.83031	FALSE
31	1934	3	0.171615	0.999994	0.0465506	Inf	Fisher's Exact Test for Count Data	greater	16.7766	3	0.17882	FALSE
31	1936	24	1.45407	0.0546077	0.989881	Inf	Fisher's Exact Test for Count Data	greater	16.8695	24	1.42269	FALSE
31	1944	3	0.156608	0.999999	0.0425155	Inf	Fisher's Exact Test for Count Data	greater	18.3058	3	0.163883	FALSE
31	1945	3	0.164868	0.999997	0.0447	Inf	Fisher's Exact Test for Count Data	greater	17.4313	3	0.172104	FALSE
31	1955	11	0.524283	0.992682	0.291549	Inf	Fisher's Exact Test for Count Data	greater	20.4017	11	0.539172	FALSE
31	1960	7	0.411208	0.997647	0.191637	Inf	Fisher's Exact Test for Count Data	greater	16.5421	7	0.423162	FALSE
31	7098	4	0.340411	0.996958	0.115612	Inf	Fisher's Exact Test for Count Data	greater	11.4808	4	0.348407	FALSE
31	756	4	0.337003	0.997217	0.114456	Inf	Fisher's Exact Test for Count Data	greater	11.5932	4	0.34503	FALSE
31	758	7	0.400178	0.998265	0.186515	Inf	Fisher's Exact Test for Count Data	greater	16.977	7	0.412324	FALSE
31	845	4	0.204648	0.999993	0.0695411	Inf	Fisher's Exact Test for Count Data	greater	18.7113	4	0.213775	FALSE
31	941	21	1.4505	0.0688709	0.960266	Inf	Fisher's Exact Test for Count Data	greater	14.759	21	1.42287	FALSE
31	964	1	0.0383413	1	0.00193749	Inf	Fisher's Exact Test for Count Data	greater	24.3686	1	0.0410363	FALSE
31	971	9	0.48525	0.994171	0.251177	Inf	Fisher's Exact Test for Count Data	greater	18.0518	9	0.498567	FALSE
31	978	11	0.588548	0.976486	0.327265	Inf	Fisher's Exact Test for Count Data	greater	18.2863	11	0.601545	FALSE
31	984	59	6.15953	2.85e-25	4.79547	Inf	Fisher's Exact Test for Count Data	greater	11.2317	59	5.25301	TRUE
32	1122	45	2.87672	6.4e-09	2.15886	Inf	Fisher's Exact Test for Count Data	greater	17.4751	45	2.57509	FALSE
32	1142	16	1.93415	0.0127126	1.19648	Inf	Fisher's Exact Test for Count Data	greater	8.52308	16	1.87726	FALSE
32	1160	16	1.73635	0.0297711	1.07429	Inf	Fisher's Exact Test for Count Data	greater	9.45629	16	1.692	FALSE
32	1258	27	3.25882	4.29e-07	2.25892	Inf	Fisher's Exact Test for Count Data	greater	8.91442	27	3.0288	FALSE
32	14543	33	2.87218	4.49e-07	2.06118	Inf	Fisher's Exact Test for Count Data	greater	12.4704	33	2.64626	FALSE
32	14548	4	0.303126	0.99895	0.102822	Inf	Fisher's Exact Test for Count Data	greater	12.7639	4	0.313383	FALSE
32	14556	3	0.356628	0.98948	0.0966117	Inf	Fisher's Exact Test for Count Data	greater	8.24085	3	0.36404	FALSE
32	14557	7	0.521176	0.978292	0.242434	Inf	Fisher's Exact Test for Count Data	greater	13.1214	7	0.53348	FALSE
32	14562	30	3.2181	1.43e-07	2.27284	Inf	Fisher's Exact Test for Count Data	greater	10.0997	30	2.97037	FALSE
32	1934	4	0.299246	0.999078	0.101505	Inf	Fisher's Exact Test for Count Data	greater	12.922	4	0.309551	FALSE
32	1936	1	0.0735674	0.999998	0.00373155	Inf	Fisher's Exact Test for Count Data	greater	12.9935	1	0.0769618	FALSE
32	1944	3	0.204046	0.999935	0.055295	Inf	Fisher's Exact Test for Count Data	greater	14.0998	3	0.21277	FALSE
32	1945	2	0.14266	0.999984	0.0252038	Inf	Fisher's Exact Test for Count Data	greater	13.4262	2	0.148963	FALSE
32	1955	13	0.818756	0.79498	0.478613	Inf	Fisher's Exact Test for Count Data	greater	15.7141	13	0.827284	FALSE
32	1960	1	0.0750906	0.999998	0.00380925	Inf	Fisher's Exact Test for Count Data	greater	12.7413	1	0.0784847	FALSE
32	7098	8	0.901687	0.661213	0.444321	Inf	Fisher's Exact Test for Count Data	greater	8.84293	8	0.904678	FALSE
32	756	1	0.108607	0.999887	0.00551931	Inf	Fisher's Exact Test for Count Data	greater	8.92947	1	0.111989	FALSE
32	758	13	0.993878	0.548145	0.580877	Inf	Fisher's Exact Test for Count Data	greater	13.0762	13	0.994169	FALSE
32	845	0	0	1	0	Inf	Fisher's Exact Test for Count Data	greater	14.4121	0	0	FALSE
32	941	0	0	1	0	Inf	Fisher's Exact Test for Count Data	greater	11.3679	0	0	FALSE
32	964	2	0.100083	1	0.0176952	Inf	Fisher's Exact Test for Count Data	greater	18.7696	2	0.106555	FALSE
32	971	14	1.00727	0.527865	0.601457	Inf	Fisher's Exact Test for Count Data	greater	13.9041	14	1.0069	FALSE
32	978	8	0.554994	0.972824	0.273593	Inf	Fisher's Exact Test for Count Data	greater	14.0847	8	0.567992	FALSE
32	984	44	5.89578	1.13e-18	4.40683	Inf	Fisher's Exact Test for Count Data	greater	8.65102	44	5.08611	TRUE
33	1122	1	0.077295	0.999997	0.00391591	Inf	Fisher's Exact Test for Count Data	greater	12.203	1	0.0819473	FALSE
33	1142	6	1.00838	0.548994	0.433972	Inf	Fisher's Exact Test for Count Data	greater	5.95171	6	1.00811	FALSE
33	1160	3	0.44559	0.962477	0.120425	Inf	Fisher's Exact Test for Count Data	greater	6.60337	3	0.454313	FALSE
33	1258	1	0.156218	0.998217	0.0079992	Inf	Fisher's Exact Test for Count Data	greater	6.22499	1	0.160643	FALSE
33	14543	0	0	1	0	Inf	Fisher's Exact Test for Count Data	greater	8.70815	0	0	FALSE
33	14548	3	0.326186	0.99414	0.0881776	Inf	Fisher's Exact Test for Count Data	greater	8.91311	3	0.336583	FALSE
33	14556	14	2.54715	0.0021153	1.51215	Inf	Fisher's Exact Test for Count Data	greater	5.75463	14	2.43282	FALSE
33	14557	0	0	1	0	Inf	Fisher's Exact Test for Count Data	greater	9.16274	0	0	FALSE
33	14562	95	24.9877	8.98e-82	19.6042	Inf	Fisher's Exact Test for Count Data	greater	7.05271	95	13.47	TRUE
33	1934	0	0	1	0	Inf	Fisher's Exact Test for Count Data	greater	9.02347	0	0	FALSE
33	1936	0	0	1	0	Inf	Fisher's Exact Test for Count Data	greater	9.0734	0	0	FALSE
33	1944	4	0.393858	0.989847	0.133298	Inf	Fisher's Exact Test for Count Data	greater	9.84594	4	0.406259	FALSE
33	1945	0	0	1	0	Inf	Fisher's Exact Test for Count Data	greater	9.37558	0	0	FALSE
33	1955	54	6.38322	7.17e-23	4.83121	Inf	Fisher's Exact Test for Count Data	greater	10.9732	54	4.92107	TRUE
33	1960	2	0.216726	0.998856	0.0382546	Inf	Fisher's Exact Test for Count Data	greater	8.89734	2	0.224786	FALSE
33	7098	1	0.15752	0.998123	0.00806561	Inf	Fisher's Exact Test for Count Data	greater	6.17506	1	0.161942	FALSE
33	756	1	0.155946	0.998236	0.00798536	Inf	Fisher's Exact Test for Count Data	greater	6.2355	1	0.160372	FALSE
33	758	21	2.45609	0.000363	1.61004	Inf	Fisher's Exact Test for Count Data	greater	9.13121	21	2.29981	FALSE
33	845	0	0	1	0	Inf	Fisher's Exact Test for Count Data	greater	10.064	0	0	FALSE
33	941	0	0	1	0	Inf	Fisher's Exact Test for Count Data	greater	7.93824	0	0	FALSE
33	964	0	0	1	0	Inf	Fisher's Exact Test for Count Data	greater	13.1069	0	0	FALSE
33	971	0	0	1	0	Inf	Fisher's Exact Test for Count Data	greater	9.7093	0	0	FALSE
33	978	0	0	1	0	Inf	Fisher's Exact Test for Count Data	greater	9.83543	0	0	FALSE
33	984	0	0	1	0	Inf	Fisher's Exact Test for Count Data	greater	6.04105	0	0	FALSE
34	1122	0	0	1	0	Inf	Fisher's Exact Test for Count Data	greater	6.21996	0	0	FALSE
34	1142	0	0	1	0	Inf	Fisher's Exact Test for Count Data	greater	3.03364	0	0	FALSE
34	1160	0	0	1	0	Inf	Fisher's Exact Test for Count Data	greater	3.3658	0	0	FALSE
34	1258	1	0.308292	0.960206	0.0156844	Inf	Fisher's Exact Test for Count Data	greater	3.17293	1	0.315166	FALSE
34	14543	1	0.217612	0.989308	0.0110819	Inf	Fisher's Exact Test for Count Data	greater	4.43862	1	0.225295	FALSE
34	14548	2	0.429026	0.944831	0.0752168	Inf	Fisher's Exact Test for Count Data	greater	4.54309	2	0.440229	FALSE
34	14556	0	0	1	0	Inf	Fisher's Exact Test for Count Data	greater	2.93319	0	0	FALSE
34	14557	0	0	1	0	Inf	Fisher's Exact Test for Count Data	greater	4.67033	0	0	FALSE
34	14562	0	0	1	0	Inf	Fisher's Exact Test for Count Data	greater	3.59483	0	0	FALSE
34	1934	7	1.56035	0.177547	0.71475	Inf	Fisher's Exact Test for Count Data	greater	4.59934	7	1.52196	FALSE
34	1936	28	7.94953	8.56e-15	5.34374	Inf	Fisher's Exact Test for Count Data	greater	4.62479	28	6.05433	TRUE
34	1944	5	0.996112	0.567245	0.38457	Inf	Fisher's Exact Test for Count Data	greater	5.01856	5	0.996302	FALSE
34	1945	14	3.23512	0.000298	1.88768	Inf	Fisher's Exact Test for Count Data	greater	4.77882	14	2.9296	FALSE
34	1955	2	0.344796	0.978021	0.060451	Inf	Fisher's Exact Test for Count Data	greater	5.59314	2	0.357581	FALSE
34	1960	3	0.651248	0.836634	0.174701	Inf	Fisher's Exact Test for Count Data	greater	4.53505	3	0.661514	FALSE
34	7098	0	0	1	0	Inf	Fisher's Exact Test for Count Data	greater	3.14748	0	0	FALSE
34	756	1	0.307756	0.960425	0.0156572	Inf	Fisher's Exact Test for Count Data	greater	3.17829	1	0.314635	FALSE
34	758	0	0	1	0	Inf	Fisher's Exact Test for Count Data	greater	4.65426	0	0	FALSE
34	845	8	1.60692	0.141927	0.779129	Inf	Fisher's Exact Test for Count Data	greater	5.12973	8	1.55954	FALSE
34	941	11	2.92665	0.00245579	1.59111	Inf	Fisher's Exact Test for Count Data	greater	4.04619	11	2.71861	FALSE
34	964	16	2.65091	0.000983	1.60064	Inf	Fisher's Exact Test for Count Data	greater	6.6807	16	2.39496	FALSE
34	971	0	0	1	0	Inf	Fisher's Exact Test for Count Data	greater	4.94891	0	0	FALSE
34	978	6	1.2091	0.386374	0.514919	Inf	Fisher's Exact Test for Count Data	greater	5.0132	6	1.19684	FALSE
34	984	0	0	1	0	Inf	Fisher's Exact Test for Count Data	greater	3.07917	0	0	FALSE

## Sheet: 4_CellProportion_byDxn
CellType	Cluster	AD patients (N=12)	Controls (N=12)	P-value
Astrocytes	8	4.0 (1.3, 18.6)	2.1 (0.0, 11.7)	0.24
Astrocytes	11	3.1 (0.3, 9.2)	2.4 (0.5, 11.6)	0.62
Astrocytes	31	0.5 (0.0, 2.6)	0.2 (0.0, 0.9)	0.17
Pericyte	25	1.1 (0.1, 2.7)	1.1 (0.2, 4.1)	0.75
Endothelia	26	0.6 (0.1, 3.3)	0.8 (0.5, 2.6)	0.1
Fibroblast	30	0.5 (0.1, 1.8)	0.7 (0.0, 1.1)	0.71
Microglia	12	2.6 (0.4, 9.0)	1.4 (0.3, 12.5)	0.4
Microglia	32	0.4 (0.0, 1.9)	0.1 (0.0, 1.1)	0.44
Excitatory Neurons	1	7.2 (1.7, 11.5)	10.0 (0.9, 19.6)	0.24
Excitatory Neurons	2	7.8 (1.7, 13.5)	7.7 (0.0, 16.5)	0.8
Excitatory Neurons	3	4.2 (1.3, 12.7)	6.0 (0.0, 15.9)	0.93
Excitatory Neurons	4	2.5 (0.6, 14.6)	5.7 (0.3, 13.4)	0.71
Excitatory Neurons	13	0.6 (0.0, 6.0)	1.6 (0.1, 10.4)	0.58
Excitatory Neurons	16	1.0 (0.2, 2.8)	1.4 (0.0, 4.5)	0.58
Excitatory Neurons	17	1.1 (0.2, 3.9)	1.3 (0.0, 4.7)	0.89
Excitatory Neurons	20	0.5 (0.0, 4.3)	0.8 (0.0, 5.5)	0.51
Excitatory Neurons	21	0.8 (0.0, 3.5)	0.9 (0.0, 3.7)	0.73
Excitatory Neurons	22	0.9 (0.2, 3.1)	0.9 (0.0, 2.8)	0.93
Excitatory Neurons	23	0.2 (0.0, 2.9)	1.2 (0.1, 5.9)	0.023
Excitatory Neurons	24	0.5 (0.1, 4.1)	0.6 (0.1, 7.1)	0.84
Excitatory Neurons	33	0.0 (0.0, 0.6)	0.1 (0.0, 3.5)	0.38
Excitatory Neurons	34	0.0 (0.0, 0.4)	0.1 (0.0, 0.8)	0.53
Inhibitory neurons	6	3.9 (1.9, 12.1)	4.6 (0.0, 9.7)	0.93
Inhibitory neurons	7	4.1 (1.4, 6.6)	4.1 (0.3, 13.4)	0.84
Inhibitory neurons	10	2.4 (1.1, 4.0)	3.1 (0.3, 7.8)	0.31
Inhibitory neurons	15	1.8 (0.7, 3.0)	1.8 (0.1, 4.3)	0.98
Inhibitory neurons	18	1.6 (0.6, 3.3)	1.7 (0.0, 1.9)	0.54
Inhibitory neurons	19	1.0 (0.2, 3.5)	1.1 (0.1, 4.8)	0.71
Inhibitory neurons	27	0.7 (0.3, 1.4)	0.6 (0.0, 1.8)	0.62
Inhibitory neurons	28	0.6 (0.1, 1.5)	0.6 (0.0, 1.4)	0.51
Inhibitory neurons	29	0.6 (0.2, 1.1)	0.6 (0.0, 1.4)	0.71
Oligodendrocytes	0	17.8 (0.9, 53.9)	4.7 (0.1, 44.3)	0.17
Oligodendrocytes	5	6.1 (0.1, 15.4)	0.7 (0.0, 41.1)	0.14
Oligodendrocytes	14	1.2 (0.1, 4.4)	2.4 (0.1, 5.8)	0.44
OPCs	9	4.4 (0.5, 10.1)	1.9 (0.5, 7.5)	0.37

## Sheet: 5_CellProportion_bySexAge-APOE
Cell proportion between male and female samples						Association between cell proportion and age at death					Cell proportion between APOE pos and APOE neg samples
Cell Type	Cluster	Males (N=12)	Females (N=12)	P-value		Cell Type	Cluster	Spearman’s r	P-value		Cell Type	Cluster	ε4 present (N=10)	ε4 absent (N=14)	P-value
Astrocytes	8	4.0 (0.0, 18.6)	2.6 (1.3, 11.7)	1		Astrocytes	8	-0.12	0.57		Astrocytes	8	5.4 (1.0, 11.7)	2.6 (0.0, 18.6)	0.36
Astrocytes	11	3.4 (0.6, 11.6)	2.5 (0.3, 5.3)	0.13		Astrocytes	11	-0.31	0.13		Astrocytes	11	3.1 (0.5, 9.2)	2.5 (0.3, 11.6)	0.75
Astrocytes	31	0.8 (0.0, 2.6)	0.2 (0.0, 1.7)	0.061		Astrocytes	31	-0.3	0.16		Astrocytes	31	0.7 (0.0, 1.7)	0.2 (0.0, 2.6)	0.5
Pericyte	25	1.0 (0.3, 2.7)	1.1 (0.1, 4.1)	0.54		Pericyte	25	0.02	0.92		Pericyte	25	1.1 (0.3, 4.1)	1.1 (0.1, 2.7)	0.93
Endothelia	26	0.8 (0.1, 3.3)	0.6 (0.1, 2.6)	0.58		Endothelia	26	-0.04	0.85		Endothelia	26	0.7 (0.1, 2.6)	0.8 (0.1, 3.3)	0.7
Fibroblast	30	0.6 (0.4, 1.8)	0.5 (0.0, 1.1)	0.17		Fibroblast	30	-0.14	0.5		Fibroblast	30	0.6 (0.4, 1.1)	0.6 (0.0, 1.8)	0.66
Microglia	12	3.2 (0.3, 8.6)	1.6 (0.4, 12.5)	0.54		Microglia	12	-0.19	0.37		Microglia	12	4.1 (0.3, 12.5)	1.6 (0.4, 8.6)	0.19
Microglia	32	0.5 (0.0, 1.9)	0.1 (0.0, 0.6)	0.073		Microglia	32	-0.24	0.26		Microglia	32	0.1 (0.0, 1.1)	0.3 (0.0, 1.9)	0.7
Excitatory Neurons	1	8.1 (1.3, 19.6)	8.0 (0.9, 16.4)	0.51		Excitatory Neurons	1	0.09	0.67		Excitatory Neurons	1	8.0 (1.8, 19.6)	6.1 (0.9, 18.6)	0.75
Excitatory Neurons	2	8.6 (0.0, 13.7)	5.9 (1.1, 16.5)	0.47		Excitatory Neurons	2	0.21	0.33		Excitatory Neurons	2	9.6 (2.7, 16.5)	5.9 (0.0, 13.5)	0.19
Excitatory Neurons	3	5.0 (0.0, 15.9)	5.7 (0.9, 12.7)	0.89		Excitatory Neurons	3	0.3	0.16		Excitatory Neurons	3	5.5 (1.6, 12.4)	5.0 (0.0, 15.9)	0.98
Excitatory Neurons	4	3.4 (0.3, 13.4)	3.6 (0.3, 14.6)	0.84		Excitatory Neurons	4	0.35	0.093		Excitatory Neurons	4	4.3 (0.8, 11.0)	2.7 (0.3, 14.6)	1
Excitatory Neurons	13	0.5 (0.0, 6.0)	1.5 (0.0, 10.4)	0.51		Excitatory Neurons	13	0.3	0.16		Excitatory Neurons	13	0.9 (0.3, 6.0)	1.2 (0.0, 10.4)	0.88
Excitatory Neurons	16	1.3 (0.0, 4.5)	1.3 (0.2, 3.7)	0.8		Excitatory Neurons	16	0.32	0.13		Excitatory Neurons	16	1.0 (0.3, 3.7)	1.3 (0.0, 4.5)	1
Excitatory Neurons	17	1.1 (0.0, 4.7)	1.3 (0.4, 3.9)	0.89		Excitatory Neurons	17	0.26	0.21		Excitatory Neurons	17	1.4 (0.4, 4.7)	1.2 (0.0, 3.0)	0.33
Excitatory Neurons	20	0.5 (0.0, 3.1)	1.0 (0.0, 5.5)	0.37		Excitatory Neurons	20	0.3	0.15		Excitatory Neurons	20	0.8 (0.2, 2.5)	0.6 (0.0, 5.5)	0.98
Excitatory Neurons	21	0.9 (0.0, 3.5)	0.9 (0.1, 3.7)	0.58		Excitatory Neurons	21	0.32	0.13		Excitatory Neurons	21	0.9 (0.1, 3.7)	0.9 (0.0, 3.2)	0.62
Excitatory Neurons	22	0.7 (0.0, 2.8)	1.0 (0.1, 3.1)	0.89		Excitatory Neurons	22	0.21	0.32		Excitatory Neurons	22	1.4 (0.3, 3.1)	0.7 (0.0, 2.8)	0.21
Excitatory Neurons	23	0.6 (0.0, 3.0)	0.5 (0.0, 5.9)	0.86		Excitatory Neurons	23	0.04	0.84		Excitatory Neurons	23	0.2 (0.0, 2.4)	1.0 (0.2, 5.9)	0.005
Excitatory Neurons	24	0.3 (0.1, 2.2)	0.7 (0.1, 7.1)	0.14		Excitatory Neurons	24	0.28	0.18		Excitatory Neurons	24	0.6 (0.1, 1.9)	0.4 (0.1, 7.1)	0.7
Excitatory Neurons	33	0.0 (0.0, 3.5)	0.1 (0.0, 1.3)	0.21		Excitatory Neurons	33	-0.17	0.42		Excitatory Neurons	33	0.1 (0.0, 0.6)	0.0 (0.0, 3.5)	0.19
Excitatory Neurons	34	0.0 (0.0, 0.4)	0.0 (0.0, 0.8)	0.95		Excitatory Neurons	34	0.32	0.13		Excitatory Neurons	34	0.0 (0.0, 0.4)	0.0 (0.0, 0.8)	0.83
Inhibitory neurons	6	3.9 (0.0, 9.7)	3.9 (0.9, 12.1)	0.98		Inhibitory neurons	6	0.23	0.27		Inhibitory neurons	6	4.0 (0.9, 12.1)	3.8 (0.0, 9.7)	1
Inhibitory neurons	7	4.7 (0.3, 10.5)	3.6 (1.2, 13.4)	0.84		Inhibitory neurons	7	-0.34	0.1		Inhibitory neurons	7	4.9 (1.4, 8.0)	2.6 (0.3, 13.4)	0.043
Inhibitory neurons	10	2.4 (0.3, 7.5)	3.2 (1.2, 7.8)	0.34		Inhibitory neurons	10	-0.15	0.47		Inhibitory neurons	10	2.4 (1.1, 7.0)	3.5 (0.3, 7.8)	0.28
Inhibitory neurons	15	1.8 (0.1, 4.3)	1.8 (0.9, 3.7)	0.93		Inhibitory neurons	15	0.06	0.77		Inhibitory neurons	15	2.2 (0.9, 3.9)	1.7 (0.1, 4.3)	0.15
Inhibitory neurons	18	1.2 (0.0, 3.3)	1.7 (0.6, 2.5)	0.34		Inhibitory neurons	18	0.19	0.38		Inhibitory neurons	18	1.7 (1.0, 2.4)	1.6 (0.0, 3.3)	0.88
Inhibitory neurons	19	1.0 (0.1, 3.5)	0.9 (0.2, 4.8)	0.8		Inhibitory neurons	19	-0.36	0.083		Inhibitory neurons	19	1.3 (0.2, 3.5)	0.7 (0.1, 4.8)	0.095
Inhibitory neurons	27	0.7 (0.0, 1.8)	0.5 (0.2, 1.4)	0.89		Inhibitory neurons	27	-0.16	0.46		Inhibitory neurons	27	0.8 (0.2, 1.8)	0.4 (0.0, 1.3)	0.095
Inhibitory neurons	28	0.5 (0.1, 1.4)	0.7 (0.0, 1.5)	0.62		Inhibitory neurons	28	0.29	0.17		Inhibitory neurons	28	0.5 (0.0, 1.5)	0.6 (0.1, 1.4)	0.43
Inhibitory neurons	29	0.6 (0.0, 1.1)	0.6 (0.2, 1.4)	0.21		Inhibitory neurons	29	0.08	0.72		Inhibitory neurons	29	0.7 (0.2, 1.3)	0.4 (0.0, 1.4)	0.095
Oligodendrocytes	0	11.5 (0.1, 34.7)	10.4 (0.6, 53.9)	0.75		Oligodendrocytes	0	-0.19	0.38		Oligodendrocytes	0	11.8 (0.7, 35.4)	8.9 (0.1, 53.9)	0.93
Oligodendrocytes	5	0.7 (0.0, 41.1)	2.9 (0.0, 15.4)	0.58		Oligodendrocytes	5	-0.14	0.51		Oligodendrocytes	5	3.7 (0.0, 10.6)	1.2 (0.0, 41.1)	0.84
Oligodendrocytes	14	1.2 (0.1, 5.8)	2.4 (0.1, 4.4)	0.44		Oligodendrocytes	14	0.26	0.22		Oligodendrocytes	14	0.8 (0.1, 4.0)	2.5 (0.8, 5.8)	0.011
OPCs	9	2.2 (0.6, 7.5)	3.3 (0.5, 10.1)	0.71		OPCs	9	-0.16	0.45		OPCs	9	3.5 (1.2, 7.5)	1.6 (0.5, 10.1)	0.21

## Sheet: 6_CellProportion_byPathologies
Association between cell proportion and Thal phase					Association between cell proportion and Braak stage					Cell Distribution Test between TDP43 pos and TDP43 neg samples
Cell Type	Cluster	Spearman’s r	P-value		Cell Type	Cluster	Spearman’s r	P-value		Cell Type	Cluster	TDP-43 pathology (N=10)	No TDP-43 pathology (N=11)	P-value
Astrocytes	8	0.25	0.26		Astrocytes	8	0.24	0.29		Astrocytes	8	4.0 (0.9, 18.6)	2.7 (0.1, 11.7)	0.65
Astrocytes	11	-0.07	0.77		Astrocytes	11	0.05	0.82		Astrocytes	11	3.0 (0.5, 9.2)	3.0 (0.3, 5.3)	0.75
Astrocytes	31	0.23	0.28		Astrocytes	31	0.21	0.36		Astrocytes	31	0.7 (0.1, 2.6)	0.2 (0.0, 1.7)	0.42
Pericyte	25	-0.11	0.62		Pericyte	25	-0.17	0.46		Pericyte	25	1.1 (0.3, 2.7)	1.1 (0.1, 4.1)	0.97
Endothelia	26	-0.27	0.21		Endothelia	26	-0.31	0.17		Endothelia	26	0.9 (0.1, 3.3)	0.7 (0.1, 2.6)	0.55
Fibroblast	30	0.01	0.95		Fibroblast	30	-0.08	0.73		Fibroblast	30	0.7 (0.4, 1.8)	0.5 (0.1, 1.1)	0.31
Microglia	12	0.23	0.29		Microglia	12	0.21	0.36		Microglia	12	4.1 (0.3, 9.0)	1.4 (0.4, 12.5)	0.42
Microglia	32	0.2	0.36		Microglia	32	0.12	0.61		Microglia	32	0.2 (0.0, 1.9)	0.2 (0.0, 1.1)	0.53
Excitatory Neurons	1	-0.03	0.88		Excitatory Neurons	1	0.02	0.93		Excitatory Neurons	1	8.1 (1.7, 19.6)	7.8 (0.9, 16.4)	0.46
Excitatory Neurons	2	0.27	0.22		Excitatory Neurons	2	0.24	0.3		Excitatory Neurons	2	10.5 (2.9, 16.5)	4.2 (0.0, 11.3)	0.084
Excitatory Neurons	3	0.05	0.81		Excitatory Neurons	3	0.08	0.74		Excitatory Neurons	3	7.7 (2.2, 15.9)	4.8 (0.0, 12.7)	0.46
Excitatory Neurons	4	-0.03	0.87		Excitatory Neurons	4	0.01	0.98		Excitatory Neurons	4	6.0 (1.1, 13.4)	1.7 (0.3, 14.6)	0.34
Excitatory Neurons	13	-0.18	0.41		Excitatory Neurons	13	-0.11	0.64		Excitatory Neurons	13	1.3 (0.0, 6.0)	0.6 (0.0, 10.4)	0.75
Excitatory Neurons	16	-0.09	0.7		Excitatory Neurons	16	-0.1	0.67		Excitatory Neurons	16	1.6 (0.3, 4.5)	1.3 (0.0, 2.8)	0.28
Excitatory Neurons	17	0.13	0.55		Excitatory Neurons	17	0.13	0.57		Excitatory Neurons	17	1.4 (0.2, 4.7)	1.2 (0.0, 2.6)	0.25
Excitatory Neurons	20	-0.16	0.46		Excitatory Neurons	20	-0.19	0.4		Excitatory Neurons	20	1.0 (0.1, 3.1)	0.6 (0.0, 5.5)	0.75
Excitatory Neurons	21	-0.12	0.58		Excitatory Neurons	21	0.01	0.96		Excitatory Neurons	21	0.9 (0.0, 3.7)	0.8 (0.0, 2.6)	0.62
Excitatory Neurons	22	0.15	0.48		Excitatory Neurons	22	0.19	0.4		Excitatory Neurons	22	1.7 (0.2, 2.8)	0.8 (0.0, 3.1)	0.34
Excitatory Neurons	23	-0.59	0.003		Excitatory Neurons	23	-0.56	0.008		Excitatory Neurons	23	0.3 (0.0, 2.9)	0.6 (0.0, 5.9)	0.36
Excitatory Neurons	24	-0.12	0.58		Excitatory Neurons	24	-0.15	0.5		Excitatory Neurons	24	0.6 (0.1, 2.2)	0.5 (0.1, 7.1)	0.97
Excitatory Neurons	33	-0.11	0.61		Excitatory Neurons	33	-0.19	0.41		Excitatory Neurons	33	0.0 (0.0, 0.3)	0.1 (0.0, 3.5)	0.44
Excitatory Neurons	34	-0.08	0.71		Excitatory Neurons	34	-0.02	0.94		Excitatory Neurons	34	0.1 (0.0, 0.4)	0.0 (0.0, 0.8)	0.53
Inhibitory neurons	6	0.06	0.78		Inhibitory neurons	6	0.06	0.81		Inhibitory neurons	6	4.1 (2.5, 9.7)	3.6 (0.0, 12.1)	0.42
Inhibitory neurons	7	0.12	0.59		Inhibitory neurons	7	0.12	0.61		Inhibitory neurons	7	4.7 (0.9, 8.0)	3.4 (0.3, 13.4)	0.46
Inhibitory neurons	10	-0.38	0.075		Inhibitory neurons	10	-0.49	0.024		Inhibitory neurons	10	2.4 (1.1, 4.4)	3.8 (0.3, 7.8)	0.15
Inhibitory neurons	15	0.14	0.51		Inhibitory neurons	15	0.11	0.63		Inhibitory neurons	15	2.5 (0.6, 3.9)	1.6 (0.1, 4.3)	0.31
Inhibitory neurons	18	-0.06	0.79		Inhibitory neurons	18	-0.1	0.68		Inhibitory neurons	18	1.8 (1.0, 3.3)	1.6 (0.0, 2.5)	0.5
Inhibitory neurons	19	0.13	0.56		Inhibitory neurons	19	0.11	0.64		Inhibitory neurons	19	1.0 (0.1, 3.5)	0.9 (0.2, 4.8)	0.65
Inhibitory neurons	27	0.23	0.29		Inhibitory neurons	27	0.17	0.47		Inhibitory neurons	27	0.8 (0.2, 1.8)	0.4 (0.0, 1.4)	0.38
Inhibitory neurons	28	-0.03	0.87		Inhibitory neurons	28	-0.05	0.82		Inhibitory neurons	28	0.6 (0.2, 1.4)	0.7 (0.0, 1.5)	0.86
Inhibitory neurons	29	0.03	0.88		Inhibitory neurons	29	0.05	0.82		Inhibitory neurons	29	0.6 (0.2, 1.3)	0.6 (0.0, 1.4)	0.97
Oligodendrocytes	0	0.26	0.23		Oligodendrocytes	0	0.14	0.55		Oligodendrocytes	0	7.3 (0.7, 34.7)	10.0 (0.6, 53.9)	0.7
Oligodendrocytes	5	0.1	0.66		Oligodendrocytes	5	0.05	0.84		Oligodendrocytes	5	1.4 (0.0, 10.6)	3.3 (0.1, 41.1)	0.31
Oligodendrocytes	14	-0.38	0.074		Oligodendrocytes	14	-0.25	0.27		Oligodendrocytes	14	1.0 (0.1, 2.5)	2.5 (0.1, 4.4)	0.053
OPCs	9	0.15	0.49		OPCs	9	0.25	0.28		OPCs	9	2.3 (0.6, 7.5)	3.2 (0.5, 10.1)	0.97

## Sheet: 7_IntermediateCell
clusters	clusterA	clusterB	size.ClusterA	size.ClusterB	clusterA.ambiguous	clusterB.ambiguous	meanAmbiguity
cl_8_cl_11	cl_8	cl_11	3343	2439	0.116	0.089	0.1025
cl_8_cl_25	cl_8	cl_25	3343	926	0	0	0
cl_8_cl_26	cl_8	cl_26	3343	739	0	0.00135318	0.00067659
cl_8_cl_30	cl_8	cl_30	3343	488	0	0.00409836	0.00204918
cl_8_cl_31	cl_8	cl_31	3343	383	0.017	0.0130548	0.0150274
cl_11_cl_25	cl_11	cl_25	2439	926	0	0.00107991	0.000539957
cl_11_cl_26	cl_11	cl_26	2439	739	0.001	0.00541272	0.00320636
cl_11_cl_30	cl_11	cl_30	2439	488	0.001	0.00204918	0.00152459
cl_11_cl_31	cl_11	cl_31	2439	383	0.017	0.073107	0.0450535
cl_25_cl_26	cl_25	cl_26	926	739	0.00107991	0.00270636	0.00189314
cl_25_cl_30	cl_25	cl_30	926	488	0.00107991	0	0.000539957
cl_25_cl_31	cl_25	cl_31	926	383	0.00539957	0	0.00269978
cl_26_cl_30	cl_26	cl_30	739	488	0	0	0
cl_26_cl_31	cl_26	cl_31	739	383	0.0108254	0.00261097	0.0067182
cl_30_cl_31	cl_30	cl_31	488	383	0.00614754	0	0.00307377

## Sheet: 8_VascularCluster_Sig-Genes
cl.25 signature		cl.26 signature		cl.30 signature
ABCC9		A2M		ABCA10
ADCY9		ABCB1		ABCA6
AGRN		ABCG2		ABCA8
ARHGEF17		ABR		ABCA9
ARHGEF7		ACER2		ADCY3
ASAP2		ACVR1		ADD3
ATP1A2		ADD1		ANTXR2
AXL		ADIPOR2		APOD
BCL2		AGFG1		ARNT2
BTBD9		ANKS1A		ATRNL1
C20orf194		ANO2		BICC1
C2CD2		AP3S1		C7
CACHD1		ARFGEF2		CDH11
CACNA1C		ARHGAP31		CELF2
CALD1		ARL15		CEMIP
CDH6		ASAP1		CENPP
CERS6		ATP10A		COL12A1
CLMN		ATP11A		COL15A1
CNTN4		B2M		COL18A1
COL4A1		BMPR2		COL1A2
COL4A3		BTNL9		CYP1B1
COL4A4		CADPS2		DCN
COL5A3		CCNY		DLG2
CPE		CCSER2		DOCK5
CPM		CDK17		EHBP1
CTDSPL		CDYL2		FBLN1
CYTH3		CFLAR		FBN1
DAAM2		CGNL1		FGD6
DGKB		CHSY1		FHL2
DLC1		CLDN5		FLRT2
EBF1		CMTM8		FLVCR2
ELL2		CNOT6L		FMNL2
EPS8		CNTNAP3B		FRMD6
FRMD3		CPD		KAZN
FRY		CPNE8		KCNIP1
GGT5		CRIM1		LAMA2
GJC1		CTNNB1		LAMA4
GPC5		CYTH1		LAMB1
GRM3		DAB2IP		LAMC1
GRM8		DNM2		LPAR1
HES4		DNM3		LRP1
HIP1		DOCK1		NAV2
INPP4B		DOCK4		NBEA
JAG1		DOCK9		NFIC
KALRN		DUSP1		NKD1
KIAA1109		EGFL7		NR2F1
LIN7A		ELOVL7		NTRK3
LZTS1		ENG		PDZRN3
MAP1B		EPAS1		PIAS1
MGLL		EPB41L4A		PLD1
MPPED2		ERG		PLEKHA5
MYO1B		ESYT2		PLXDC2
NBEAL1		ETS2		PRICKLE1
NOTCH3		ETV6		PRKAG2
P2RY14		EXOC6		PRKCA
PAG1		FLI1		PRRX1
PCBP3		FLNB		RHOBTB3
PDE1C		FLT1		RNF220
PDE3A		FMNL3		SGCD
PDE5A		FOXN3		SH3D19
PDE7B		FOXO1		SLC7A11
PDE8A		GALNT15		SPATA6
PDGFRB		GALNT18		SRPX2
PHLPP1		GNAQ		ST3GAL5
PLCE1		GPCPD1		SVIL
PLCL1		GRB10		SYNPO2
PLEKHG3		HEG1		TANK
PLXDC1		HERC2		TBX18
PRKG1		HERPUD1		TENM4
PTEN		HIF3A		TGFBR3
PTH1R		HIPK3		THRB
PTPRK		HLA-E		TMEM132C
RGS5		IGF1R		TNXB
RHOJ		IL4R		TPCN1
RNF152		INPP5D		TPM1
ROCK2		IQGAP1		TTLL5
SEPT7		IRAK3		UACA
SGIP1		ITGA6		USP53
SH3RF1		ITGAV		ZHX2
SIK2		KIAA0355		ZNRF3
SLC12A2		KLHL5
SLC12A7		LIMCH1
SLC19A1		LIMS2
SLC30A10		LMBR1
SLC38A11		LRCH1
SLC6A1		MCF2L
SLC6A12		MECOM
SMURF1		MEF2A
SNRK		MFSD2A
SNTB1		MKL2
SPARC		MYO1E
SPECC1		MYRIP
TBX2		NAMPT
TFPI		NEDD9
TRPC3		NFIB
TRPC4		NFKBIA
TXNIP		NKTR
UBA2		NLK
UNC5C		NOSTRIN
UST		NPAS2
ZEB2		NPIPB5
ZFHX3		NR3C2
		NXN
		OSMR
		PARVB
		PDE10A
		PDXK
		PECAM1
		PHACTR1
		PICALM
		PIK3C2A
		PLCG2
		PLEKHG1
		PLXNA2
		PODXL
		PON2
		PPARD
		PPP1R13B
		PPP3CA
		PRICKLE2
		PRKCE
		PRKCH
		PTPN14
		PTPRB
		PTPRM
		RAPGEF1
		RAPGEF2
		RASGRF2
		RBMS2
		RIMKLB
		RIN2
		RNF144B
		RNF19A
		RPGR
		RPS6KA2
		SAMD12
		SCARB1
		SEC14L1
		SGMS1
		SLC1A1
		SLC2A1
		SLC39A10
		SLC7A1
		SLC7A5
		SLCO2B1
		SLCO4A1
		SMAD6
		SMARCA2
		SMG1
		SORBS2
		SORT1
		ST6GAL1
		ST6GALNAC3
		ST8SIA6
		STOM
		STX12
		SYNE1
		TANC1
		TBC1D4
		TFRC
		TGM2
		THSD4
		TMSB10
		TSC22D1
		TSPAN14
		UNC13B
		USP54
		USP6NL
		UVRAG
		VWF
		WWC2
		XAF1
		XPR1
		ZFYVE28

## Sheet: 9_cl25_signatureGene_GO
GOID	dataSetID	dataSetName	inGroups	pValue	Bonferroni	FDR	nCommonGenes	fracOfEffectiveClassSize	expectedFracOfEffectiveClassSize	enrichmentRatio	classSize	effectiveClassSize	fracOfEffectiveSetSize	effectiveSetSize	shortDataSetName	overlapGenes
GO:0007186	MSigDB.M13215	GO_G_PROTEIN_COUPLED_RECEPTOR_SIGNALING_PATHWAY (MSigDB)	BP	1.52645e-09	1.52584e-05	1.52584e-05	21	0.216495	0.045283	4.78093	101	97	0.0472973	444	GO_G_PROTEIN_COUPLED_RECEPTOR_SIGNALING_PATHWAY	MGLL|ADCY9|CPE|DGKB|PDE7B|GRM3|GRM8|AGRN|PLCE1|PDE3A|PDE8A|PDGFRB|PLCL1|PTH1R|SLC12A2|RGS5|ARHGEF7|KALRN|ROCK2|ARHGEF17|P2RY14
GO:0032835	MSigDB.M13352	GO_GLOMERULUS_DEVELOPMENT (MSigDB)	BP	2.48764e-07	0.00248664	0.00124332	7	0.0721649	0.0045895	15.7239	101	97	0.155556	45	GO_GLOMERULUS_DEVELOPMENT	COL4A3|COL4A4|JAG1|NOTCH3|PLCE1|PDGFRB|BCL2
GO:0004112	MSigDB.M17849	GO_CYCLIC_NUCLEOTIDE_PHOSPHODIESTERASE_ACTIVITY (MSigDB)	MF	2.49593e-06	0.0249493	0.00730269	5	0.0515464	0.00234574	21.9745	101	97	0.217391	23	GO_CYCLIC_NUCLEOTIDE_PHOSPHODIESTERASE_ACTIVITY	PDE7B|PDE1C|PDE3A|PDE8A|PDE5A
GO:0008081	MSigDB.M18226	GO_PHOSPHORIC_DIESTER_HYDROLASE_ACTIVITY (MSigDB)	MF	2.92225e-06	0.0292108	0.00730269	7	0.0721649	0.00652728	11.0559	101	97	0.109375	64	GO_PHOSPHORIC_DIESTER_HYDROLASE_ACTIVITY	PDE7B|PLCE1|PDE1C|PDE3A|PDE8A|PLCL1|PDE5A
GO:0042578	MSigDB.M18348	GO_PHOSPHORIC_ESTER_HYDROLASE_ACTIVITY (MSigDB)	MF	4.91704e-06	0.0491507	0.00983014	12	0.123711	0.0249873	4.95098	101	97	0.0489796	245	GO_PHOSPHORIC_ESTER_HYDROLASE_ACTIVITY	CTDSPL|PHLPP1|PDE7B|PLCE1|PDE1C|PDE3A|PDE8A|PLCL1|PTEN|PTPRK|PDE5A|INPP4B
GO:0007266	MSigDB.M16798	GO_RHO_PROTEIN_SIGNAL_TRANSDUCTION (MSigDB)	BP	8.86082e-06	0.0885728	0.0132135	9	0.0927835	0.0141764	6.54491	101	97	0.0647482	139	GO_RHO_PROTEIN_SIGNAL_TRANSDUCTION	DLC1|EPS8|PLEKHG3|PDGFRB|RHOJ|ARHGEF7|KALRN|ROCK2|ARHGEF17
GO:0005587	MSigDB.M25627	GO_COLLAGEN_TYPE_IV_TRIMER (MSigDB)	CC	9.25312e-06	0.0924942	0.0132135	3	0.0309278	0.000509944	60.6495	101	97	0.6	5	GO_COLLAGEN_TYPE_IV_TRIMER	COL4A1|COL4A3|COL4A4
GO:0098644	MSigDB.M17310	GO_COMPLEX_OF_COLLAGEN_TRIMERS (MSigDB)	CC	1.13017e-05	0.112972	0.0141214	4	0.0412371	0.00152983	26.9553	101	97	0.266667	15	GO_COMPLEX_OF_COLLAGEN_TRIMERS	COL4A1|COL4A3|COL4A4|COL5A3
GO:0098651	MSigDB.M25974	GO_BASEMENT_MEMBRANE_COLLAGEN_TRIMER (MSigDB)	CC	3.19222e-05	0.319094	0.035279	3	0.0309278	0.000713921	43.3211	101	97	0.428571	7	GO_BASEMENT_MEMBRANE_COLLAGEN_TRIMER	COL4A1|COL4A3|COL4A4
GO:0072006	MSigDB.M15872	GO_NEPHRON_DEVELOPMENT (MSigDB)	BP	3.52931e-05	0.35279	0.035279	7	0.0721649	0.00948496	7.60836	101	97	0.0752688	93	GO_NEPHRON_DEVELOPMENT	COL4A3|COL4A4|JAG1|NOTCH3|PLCE1|PDGFRB|BCL2
GO:0030029	MSigDB.M10751	GO_ACTIN_FILAMENT_BASED_PROCESS (MSigDB)	BP	3.94477e-05	0.39432	0.0358472	16	0.164948	0.0524222	3.14654	101	97	0.0311284	514	GO_ACTIN_FILAMENT_BASED_PROCESS	GJC1|DLC1|EPS8|DAAM2|FRMD3|HIP1|MYO1B|ATP1A2|PDGFRB|PRKG1|RHOJ|BCL2|CACNA1C|SPECC1|ROCK2|ARHGEF17
GO:0035239	MSigDB.M15217	GO_TUBE_MORPHOGENESIS (MSigDB)	BP	5.20853e-05	0.520644	0.0414716	16	0.164948	0.0536461	3.07475	101	97	0.0304183	526	GO_TUBE_MORPHOGENESIS	GJC1|DLC1|COL4A1|COL4A3|COL4A4|JAG1|NOTCH3|PDGFRB|PLXDC1|PTEN|RHOJ|BCL2|SPARC|TBX2|ROCK2|ZEB2
GO:0035023	MSigDB.M16002	GO_REGULATION_OF_RHO_PROTEIN_SIGNAL_TRANSDUCTION (MSigDB)	BP	5.63732e-05	0.563507	0.0414716	7	0.0721649	0.0101989	7.07577	101	97	0.07	100	GO_REGULATION_OF_RHO_PROTEIN_SIGNAL_TRANSDUCTION	DLC1|EPS8|PLEKHG3|PDGFRB|ARHGEF7|KALRN|ARHGEF17
GO:0046578	MSigDB.M16052	GO_REGULATION_OF_RAS_PROTEIN_SIGNAL_TRANSDUCTION (MSigDB)	BP	5.80834e-05	0.580602	0.0414716	9	0.0927835	0.01795	5.16899	101	97	0.0511364	176	GO_REGULATION_OF_RAS_PROTEIN_SIGNAL_TRANSDUCTION	DLC1|EPS8|PLEKHG3|PLCE1|PDGFRB|ARHGEF7|KALRN|CYTH3|ARHGEF17
GO:0048514	MSigDB.M13415	GO_BLOOD_VESSEL_MORPHOGENESIS (MSigDB)	BP	6.7069e-05	0.670422	0.0446948	13	0.134021	0.0377358	3.55155	101	97	0.0351351	370	GO_BLOOD_VESSEL_MORPHOGENESIS	GJC1|COL4A1|COL4A3|COL4A4|JAG1|NOTCH3|PDGFRB|PLXDC1|PTEN|RHOJ|SPARC|TBX2|ROCK2
GO:0060284	MSigDB.M16228	GO_REGULATION_OF_CELL_DEVELOPMENT (MSigDB)	BP	9.36299e-05	0.935924	0.0579712	18	0.185567	0.0688424	2.69553	101	97	0.0266667	675	GO_REGULATION_OF_CELL_DEVELOPMENT	UST|LZTS1|CNTN4|JAG1|DAAM2|MAP1B|ZFHX3|NOTCH3|PDE3A|SMURF1|PTEN|HES4|BCL2|PDE5A|ARHGEF7|KALRN|ROCK2|ZEB2
GO:0042493	MSigDB.M14503	GO_RESPONSE_TO_DRUG (MSigDB)	BP	0.000107588	1	0.0579712	17	0.175258	0.063233	2.77162	101	97	0.0274194	620	GO_RESPONSE_TO_DRUG	ABCC9|TXNIP|JAG1|EPS8|AGRN|ATP1A2|PDE3A|PDE8A|PDGFRB|AXL|PTEN|BCL2|SLC6A1|SLC19A1|SPARC|TRPC3|ROCK2
GO:0034333	MSigDB.M12531	GO_ADHERENS_JUNCTION_ASSEMBLY (MSigDB)	BP	0.000107988	1	0.0579712	6	0.0618557	0.00785314	7.87656	101	97	0.0779221	77	GO_ADHERENS_JUNCTION_ASSEMBLY	DLC1|PTEN|PTPRK|BCL2|ARHGEF7|ROCK2
GO:0046873	MSigDB.M18079	GO_METAL_ION_TRANSMEMBRANE_TRANSPORTER_ACTIVITY (MSigDB)	MF	0.000118557	1	0.0579712	11	0.113402	0.0292708	3.87424	101	97	0.0383275	287	GO_METAL_ION_TRANSMEMBRANE_TRANSPORTER_ACTIVITY	ABCC9|SLC12A7|ATP1A2|SLC30A10|CACHD1|SLC6A1|SLC6A12|SLC12A2|TRPC3|TRPC4|CACNA1C
GO:0098590	MSigDB.M17628	GO_PLASMA_MEMBRANE_REGION (MSigDB)	CC	0.000124001	1	0.0579712	20	0.206186	0.0836308	2.46543	101	97	0.0243902	820	GO_PLASMA_MEMBRANE_REGION	DLC1|LZTS1|CPE|JAG1|EPS8|PHLPP1|GRM3|GRM8|HIP1|ATP1A2|PDGFRB|PTEN|PTH1R|SLC6A1|SLC12A2|SLC19A1|TFPI|TRPC4|CACNA1C|LIN7A
NA	MSigDB.M14224	GO_CELL_SUBSTRATE_JUNCTION_ASSEMBLY (MSigDB)	BP	0.000133646	1	0.0579712	6	0.0618557	0.0081591	7.58119	101	97	0.075	80	GO_CELL_SUBSTRATE_JUNCTION_ASSEMBLY	DLC1|PTEN|PTPRK|BCL2|ARHGEF7|ROCK2
GO:0004115	MSigDB.M17887	GO_3_5_CYCLIC_AMP_PHOSPHODIESTERASE_ACTIVITY (MSigDB)	MF	0.000146217	1	0.0579712	3	0.0309278	0.00112188	27.5679	101	97	0.272727	11	GO_3_5_CYCLIC_AMP_PHOSPHODIESTERASE_ACTIVITY	PDE7B|PDE3A|PDE8A
GO:0015812	MSigDB.M22778	GO_GAMMA_AMINOBUTYRIC_ACID_TRANSPORT (MSigDB)	BP	0.000146217	1	0.0579712	3	0.0309278	0.00112188	27.5679	101	97	0.272727	11	GO_GAMMA_AMINOBUTYRIC_ACID_TRANSPORT	SLC6A1|SLC6A12|TRPC4
GO:1990573	MSigDB.M25411	GO_POTASSIUM_ION_IMPORT_ACROSS_PLASMA_MEMBRANE (MSigDB)	BP	0.000153599	1	0.0579712	4	0.0412371	0.00285569	14.4404	101	97	0.142857	28	GO_POTASSIUM_ION_IMPORT_ACROSS_PLASMA_MEMBRANE	ABCC9|SLC12A7|ATP1A2|SLC12A2
GO:0034332	MSigDB.M15116	GO_ADHERENS_JUNCTION_ORGANIZATION (MSigDB)	BP	0.000160687	1	0.0579712	7	0.0721649	0.0120347	5.99642	101	97	0.059322	118	GO_ADHERENS_JUNCTION_ORGANIZATION	CDH6|DLC1|PTEN|PTPRK|BCL2|ARHGEF7|ROCK2
GO:1901700	MSigDB.M13558	GO_RESPONSE_TO_OXYGEN_CONTAINING_COMPOUND (MSigDB)	BP	0.000164569	1	0.0579712	22	0.226804	0.0993371	2.28318	101	97	0.0225873	974	GO_RESPONSE_TO_OXYGEN_CONTAINING_COMPOUND	TXNIP|ADCY9|COL4A1|COL4A3|JAG1|EPS8|SIK2|AGRN|ATP1A2|PDE3A|PDE8A|PDGFRB|SLC30A10|AXL|PTEN|PTPRK|BCL2|SLC6A1|SPARC|TFPI|TRPC3|ROCK2
GO:0006936	MSigDB.M12628	GO_MUSCLE_CONTRACTION (MSigDB)	BP	0.000167018	1	0.0579712	9	0.0927835	0.0206017	4.50367	101	97	0.0445545	202	GO_MUSCLE_CONTRACTION	GJC1|ATP1A2|PLCE1|PRKG1|SNTB1|CACNA1C|CALD1|PDE5A|ROCK2
GO:0031226	MSigDB.M17166	GO_INTRINSIC_COMPONENT_OF_PLASMA_MEMBRANE (MSigDB)	CC	0.000167159	1	0.0579712	21	0.216495	0.0924018	2.34297	101	97	0.0231788	906	GO_INTRINSIC_COMPONENT_OF_PLASMA_MEMBRANE	ABCC9|SLC12A7|ADCY9|JAG1|EPS8|GPC5|GGT5|GRM3|GRM8|ATP1A2|PDGFRB|AXL|PTH1R|PTPRK|SLC6A1|SLC6A12|SLC12A2|SLC19A1|TRPC3|TRPC4|CACNA1C
GO:0032989	MSigDB.M14697	GO_CELLULAR_COMPONENT_MORPHOGENESIS (MSigDB)	BP	0.000169344	1	0.0579712	20	0.206186	0.0855686	2.40959	101	97	0.0238379	839	GO_CELLULAR_COMPONENT_MORPHOGENESIS	CDH6|UST|FRY|DLC1|LZTS1|COL4A4|CNTN4|EPS8|MAP1B|PDGFRB|AXL|SMURF1|PTEN|RHOJ|BCL2|SPARC|UNC5C|ARHGEF7|KALRN|ZEB2
GO:0051056	MSigDB.M12560	GO_REGULATION_OF_SMALL_GTPASE_MEDIATED_SIGNAL_TRANSDUCTION (MSigDB)	BP	0.000173983	1	0.0579712	10	0.103093	0.0254972	4.0433	101	97	0.04	250	GO_REGULATION_OF_SMALL_GTPASE_MEDIATED_SIGNAL_TRANSDUCTION	DLC1|EPS8|PLEKHG3|PLCE1|PDGFRB|RHOJ|ARHGEF7|KALRN|CYTH3|ARHGEF17
GO:0006828	MSigDB.M11471	GO_MANGANESE_ION_TRANSPORT (MSigDB)	BP	0.000193558	1	0.0624131	3	0.0309278	0.00122387	25.2706	101	97	0.25	12	GO_MANGANESE_ION_TRANSPORT	SLC30A10|TRPC3|TRPC4
GO:0007160	MSigDB.M11323	GO_CELL_MATRIX_ADHESION (MSigDB)	BP	0.00020246	1	0.0630656	8	0.0824742	0.0166242	4.9611	101	97	0.0490798	163	GO_CELL_MATRIX_ADHESION	DLC1|JAG1|COL5A3|PTEN|PTPRK|BCL2|ARHGEF7|ROCK2
GO:0044057	MSigDB.M14237	GO_REGULATION_OF_SYSTEM_PROCESS (MSigDB)	BP	0.0002082	1	0.0630656	12	0.123711	0.036614	3.3788	101	97	0.0334262	359	GO_REGULATION_OF_SYSTEM_PROCESS	GJC1|ABCC9|MGLL|ATP1A2|PLCE1|PRKG1|PTEN|TBX2|TRPC3|CACNA1C|PDE5A|ROCK2
GO:0009214	MSigDB.M11711	GO_CYCLIC_NUCLEOTIDE_CATABOLIC_PROCESS (MSigDB)	BP	0.000249822	1	0.0693673	3	0.0309278	0.00132585	23.3267	101	97	0.230769	13	GO_CYCLIC_NUCLEOTIDE_CATABOLIC_PROCESS	PDE7B|PDE8A|PDE5A
GO:0047555	MSigDB.M17980	GO_3_5_CYCLIC_GMP_PHOSPHODIESTERASE_ACTIVITY (MSigDB)	MF	0.000249822	1	0.0693673	3	0.0309278	0.00132585	23.3267	101	97	0.230769	13	GO_3_5_CYCLIC_GMP_PHOSPHODIESTERASE_ACTIVITY	PDE1C|PDE8A|PDE5A
GO:0070679	MSigDB.M26781	GO_INOSITOL_1_4_5_TRISPHOSPHATE_BINDING (MSigDB)	MF	0.000249822	1	0.0693673	3	0.0309278	0.00132585	23.3267	101	97	0.230769	13	GO_INOSITOL_1_4_5_TRISPHOSPHATE_BINDING	PLCL1|TRPC3|TRPC4
GO:0007169	MSigDB.M15457	GO_TRANSMEMBRANE_RECEPTOR_PROTEIN_TYROSINE_KINASE_SIGNALING_PATHWAY (MSigDB)	BP	0.00027742	1	0.0725117	14	0.14433	0.0494646	2.91784	101	97	0.028866	485	GO_TRANSMEMBRANE_RECEPTOR_PROTEIN_TYROSINE_KINASE_SIGNALING_PATHWAY	TXNIP|COL4A1|COL4A3|EPS8|SIK2|HIP1|PLCE1|PDGFRB|SLC30A10|AXL|PTEN|ARHGEF7|KALRN|ROCK2
GO:1902531	MSigDB.M11395	GO_REGULATION_OF_INTRACELLULAR_SIGNAL_TRANSDUCTION (MSigDB)	BP	0.000283754	1	0.0725117	24	0.247423	0.117899	2.0986	101	97	0.0207612	1156	GO_REGULATION_OF_INTRACELLULAR_SIGNAL_TRANSDUCTION	DLC1|EPS8|RNF152|SIK2|PHLPP1|PLEKHG3|HIP1|PLCE1|PDE3A|PDE8A|PDGFRB|SLC30A10|AXL|PTEN|RHOJ|SH3RF1|BCL2|PDE5A|ARHGEF7|KALRN|CYTH3|ROCK2|ARHGEF17|ZEB2
GO:0072103	MSigDB.M24546	GO_GLOMERULUS_VASCULATURE_MORPHOGENESIS (MSigDB)	BP	0.000288734	1	0.0725117	2	0.0206186	0.000305966	67.3883	101	97	0.666667	3	GO_GLOMERULUS_VASCULATURE_MORPHOGENESIS	NOTCH3|PDGFRB
GO:0007265	MSigDB.M13000	GO_RAS_PROTEIN_SIGNAL_TRANSDUCTION (MSigDB)	BP	0.000290163	1	0.0725117	11	0.113402	0.0324324	3.49656	101	97	0.0345912	318	GO_RAS_PROTEIN_SIGNAL_TRANSDUCTION	DLC1|EPS8|PLEKHG3|PLCE1|PDGFRB|RHOJ|ARHGEF7|KALRN|CYTH3|ROCK2|ARHGEF17
GO:0001655	MSigDB.M14876	GO_UROGENITAL_SYSTEM_DEVELOPMENT (MSigDB)	BP	0.000305412	1	0.0740396	9	0.0927835	0.0223355	4.15407	101	97	0.0410959	219	GO_UROGENITAL_SYSTEM_DEVELOPMENT	COL4A1|COL4A3|COL4A4|JAG1|NOTCH3|PLCE1|PDGFRB|PTEN|BCL2
GO:0045932	MSigDB.M10753	GO_NEGATIVE_REGULATION_OF_MUSCLE_CONTRACTION (MSigDB)	BP	0.000315678	1	0.0740396	3	0.0309278	0.00142784	21.6605	101	97	0.214286	14	GO_NEGATIVE_REGULATION_OF_MUSCLE_CONTRACTION	ATP1A2|PRKG1|PDE5A
GO:0072359	MSigDB.M16442	GO_CIRCULATORY_SYSTEM_DEVELOPMENT (MSigDB)	BP	0.000325081	1	0.0740396	17	0.175258	0.0693524	2.52706	101	97	0.025	680	GO_CIRCULATORY_SYSTEM_DEVELOPMENT	GJC1|DLC1|COL4A1|COL4A3|COL4A4|CPE|JAG1|NOTCH3|PLCE1|PDGFRB|PLXDC1|PTEN|RHOJ|SPARC|TBX2|CACNA1C|ROCK2
GO:0030020	MSigDB.M26500	GO_EXTRACELLULAR_MATRIX_STRUCTURAL_CONSTITUENT_CONFERRING_TENSILE_STRENGTH (MSigDB)	MF	0.000332453	1	0.0740396	4	0.0412371	0.00346762	11.8921	101	97	0.117647	34	GO_EXTRACELLULAR_MATRIX_STRUCTURAL_CONSTITUENT_CONFERRING_TENSILE_STRENGTH	COL4A1|COL4A3|COL4A4|COL5A3
GO:0003012	MSigDB.M14930	GO_MUSCLE_SYSTEM_PROCESS (MSigDB)	BP	0.000333311	1	0.0740396	10	0.103093	0.027639	3.72998	101	97	0.0369004	271	GO_MUSCLE_SYSTEM_PROCESS	GJC1|ATP1A2|PLCE1|PRKG1|SNTB1|TRPC3|CACNA1C|CALD1|PDE5A|ROCK2
GO:0016788	MSigDB.M18252	GO_HYDROLASE_ACTIVITY_ACTING_ON_ESTER_BONDS (MSigDB)	MF	0.000357604	1	0.0777089	13	0.134021	0.0446711	3.00016	101	97	0.0296804	438	GO_HYDROLASE_ACTIVITY_ACTING_ON_ESTER_BONDS	CTDSPL|MGLL|PHLPP1|PDE7B|PLCE1|PDE1C|PDE3A|PDE8A|PLCL1|PTEN|PTPRK|PDE5A|INPP4B
GO:0005089	MSigDB.M18628	GO_RHO_GUANYL_NUCLEOTIDE_EXCHANGE_FACTOR_ACTIVITY (MSigDB)	MF	0.000381472	1	0.080964	5	0.0515464	0.00642529	8.02242	101	97	0.0793651	63	GO_RHO_GUANYL_NUCLEOTIDE_EXCHANGE_FACTOR_ACTIVITY	EPS8|PLEKHG3|ARHGEF7|KALRN|ARHGEF17
GO:0055075	MSigDB.M11291	GO_POTASSIUM_ION_HOMEOSTASIS (MSigDB)	BP	0.000391772	1	0.080964	3	0.0309278	0.00152983	20.2165	101	97	0.2	15	GO_POTASSIUM_ION_HOMEOSTASIS	SLC12A7|ATP1A2|SLC12A2
GO:0034329	MSigDB.M14884	GO_CELL_JUNCTION_ASSEMBLY (MSigDB)	BP	0.000396882	1	0.080964	8	0.0824742	0.018358	4.49255	101	97	0.0444444	180	GO_CELL_JUNCTION_ASSEMBLY	CDH6|GJC1|DLC1|PTEN|PTPRK|BCL2|ARHGEF7|ROCK2
NA	MSigDB.M17398	GO_EXTRACELLULAR_MATRIX_COMPONENT (MSigDB)	CC	0.000415929	1	0.0831526	4	0.0412371	0.0036716	11.2314	101	97	0.111111	36	GO_EXTRACELLULAR_MATRIX_COMPONENT	COL4A1|COL4A3|COL4A4|COL5A3
GO:0022604	MSigDB.M16857	GO_REGULATION_OF_CELL_MORPHOGENESIS (MSigDB)	BP	0.000433446	1	0.0849553	12	0.123711	0.0396736	3.11823	101	97	0.0308483	389	GO_REGULATION_OF_CELL_MORPHOGENESIS	UST|DLC1|LZTS1|EPS8|MAP1B|SMURF1|PTEN|RHOJ|SPARC|ARHGEF7|KALRN|ZEB2
GO:0061298	MSigDB.M15224	GO_RETINA_VASCULATURE_DEVELOPMENT_IN_CAMERA_TYPE_EYE (MSigDB)	BP	0.00047873	1	0.0920266	3	0.0309278	0.00163182	18.953	101	97	0.1875	16	GO_RETINA_VASCULATURE_DEVELOPMENT_IN_CAMERA_TYPE_EYE	COL4A1|PDGFRB|RHOJ
GO:0051241	MSigDB.M16107	GO_NEGATIVE_REGULATION_OF_MULTICELLULAR_ORGANISMAL_PROCESS (MSigDB)	BP	0.000494158	1	0.0929281	17	0.175258	0.0719021	2.43745	101	97	0.0241135	705	GO_NEGATIVE_REGULATION_OF_MULTICELLULAR_ORGANISMAL_PROCESS	COL4A3|CNTN4|JAG1|DAAM2|ATP1A2|NOTCH3|PLCL1|AXL|PRKG1|SMURF1|PTEN|BCL2|SPARC|TBX2|TFPI|PDE5A|ROCK2
GO:0090257	MSigDB.M15722	GO_REGULATION_OF_MUSCLE_SYSTEM_PROCESS (MSigDB)	BP	0.000521311	1	0.0929281	7	0.0721649	0.0145844	4.94809	101	97	0.048951	143	GO_REGULATION_OF_MUSCLE_SYSTEM_PROCESS	ATP1A2|PLCE1|PRKG1|TRPC3|CACNA1C|PDE5A|ROCK2
GO:0017048	MSigDB.M18110	GO_RHO_GTPASE_BINDING (MSigDB)	MF	0.000521311	1	0.0929281	7	0.0721649	0.0145844	4.94809	101	97	0.048951	143	GO_RHO_GTPASE_BINDING	EPS8|DAAM2|PLEKHG3|ARHGEF7|KALRN|ROCK2|ARHGEF17
GO:0035295	MSigDB.M13677	GO_TUBE_DEVELOPMENT (MSigDB)	BP	0.000524329	1	0.0929281	16	0.164948	0.0655788	2.51527	101	97	0.0248834	643	GO_TUBE_DEVELOPMENT	GJC1|DLC1|COL4A1|COL4A3|COL4A4|JAG1|NOTCH3|PDGFRB|PLXDC1|PTEN|RHOJ|BCL2|SPARC|TBX2|ROCK2|ZEB2
GO:0005201	MSigDB.M18138	GO_EXTRACELLULAR_MATRIX_STRUCTURAL_CONSTITUENT (MSigDB)	MF	0.000529902	1	0.0929281	6	0.0618557	0.0105048	5.8883	101	97	0.0582524	103	GO_EXTRACELLULAR_MATRIX_STRUCTURAL_CONSTITUENT	COL4A1|COL4A3|COL4A4|AGRN|COL5A3|SPARC
GO:0072358	MSigDB.M24581	GO_CARDIOVASCULAR_SYSTEM_DEVELOPMENT (MSigDB)	BP	0.000547278	1	0.0943206	13	0.134021	0.0467109	2.86915	101	97	0.0283843	458	GO_CARDIOVASCULAR_SYSTEM_DEVELOPMENT	GJC1|COL4A1|COL4A3|COL4A4|JAG1|NOTCH3|PDGFRB|PLXDC1|PTEN|RHOJ|SPARC|TBX2|ROCK2
GO:0045636	MSigDB.M23729	GO_POSITIVE_REGULATION_OF_MELANOCYTE_DIFFERENTIATION (MSigDB)	BP	0.000573741	1	0.0972053	2	0.0206186	0.000407955	50.5412	101	97	0.5	4	GO_POSITIVE_REGULATION_OF_MELANOCYTE_DIFFERENTIATION	BCL2|ZEB2
GO:0022603	MSigDB.M14813	GO_REGULATION_OF_ANATOMICAL_STRUCTURE_MORPHOGENESIS (MSigDB)	BP	0.000589936	1	0.0982833	17	0.175258	0.073024	2.4	101	97	0.023743	716	GO_REGULATION_OF_ANATOMICAL_STRUCTURE_MORPHOGENESIS	UST|DLC1|LZTS1|COL4A3|JAG1|EPS8|MAP1B|SMURF1|PTEN|RHOJ|BCL2|SPARC|TBX2|ARHGEF7|KALRN|ROCK2|ZEB2
GO:0005604	MSigDB.M17302	GO_BASEMENT_MEMBRANE (MSigDB)	CC	0.000622039	1	0.101933	5	0.0515464	0.00713921	7.22018	101	97	0.0714286	70	GO_BASEMENT_MEMBRANE	COL4A1|COL4A3|COL4A4|AGRN|SPARC
GO:0086064	MSigDB.M24645	GO_CELL_COMMUNICATION_BY_ELECTRICAL_COUPLING_INVOLVED_IN_CARDIAC_CONDUCTION (MSigDB)	BP	0.000687634	1	0.109722	3	0.0309278	0.0018358	16.8471	101	97	0.166667	18	GO_CELL_COMMUNICATION_BY_ELECTRICAL_COUPLING_INVOLVED_IN_CARDIAC_CONDUCTION	GJC1|ATP1A2|CACNA1C
GO:0072001	MSigDB.M24535	GO_RENAL_SYSTEM_DEVELOPMENT (MSigDB)	BP	0.000698439	1	0.109722	8	0.0824742	0.0199898	4.12582	101	97	0.0408163	196	GO_RENAL_SYSTEM_DEVELOPMENT	COL4A1|COL4A3|COL4A4|JAG1|NOTCH3|PLCE1|PDGFRB|BCL2
GO:0098772	MSigDB.M18465	GO_MOLECULAR_FUNCTION_REGULATOR (MSigDB)	MF	0.000702501	1	0.109722	21	0.216495	0.102703	2.10798	101	97	0.020854	1007	GO_MOLECULAR_FUNCTION_REGULATOR	UBA2|ABCC9|FRY|DLC1|TXNIP|COL4A3|JAG1|EPS8|PLEKHG3|GRM3|PLCE1|PRKG1|BCL2|TFPI|RGS5|ASAP2|ARHGEF7|KALRN|CYTH3|ARHGEF17|ZEB2
GO:0022008	MSigDB.M13908	GO_NEUROGENESIS (MSigDB)	BP	0.000719679	1	0.110676	23	0.237113	0.117899	2.01116	101	97	0.0198962	1156	GO_NEUROGENESIS	UST|FRY|LZTS1|CNTN4|JAG1|DAAM2|AGRN|MAP1B|ZFHX3|NOTCH3|AXL|PRKG1|SMURF1|PTEN|SH3RF1|HES4|PTPRK|BCL2|TRPC4|CLMN|UNC5C|KALRN|ZEB2
GO:0015075	MSigDB.M26337	GO_ION_TRANSMEMBRANE_TRANSPORTER_ACTIVITY (MSigDB)	MF	0.000742692	1	0.111575	14	0.14433	0.054564	2.64515	101	97	0.0261682	535	GO_ION_TRANSMEMBRANE_TRANSPORTER_ACTIVITY	GJC1|ABCC9|SLC12A7|SLC38A11|ATP1A2|SLC30A10|CACHD1|SLC6A1|SLC6A12|SLC12A2|SLC19A1|TRPC3|TRPC4|CACNA1C
GO:0048844	MSigDB.M12492	GO_ARTERY_MORPHOGENESIS (MSigDB)	BP	0.000755312	1	0.111575	4	0.0412371	0.00428353	9.6269	101	97	0.0952381	42	GO_ARTERY_MORPHOGENESIS	JAG1|NOTCH3|PDGFRB|TBX2
GO:0009636	MSigDB.M15424	GO_RESPONSE_TO_TOXIC_SUBSTANCE (MSigDB)	BP	0.000759015	1	0.111575	10	0.103093	0.0306986	3.35822	101	97	0.0332226	301	GO_RESPONSE_TO_TOXIC_SUBSTANCE	TXNIP|EPS8|ATP1A2|PDE8A|PDGFRB|AXL|PTEN|BCL2|SLC6A1|SPARC
GO:0031589	MSigDB.M11939	GO_CELL_SUBSTRATE_ADHESION (MSigDB)	BP	0.000798502	1	0.115679	9	0.0927835	0.0254972	3.63897	101	97	0.036	250	GO_CELL_SUBSTRATE_ADHESION	DLC1|JAG1|COL5A3|AXL|PTEN|PTPRK|BCL2|ARHGEF7|ROCK2
GO:0098739	MSigDB.M24808	GO_IMPORT_ACROSS_PLASMA_MEMBRANE (MSigDB)	BP	0.00085324	1	0.118711	5	0.0515464	0.00764916	6.73883	101	97	0.0666667	75	GO_IMPORT_ACROSS_PLASMA_MEMBRANE	ABCC9|SLC12A7|ATP1A2|SLC12A2|SLC19A1
GO:0007167	MSigDB.M12632	GO_ENZYME_LINKED_RECEPTOR_PROTEIN_SIGNALING_PATHWAY (MSigDB)	BP	0.0009306	1	0.118711	16	0.164948	0.0691484	2.38543	101	97	0.0235988	678	GO_ENZYME_LINKED_RECEPTOR_PROTEIN_SIGNALING_PATHWAY	TXNIP|COL4A1|COL4A3|EPS8|SIK2|HIP1|PLCE1|PDGFRB|SLC30A10|AXL|SMURF1|PTEN|PTPRK|ARHGEF7|KALRN|ROCK2
GO:1901889	MSigDB.M11443	GO_NEGATIVE_REGULATION_OF_CELL_JUNCTION_ASSEMBLY (MSigDB)	BP	0.000946982	1	0.118711	3	0.0309278	0.00203978	15.1624	101	97	0.15	20	GO_NEGATIVE_REGULATION_OF_CELL_JUNCTION_ASSEMBLY	DLC1|PTEN|ROCK2
GO:0090075	MSigDB.M13236	GO_RELAXATION_OF_MUSCLE (MSigDB)	BP	0.000946982	1	0.118711	3	0.0309278	0.00203978	15.1624	101	97	0.15	20	GO_RELAXATION_OF_MUSCLE	ATP1A2|PRKG1|PDE5A
GO:0045634	MSigDB.M23728	GO_REGULATION_OF_MELANOCYTE_DIFFERENTIATION (MSigDB)	BP	0.000950066	1	0.118711	2	0.0206186	0.000509944	40.433	101	97	0.4	5	GO_REGULATION_OF_MELANOCYTE_DIFFERENTIATION	BCL2|ZEB2
GO:0045988	MSigDB.M23767	GO_NEGATIVE_REGULATION_OF_STRIATED_MUSCLE_CONTRACTION (MSigDB)	BP	0.000950066	1	0.118711	2	0.0206186	0.000509944	40.433	101	97	0.4	5	GO_NEGATIVE_REGULATION_OF_STRIATED_MUSCLE_CONTRACTION	ATP1A2|PDE5A
GO:0048087	MSigDB.M23829	GO_POSITIVE_REGULATION_OF_DEVELOPMENTAL_PIGMENTATION (MSigDB)	BP	0.000950066	1	0.118711	2	0.0206186	0.000509944	40.433	101	97	0.4	5	GO_POSITIVE_REGULATION_OF_DEVELOPMENTAL_PIGMENTATION	BCL2|ZEB2
GO:0050932	MSigDB.M23929	GO_REGULATION_OF_PIGMENT_CELL_DIFFERENTIATION (MSigDB)	BP	0.000950066	1	0.118711	2	0.0206186	0.000509944	40.433	101	97	0.4	5	GO_REGULATION_OF_PIGMENT_CELL_DIFFERENTIATION	BCL2|ZEB2
GO:0061438	MSigDB.M24283	GO_RENAL_SYSTEM_VASCULATURE_MORPHOGENESIS (MSigDB)	BP	0.000950066	1	0.118711	2	0.0206186	0.000509944	40.433	101	97	0.4	5	GO_RENAL_SYSTEM_VASCULATURE_MORPHOGENESIS	NOTCH3|PDGFRB
GO:0015185	MSigDB.M26356	GO_GAMMA_AMINOBUTYRIC_ACID_TRANSMEMBRANE_TRANSPORTER_ACTIVITY (MSigDB)	MF	0.000950066	1	0.118711	2	0.0206186	0.000509944	40.433	101	97	0.4	5	GO_GAMMA_AMINOBUTYRIC_ACID_TRANSMEMBRANE_TRANSPORTER_ACTIVITY	SLC6A1|SLC6A12
NA	MSigDB.M26859	GO_MONOCARBOXYLATE_SODIUM_SYMPORTER_ACTIVITY (MSigDB)	MF	0.000950066	1	0.118711	2	0.0206186	0.000509944	40.433	101	97	0.4	5	GO_MONOCARBOXYLATE_SODIUM_SYMPORTER_ACTIVITY	SLC6A1|SLC6A12
GO:0003013	MSigDB.M10531	GO_CIRCULATORY_SYSTEM_PROCESS (MSigDB)	BP	0.000975036	1	0.120327	10	0.103093	0.0317185	3.25024	101	97	0.0321543	311	GO_CIRCULATORY_SYSTEM_PROCESS	GJC1|ABCC9|COL4A3|ATP1A2|PDE3A|PRKG1|TBX2|CACNA1C|PDE5A|ROCK2
GO:0030001	MSigDB.M10905	GO_METAL_ION_TRANSPORT (MSigDB)	BP	0.000989861	1	0.120666	14	0.14433	0.0561958	2.56834	101	97	0.0254083	551	GO_METAL_ION_TRANSPORT	ABCC9|SLC12A7|SLC38A11|ATP1A2|PLCE1|PDGFRB|SLC30A10|PTEN|CACHD1|BCL2|SLC12A2|TRPC3|TRPC4|CACNA1C
GO:0007507	MSigDB.M13648	GO_HEART_DEVELOPMENT (MSigDB)	BP	0.00100808	1	0.121407	11	0.113402	0.0376339	3.0133	101	97	0.0298103	369	GO_HEART_DEVELOPMENT	GJC1|DLC1|CPE|JAG1|PLCE1|PDGFRB|PTEN|SPARC|TBX2|CACNA1C|ROCK2
GO:0046677	MSigDB.M15489	GO_RESPONSE_TO_ANTIBIOTIC (MSigDB)	BP	0.00102857	1	0.1224	8	0.0824742	0.0212137	3.88779	101	97	0.0384615	208	GO_RESPONSE_TO_ANTIBIOTIC	TXNIP|EPS8|PDE8A|PDGFRB|AXL|PTEN|BCL2|SPARC
GO:0005085	MSigDB.M18432	GO_GUANYL_NUCLEOTIDE_EXCHANGE_FACTOR_ACTIVITY (MSigDB)	MF	0.00105267	1	0.123794	7	0.0721649	0.0164202	4.39489	101	97	0.0434783	161	GO_GUANYL_NUCLEOTIDE_EXCHANGE_FACTOR_ACTIVITY	EPS8|PLEKHG3|PLCE1|ARHGEF7|KALRN|CYTH3|ARHGEF17
NA	MSigDB.M18706	GO_TRANSMEMBRANE_TRANSPORTER_ACTIVITY (MSigDB)	MF	0.0010981	1	0.127635	15	0.154639	0.063437	2.43768	101	97	0.0241158	622	GO_TRANSMEMBRANE_TRANSPORTER_ACTIVITY	GJC1|ABCC9|SLC12A7|SLC38A11|ATP1A2|SLC30A10|CACHD1|BCL2|SLC6A1|SLC6A12|SLC12A2|SLC19A1|TRPC3|TRPC4|CACNA1C
GO:0034330	MSigDB.M12450	GO_CELL_JUNCTION_ORGANIZATION (MSigDB)	BP	0.00112807	1	0.129612	8	0.0824742	0.0215196	3.83251	101	97	0.0379147	211	GO_CELL_JUNCTION_ORGANIZATION	CDH6|GJC1|DLC1|PTEN|PTPRK|BCL2|ARHGEF7|ROCK2
GO:0010644	MSigDB.M13301	GO_CELL_COMMUNICATION_BY_ELECTRICAL_COUPLING (MSigDB)	BP	0.00126105	1	0.141635	3	0.0309278	0.00224375	13.784	101	97	0.136364	22	GO_CELL_COMMUNICATION_BY_ELECTRICAL_COUPLING	GJC1|ATP1A2|CACNA1C
GO:0007622	MSigDB.M14310	GO_RHYTHMIC_BEHAVIOR (MSigDB)	BP	0.00126105	1	0.141635	3	0.0309278	0.00224375	13.784	101	97	0.136364	22	GO_RHYTHMIC_BEHAVIOR	BTBD9|ZFHX3|PTEN
GO:0032355	MSigDB.M10509	GO_RESPONSE_TO_ESTRADIOL (MSigDB)	BP	0.00127752	1	0.14189	5	0.0515464	0.00836308	6.16357	101	97	0.0609756	82	GO_RESPONSE_TO_ESTRADIOL	TXNIP|PDGFRB|PTEN|SLC6A1|TFPI
GO:0048008	MSigDB.M10050	GO_PLATELET_DERIVED_GROWTH_FACTOR_RECEPTOR_SIGNALING_PATHWAY (MSigDB)	BP	0.00135622	1	0.148025	4	0.0412371	0.00499745	8.25163	101	97	0.0816327	49	GO_PLATELET_DERIVED_GROWTH_FACTOR_RECEPTOR_SIGNALING_PATHWAY	TXNIP|HIP1|PDGFRB|PTEN
GO:0098797	MSigDB.M17810	GO_PLASMA_MEMBRANE_PROTEIN_COMPLEX (MSigDB)	CC	0.00136237	1	0.148025	11	0.113402	0.0390617	2.90315	101	97	0.0287206	383	GO_PLASMA_MEMBRANE_PROTEIN_COMPLEX	CDH6|GJC1|ABCC9|EPS8|HIP1|ATP1A2|CACHD1|SNTB1|CACNA1C|SGIP1|LIN7A
GO:0007196	MSigDB.M22518	GO_ADENYLATE_CYCLASE_INHIBITING_G_PROTEIN_COUPLED_GLUTAMATE_RECEPTOR_SIGNALING_PATHWAY (MSigDB)	BP	0.00141591	1	0.14838	2	0.0206186	0.000611933	33.6942	101	97	0.333333	6	GO_ADENYLATE_CYCLASE_INHIBITING_G_PROTEIN_COUPLED_GLUTAMATE_RECEPTOR_SIGNALING_PATHWAY	GRM3|GRM8
GO:0072102	MSigDB.M24545	GO_GLOMERULUS_MORPHOGENESIS (MSigDB)	BP	0.00141591	1	0.14838	2	0.0206186	0.000611933	33.6942	101	97	0.333333	6	GO_GLOMERULUS_MORPHOGENESIS	NOTCH3|PDGFRB
GO:0015379	MSigDB.M26385	GO_POTASSIUM_CHLORIDE_SYMPORTER_ACTIVITY (MSigDB)	MF	0.00141591	1	0.14838	2	0.0206186	0.000611933	33.6942	101	97	0.333333	6	GO_POTASSIUM_CHLORIDE_SYMPORTER_ACTIVITY	SLC12A7|SLC12A2
GO:0009994	MSigDB.M13948	GO_OOCYTE_DIFFERENTIATION (MSigDB)	BP	0.00143986	1	0.14838	3	0.0309278	0.00234574	13.1847	101	97	0.130435	23	GO_OOCYTE_DIFFERENTIATION	PDE3A|BCL2|PDE5A
GO:0035909	MSigDB.M16151	GO_AORTA_MORPHOGENESIS (MSigDB)	BP	0.00143986	1	0.14838	3	0.0309278	0.00234574	13.1847	101	97	0.130435	23	GO_AORTA_MORPHOGENESIS	JAG1|PDGFRB|TBX2
GO:0007173	MSigDB.M11622	GO_EPIDERMAL_GROWTH_FACTOR_RECEPTOR_SIGNALING_PATHWAY (MSigDB)	BP	0.00150046	1	0.153047	5	0.0515464	0.00866905	5.94603	101	97	0.0588235	85	GO_EPIDERMAL_GROWTH_FACTOR_RECEPTOR_SIGNALING_PATHWAY	EPS8|HIP1|PLCE1|SLC30A10|ARHGEF7
GO:0005198	MSigDB.M19177	GO_STRUCTURAL_MOLECULE_ACTIVITY (MSigDB)	MF	0.00152125	1	0.1536	12	0.123711	0.045793	2.70154	101	97	0.0267261	449	GO_STRUCTURAL_MOLECULE_ACTIVITY	COL4A1|COL4A3|COL4A4|JAG1|HIP1|AGRN|MAP1B|COL5A3|SH3RF1|SNTB1|SPARC|ROCK2
GO:0007267	MSigDB.M11140	GO_CELL_CELL_SIGNALING (MSigDB)	BP	0.00160689	1	0.160114	21	0.216495	0.109536	1.97647	101	97	0.0195531	1074	GO_CELL_CELL_SIGNALING	GJC1|SLC12A7|LZTS1|CPE|CNTN4|DGKB|DAAM2|PDE7B|GRM3|GRM8|ATP1A2|PLCL1|AXL|SMURF1|PTEN|SLC6A1|CACNA1C|LIN7A|ARHGEF7|KALRN|ZEB2
GO:0009261	MSigDB.M10548	GO_RIBONUCLEOTIDE_CATABOLIC_PROCESS (MSigDB)	BP	0.00163382	1	0.160114	3	0.0309278	0.00244773	12.6353	101	97	0.125	24	GO_RIBONUCLEOTIDE_CATABOLIC_PROCESS	PDE7B|PDE8A|PDE5A
GO:0032228	MSigDB.M15100	GO_REGULATION_OF_SYNAPTIC_TRANSMISSION_GABAERGIC (MSigDB)	BP	0.00163382	1	0.160114	3	0.0309278	0.00244773	12.6353	101	97	0.125	24	GO_REGULATION_OF_SYNAPTIC_TRANSMISSION_GABAERGIC	PLCL1|PTEN|SLC6A1
GO:0005938	MSigDB.M17612	GO_CELL_CORTEX (MSigDB)	CC	0.00165195	1	0.160319	8	0.0824742	0.0228455	3.61009	101	97	0.0357143	224	GO_CELL_CORTEX	FRY|DLC1|EPS8|HIP1|RHOJ|TRPC4|CALD1|ARHGEF7
GO:0015294	MSigDB.M18800	GO_SOLUTE_CATION_SYMPORTER_ACTIVITY (MSigDB)	MF	0.0016942	1	0.162838	4	0.0412371	0.00530342	7.77557	101	97	0.0769231	52	GO_SOLUTE_CATION_SYMPORTER_ACTIVITY	SLC12A7|SLC6A1|SLC6A12|SLC12A2
GO:0045177	MSigDB.M17142	GO_APICAL_PART_OF_CELL (MSigDB)	CC	0.00174733	1	0.165108	8	0.0824742	0.0230495	3.57814	101	97	0.0353982	226	GO_APICAL_PART_OF_CELL	LZTS1|JAG1|MYO1B|PDGFRB|PTEN|PTH1R|SLC12A2|SLC19A1
GO:0006937	MSigDB.M11163	GO_REGULATION_OF_MUSCLE_CONTRACTION (MSigDB)	BP	0.00175084	1	0.165108	5	0.0515464	0.00897501	5.74332	101	97	0.0568182	88	GO_REGULATION_OF_MUSCLE_CONTRACTION	ATP1A2|PLCE1|PRKG1|CACNA1C|PDE5A
GO:0007423	MSigDB.M15223	GO_SENSORY_ORGAN_DEVELOPMENT (MSigDB)	BP	0.00178198	1	0.166473	10	0.103093	0.0343702	2.99948	101	97	0.0296736	337	GO_SENSORY_ORGAN_DEVELOPMENT	COL4A1|JAG1|PDGFRB|RHOJ|BCL2|SPARC|TBX2|CACNA1C|LIN7A|ZEB2
GO:0008324	MSigDB.M18216	GO_CATION_TRANSMEMBRANE_TRANSPORTER_ACTIVITY (MSigDB)	MF	0.00188703	1	0.166841	11	0.113402	0.0406935	2.78673	101	97	0.0275689	399	GO_CATION_TRANSMEMBRANE_TRANSPORTER_ACTIVITY	ABCC9|SLC12A7|ATP1A2|SLC30A10|CACHD1|SLC6A1|SLC6A12|SLC12A2|TRPC3|TRPC4|CACNA1C
GO:0019932	MSigDB.M11139	GO_SECOND_MESSENGER_MEDIATED_SIGNALING (MSigDB)	BP	0.00189855	1	0.166841	8	0.0824742	0.0233554	3.53127	101	97	0.0349345	229	GO_SECOND_MESSENGER_MEDIATED_SIGNALING	ADCY9|ATP1A2|PLCE1|PDE3A|PRKG1|PTH1R|CACNA1C|PDE5A
GO:0099536	MSigDB.M14034	GO_SYNAPTIC_SIGNALING (MSigDB)	BP	0.00191198	1	0.166841	13	0.134021	0.0535441	2.50299	101	97	0.0247619	525	GO_SYNAPTIC_SIGNALING	GJC1|SLC12A7|LZTS1|CNTN4|DGKB|PDE7B|GRM3|GRM8|ATP1A2|PLCL1|PTEN|SLC6A1|LIN7A
GO:0001952	MSigDB.M15173	GO_REGULATION_OF_CELL_MATRIX_ADHESION (MSigDB)	BP	0.00193397	1	0.166841	5	0.0515464	0.00917899	5.61569	101	97	0.0555556	90	GO_REGULATION_OF_CELL_MATRIX_ADHESION	DLC1|JAG1|PTEN|BCL2|ROCK2
GO:0099587	MSigDB.M24874	GO_INORGANIC_ION_IMPORT_ACROSS_PLASMA_MEMBRANE (MSigDB)	BP	0.00194953	1	0.166841	4	0.0412371	0.00550739	7.48759	101	97	0.0740741	54	GO_INORGANIC_ION_IMPORT_ACROSS_PLASMA_MEMBRANE	ABCC9|SLC12A7|ATP1A2|SLC12A2
GO:0060123	MSigDB.M13765	GO_REGULATION_OF_GROWTH_HORMONE_SECRETION (MSigDB)	BP	0.00196951	1	0.166841	2	0.0206186	0.000713921	28.8807	101	97	0.285714	7	GO_REGULATION_OF_GROWTH_HORMONE_SECRETION	ARHGEF7|KALRN
GO:0030553	MSigDB.M18599	GO_CGMP_BINDING (MSigDB)	MF	0.00196951	1	0.166841	2	0.0206186	0.000713921	28.8807	101	97	0.285714	7	GO_CGMP_BINDING	PRKG1|PDE5A
GO:0014051	MSigDB.M22734	GO_GAMMA_AMINOBUTYRIC_ACID_SECRETION (MSigDB)	BP	0.00196951	1	0.166841	2	0.0206186	0.000713921	28.8807	101	97	0.285714	7	GO_GAMMA_AMINOBUTYRIC_ACID_SECRETION	SLC6A1|TRPC4
GO:0032836	MSigDB.M23152	GO_GLOMERULAR_BASEMENT_MEMBRANE_DEVELOPMENT (MSigDB)	BP	0.00196951	1	0.166841	2	0.0206186	0.000713921	28.8807	101	97	0.285714	7	GO_GLOMERULAR_BASEMENT_MEMBRANE_DEVELOPMENT	COL4A3|COL4A4
GO:1905879	MSigDB.M25382	GO_REGULATION_OF_OOGENESIS (MSigDB)	BP	0.00196951	1	0.166841	2	0.0206186	0.000713921	28.8807	101	97	0.285714	7	GO_REGULATION_OF_OOGENESIS	PDE3A|PDE5A
GO:0015355	MSigDB.M26380	GO_SECONDARY_ACTIVE_MONOCARBOXYLATE_TRANSMEMBRANE_TRANSPORTER_ACTIVITY (MSigDB)	MF	0.00196951	1	0.166841	2	0.0206186	0.000713921	28.8807	101	97	0.285714	7	GO_SECONDARY_ACTIVE_MONOCARBOXYLATE_TRANSMEMBRANE_TRANSPORTER_ACTIVITY	SLC6A1|SLC6A12
GO:0042542	MSigDB.M16710	GO_RESPONSE_TO_HYDROGEN_PEROXIDE (MSigDB)	BP	0.00203061	1	0.170571	5	0.0515464	0.00928098	5.55398	101	97	0.0549451	91	GO_RESPONSE_TO_HYDROGEN_PEROXIDE	TXNIP|PDE8A|PDGFRB|AXL|BCL2
GO:0014742	MSigDB.M13031	GO_POSITIVE_REGULATION_OF_MUSCLE_HYPERTROPHY (MSigDB)	BP	0.00206896	1	0.172344	3	0.0309278	0.00265171	11.6634	101	97	0.115385	26	GO_POSITIVE_REGULATION_OF_MUSCLE_HYPERTROPHY	TRPC3|PDE5A|ROCK2
GO:0008344	MSigDB.M11578	GO_ADULT_LOCOMOTORY_BEHAVIOR (MSigDB)	BP	0.00208667	1	0.172383	4	0.0412371	0.00560938	7.35145	101	97	0.0727273	55	GO_ADULT_LOCOMOTORY_BEHAVIOR	BTBD9|EPS8|ATP1A2|KALRN
GO:0048880	MSigDB.M23896	GO_SENSORY_SYSTEM_DEVELOPMENT (MSigDB)	BP	0.00211607	1	0.172394	8	0.0824742	0.0237634	3.47064	101	97	0.0343348	233	GO_SENSORY_SYSTEM_DEVELOPMENT	COL4A1|JAG1|PDGFRB|RHOJ|BCL2|TBX2|CACNA1C|ZEB2
GO:0014074	MSigDB.M16537	GO_RESPONSE_TO_PURINE_CONTAINING_COMPOUND (MSigDB)	BP	0.00213074	1	0.172394	5	0.0515464	0.00938297	5.49361	101	97	0.0543478	92	GO_RESPONSE_TO_PURINE_CONTAINING_COMPOUND	PDE3A|PTEN|SLC6A1|SPARC|TRPC3
GO:0072511	MSigDB.M16925	GO_DIVALENT_INORGANIC_CATION_TRANSPORT (MSigDB)	BP	0.00213854	1	0.172394	9	0.0927835	0.0293728	3.15883	101	97	0.03125	288	GO_DIVALENT_INORGANIC_CATION_TRANSPORT	ATP1A2|PLCE1|PDGFRB|SLC30A10|CACHD1|BCL2|TRPC3|TRPC4|CACNA1C
GO:0048646	MSigDB.M10110	GO_ANATOMICAL_STRUCTURE_FORMATION_INVOLVED_IN_MORPHOGENESIS (MSigDB)	BP	0.00216366	1	0.173024	15	0.154639	0.0679245	2.27663	101	97	0.0225225	666	GO_ANATOMICAL_STRUCTURE_FORMATION_INVOLVED_IN_MORPHOGENESIS	DLC1|COL4A1|COL4A3|COL4A4|JAG1|NOTCH3|PDGFRB|PLXDC1|PTEN|RHOJ|HES4|SPARC|TBX2|ROCK2|ZEB2
GO:0005581	MSigDB.M17845	GO_COLLAGEN_TRIMER (MSigDB)	CC	0.00223034	1	0.175869	4	0.0412371	0.00571137	7.22018	101	97	0.0714286	56	GO_COLLAGEN_TRIMER	COL4A1|COL4A3|COL4A4|COL5A3
GO:0030534	MSigDB.M10832	GO_ADULT_BEHAVIOR (MSigDB)	BP	0.00223443	1	0.175869	5	0.0515464	0.00948496	5.43454	101	97	0.0537634	93	GO_ADULT_BEHAVIOR	BTBD9|EPS8|ATP1A2|PTEN|KALRN
GO:0016324	MSigDB.M17606	GO_APICAL_PLASMA_MEMBRANE (MSigDB)	CC	0.00226817	1	0.176219	7	0.0721649	0.0187659	3.84553	101	97	0.0380435	184	GO_APICAL_PLASMA_MEMBRANE	LZTS1|JAG1|PDGFRB|PTEN|PTH1R|SLC12A2|SLC19A1
GO:0007264	MSigDB.M13483	GO_SMALL_GTPASE_MEDIATED_SIGNAL_TRANSDUCTION (MSigDB)	BP	0.00229173	1	0.176219	11	0.113402	0.0417134	2.7186	101	97	0.0268949	409	GO_SMALL_GTPASE_MEDIATED_SIGNAL_TRANSDUCTION	DLC1|EPS8|PLEKHG3|PLCE1|PDGFRB|RHOJ|ARHGEF7|KALRN|CYTH3|ROCK2|ARHGEF17
GO:0006470	MSigDB.M14907	GO_PROTEIN_DEPHOSPHORYLATION (MSigDB)	BP	0.00229176	1	0.176219	8	0.0824742	0.0240694	3.42652	101	97	0.0338983	236	GO_PROTEIN_DEPHOSPHORYLATION	CTDSPL|DLC1|PHLPP1|PDGFRB|PTEN|PTPRK|BCL2|ROCK2
GO:0030054	MSigDB.M17307	GO_CELL_JUNCTION (MSigDB)	CC	0.00233843	1	0.177335	19	0.195876	0.0976033	2.00686	101	97	0.0198537	957	GO_CELL_JUNCTION	CDH6|GJC1|DLC1|LZTS1|JAG1|EPS8|AGRN|MAP1B|ATP1A2|PDGFRB|PLXDC1|PTPRK|SNTB1|TRPC4|CACNA1C|UNC5C|LIN7A|ARHGEF7|CYTH3
GO:0048469	MSigDB.M12654	GO_CELL_MATURATION (MSigDB)	BP	0.00234176	1	0.177335	5	0.0515464	0.00958695	5.37673	101	97	0.0531915	94	GO_CELL_MATURATION	AGRN|PDE3A|AXL|PTH1R|BCL2
GO:0098657	MSigDB.M15727	GO_IMPORT_INTO_CELL (MSigDB)	BP	0.00243823	1	0.182957	12	0.123711	0.0484447	2.55366	101	97	0.0252632	475	GO_IMPORT_INTO_CELL	ABCC9|SLC12A7|BTBD9|HIP1|ATP1A2|AXL|RHOJ|SLC12A2|SLC19A1|SPARC|BLTP1|SGIP1
GO:0010035	MSigDB.M11882	GO_RESPONSE_TO_INORGANIC_SUBSTANCE (MSigDB)	BP	0.00245261	1	0.182957	10	0.103093	0.0359001	2.87166	101	97	0.0284091	352	GO_RESPONSE_TO_INORGANIC_SUBSTANCE	TXNIP|PDE8A|PDGFRB|SLC30A10|AXL|PTEN|BCL2|SLC6A1|SPARC|TRPC3
GO:0007626	MSigDB.M15288	GO_LOCOMOTORY_BEHAVIOR (MSigDB)	BP	0.00259545	1	0.183666	6	0.0618557	0.0142784	4.33211	101	97	0.0428571	140	GO_LOCOMOTORY_BEHAVIOR	BTBD9|EPS8|ZFHX3|ATP1A2|PTEN|KALRN
GO:0060746	MSigDB.M12928	GO_PARENTAL_BEHAVIOR (MSigDB)	BP	0.00260911	1	0.183666	2	0.0206186	0.00081591	25.2706	101	97	0.25	8	GO_PARENTAL_BEHAVIOR	PTEN|KALRN
GO:0015296	MSigDB.M18063	GO_ANION_CATION_SYMPORTER_ACTIVITY (MSigDB)	MF	0.00260911	1	0.183666	2	0.0206186	0.00081591	25.2706	101	97	0.25	8	GO_ANION_CATION_SYMPORTER_ACTIVITY	SLC12A7|SLC12A2
GO:0015279	MSigDB.M18870	GO_STORE_OPERATED_CALCIUM_CHANNEL_ACTIVITY (MSigDB)	MF	0.00260911	1	0.183666	2	0.0206186	0.00081591	25.2706	101	97	0.25	8	GO_STORE_OPERATED_CALCIUM_CHANNEL_ACTIVITY	TRPC3|TRPC4
GO:0006198	MSigDB.M22385	GO_CAMP_CATABOLIC_PROCESS (MSigDB)	BP	0.00260911	1	0.183666	2	0.0206186	0.00081591	25.2706	101	97	0.25	8	GO_CAMP_CATABOLIC_PROCESS	PDE7B|PDE8A
GO:0036037	MSigDB.M23427	GO_CD8_POSITIVE_ALPHA_BETA_T_CELL_ACTIVATION (MSigDB)	BP	0.00260911	1	0.183666	2	0.0206186	0.00081591	25.2706	101	97	0.25	8	GO_CD8_POSITIVE_ALPHA_BETA_T_CELL_ACTIVATION	SH3RF1|BCL2
GO:0055064	MSigDB.M24068	GO_CHLORIDE_ION_HOMEOSTASIS (MSigDB)	BP	0.00260911	1	0.183666	2	0.0206186	0.00081591	25.2706	101	97	0.25	8	GO_CHLORIDE_ION_HOMEOSTASIS	SLC12A7|SLC12A2
GO:0015377	MSigDB.M26383	GO_CATION_CHLORIDE_SYMPORTER_ACTIVITY (MSigDB)	MF	0.00260911	1	0.183666	2	0.0206186	0.00081591	25.2706	101	97	0.25	8	GO_CATION_CHLORIDE_SYMPORTER_ACTIVITY	SLC12A7|SLC12A2
GO:0006939	MSigDB.M14290	GO_SMOOTH_MUSCLE_CONTRACTION (MSigDB)	BP	0.00270209	1	0.187623	4	0.0412371	0.00601734	6.85305	101	97	0.0677966	59	GO_SMOOTH_MUSCLE_CONTRACTION	ATP1A2|PLCE1|PRKG1|ROCK2
GO:0051480	MSigDB.M14239	GO_REGULATION_OF_CYTOSOLIC_CALCIUM_ION_CONCENTRATION (MSigDB)	BP	0.00271663	1	0.187623	7	0.0721649	0.0193779	3.72409	101	97	0.0368421	190	GO_REGULATION_OF_CYTOSOLIC_CALCIUM_ION_CONCENTRATION	ATP1A2|PLCE1|PTH1R|BCL2|TRPC3|TRPC4|CACNA1C
GO:0051960	MSigDB.M11450	GO_REGULATION_OF_NERVOUS_SYSTEM_DEVELOPMENT (MSigDB)	BP	0.00272162	1	0.187623	15	0.154639	0.0695563	2.22322	101	97	0.0219941	682	GO_REGULATION_OF_NERVOUS_SYSTEM_DEVELOPMENT	UST|LZTS1|CNTN4|JAG1|DAAM2|AGRN|MAP1B|ZFHX3|NOTCH3|SMURF1|PTEN|HES4|BCL2|KALRN|ZEB2
GO:0030155	MSigDB.M15176	GO_REGULATION_OF_CELL_ADHESION (MSigDB)	BP	0.00286797	1	0.195392	11	0.113402	0.0429373	2.64111	101	97	0.0261283	421	GO_REGULATION_OF_CELL_ADHESION	DLC1|JAG1|ZFHX3|PAG1|PRKG1|PTEN|BCL2|PDE5A|ARHGEF7|CYTH3|ROCK2
GO:0060840	MSigDB.M11359	GO_ARTERY_DEVELOPMENT (MSigDB)	BP	0.00287342	1	0.195392	4	0.0412371	0.00611933	6.73883	101	97	0.0666667	60	GO_ARTERY_DEVELOPMENT	JAG1|NOTCH3|PDGFRB|TBX2
GO:0006865	MSigDB.M13394	GO_AMINO_ACID_TRANSPORT (MSigDB)	BP	0.00293549	1	0.198265	5	0.0515464	0.0100969	5.10518	101	97	0.0505051	99	GO_AMINO_ACID_TRANSPORT	SLC38A11|ATP1A2|SLC6A1|SLC6A12|TRPC4
GO:0010522	MSigDB.M13541	GO_REGULATION_OF_CALCIUM_ION_TRANSPORT_INTO_CYTOSOL (MSigDB)	BP	0.00305205	1	0.204754	4	0.0412371	0.00622132	6.62836	101	97	0.0655738	61	GO_REGULATION_OF_CALCIUM_ION_TRANSPORT_INTO_CYTOSOL	ATP1A2|BCL2|TRPC3|CACNA1C
GO:0072523	MSigDB.M15874	GO_PURINE_CONTAINING_COMPOUND_CATABOLIC_PROCESS (MSigDB)	BP	0.00313973	1	0.207865	3	0.0309278	0.00305966	10.1082	101	97	0.1	30	GO_PURINE_CONTAINING_COMPOUND_CATABOLIC_PROCESS	PDE7B|PDE8A|PDE5A
NA	MSigDB.M23578	GO_CAMERA_TYPE_EYE_DEVELOPMENT (MSigDB)	BP	0.00314002	1	0.207865	7	0.0721649	0.0198878	3.6286	101	97	0.0358974	195	GO_CAMERA_TYPE_EYE_DEVELOPMENT	COL4A1|JAG1|PDGFRB|RHOJ|TBX2|CACNA1C|ZEB2
GO:0008092	MSigDB.M17908	GO_CYTOSKELETAL_PROTEIN_BINDING (MSigDB)	MF	0.00317087	1	0.208526	15	0.154639	0.0706782	2.18793	101	97	0.021645	693	GO_CYTOSKELETAL_PROTEIN_BINDING	CDH6|LZTS1|EPS8|DAAM2|FRMD3|HIP1|MAP1B|MYO1B|AXL|SNTB1|CACNA1C|CLMN|CALD1|SGIP1|ROCK2
GO:0000302	MSigDB.M16953	GO_RESPONSE_TO_REACTIVE_OXYGEN_SPECIES (MSigDB)	BP	0.00319881	1	0.208989	6	0.0618557	0.0148904	4.15407	101	97	0.0410959	146	GO_RESPONSE_TO_REACTIVE_OXYGEN_SPECIES	TXNIP|PDE8A|PDGFRB|AXL|PTPRK|BCL2
GO:0048070	MSigDB.M16711	GO_REGULATION_OF_DEVELOPMENTAL_PIGMENTATION (MSigDB)	BP	0.00333299	1	0.212207	2	0.0206186	0.000917899	22.4628	101	97	0.222222	9	GO_REGULATION_OF_DEVELOPMENTAL_PIGMENTATION	BCL2|ZEB2
GO:0038063	MSigDB.M23467	GO_COLLAGEN_ACTIVATED_TYROSINE_KINASE_RECEPTOR_SIGNALING_PATHWAY (MSigDB)	BP	0.00333299	1	0.212207	2	0.0206186	0.000917899	22.4628	101	97	0.222222	9	GO_COLLAGEN_ACTIVATED_TYROSINE_KINASE_RECEPTOR_SIGNALING_PATHWAY	COL4A1|COL4A3
GO:0045475	MSigDB.M23715	GO_LOCOMOTOR_RHYTHM (MSigDB)	BP	0.00333299	1	0.212207	2	0.0206186	0.000917899	22.4628	101	97	0.222222	9	GO_LOCOMOTOR_RHYTHM	ZFHX3|PTEN
GO:0086067	MSigDB.M24646	GO_AV_NODE_CELL_TO_BUNDLE_OF_HIS_CELL_COMMUNICATION (MSigDB)	BP	0.00333299	1	0.212207	2	0.0206186	0.000917899	22.4628	101	97	0.222222	9	GO_AV_NODE_CELL_TO_BUNDLE_OF_HIS_CELL_COMMUNICATION	GJC1|CACNA1C
GO:0007568	MSigDB.M12132	GO_AGING (MSigDB)	BP	0.00341729	1	0.215627	7	0.0721649	0.0201938	3.57362	101	97	0.0353535	198	GO_AGING	PDGFRB|SLC30A10|PTEN|PTH1R|BCL2|SLC12A2|TBX2
GO:0005901	MSigDB.M25668	GO_CAVEOLA (MSigDB)	CC	0.0034318	1	0.215627	4	0.0412371	0.00642529	6.41793	101	97	0.0634921	63	GO_CAVEOLA	DLC1|ATP1A2|TFPI|TRPC4
GO:0001953	MSigDB.M12466	GO_NEGATIVE_REGULATION_OF_CELL_MATRIX_ADHESION (MSigDB)	BP	0.00345141	1	0.215627	3	0.0309278	0.00316165	9.78217	101	97	0.0967742	31	GO_NEGATIVE_REGULATION_OF_CELL_MATRIX_ADHESION	DLC1|JAG1|PTEN
GO:0055065	MSigDB.M24069	GO_METAL_ION_HOMEOSTASIS (MSigDB)	BP	0.00357953	1	0.222242	10	0.103093	0.0378378	2.72459	101	97	0.0269542	371	GO_METAL_ION_HOMEOSTASIS	SLC12A7|BTBD9|ATP1A2|PLCE1|PTH1R|BCL2|SLC12A2|TRPC3|TRPC4|CACNA1C
GO:0015370	MSigDB.M19106	GO_SOLUTE_SODIUM_SYMPORTER_ACTIVITY (MSigDB)	MF	0.00378138	1	0.233325	3	0.0309278	0.00326364	9.47648	101	97	0.09375	32	GO_SOLUTE_SODIUM_SYMPORTER_ACTIVITY	SLC6A1|SLC6A12|SLC12A2
GO:0036477	MSigDB.M17678	GO_SOMATODENDRITIC_COMPARTMENT (MSigDB)	CC	0.0038796	1	0.235103	14	0.14433	0.0650688	2.21811	101	97	0.0219436	638	GO_SOMATODENDRITIC_COMPARTMENT	LZTS1|ADCY9|CPE|GRM3|MAP1B|ATP1A2|PDE1C|PLXDC1|SMURF1|PTEN|PTPRK|CACNA1C|UNC5C|ARHGEF7
NA	MSigDB.M17150	GO_NEURON_PART (MSigDB)	CC	0.00389095	1	0.235103	23	0.237113	0.133809	1.77203	101	97	0.0175305	1312	GO_NEURON_PART	LZTS1|ADCY9|CPE|CNTN4|EPS8|PHLPP1|GRM3|GRM8|HIP1|MAP1B|ATP1A2|PDE1C|PLXDC1|SMURF1|PTEN|PTPRK|SLC6A1|SLC6A12|CACNA1C|BLTP1|UNC5C|LIN7A|ARHGEF7
GO:0051270	MSigDB.M15511	GO_REGULATION_OF_CELLULAR_COMPONENT_MOVEMENT (MSigDB)	BP	0.00393427	1	0.235103	14	0.14433	0.0651708	2.21464	101	97	0.0219092	639	GO_REGULATION_OF_CELLULAR_COMPONENT_MOVEMENT	DLC1|JAG1|ATP1A2|PDGFRB|PRKG1|PTEN|RHOJ|PTPRK|BCL2|SPARC|CACNA1C|UNC5C|ARHGEF7|ROCK2
GO:0038127	MSigDB.M12775	GO_ERBB_SIGNALING_PATHWAY (MSigDB)	BP	0.00394017	1	0.235103	5	0.0515464	0.0108108	4.76804	101	97	0.0471698	106	GO_ERBB_SIGNALING_PATHWAY	EPS8|HIP1|PLCE1|SLC30A10|ARHGEF7
GO:0010810	MSigDB.M14273	GO_REGULATION_OF_CELL_SUBSTRATE_ADHESION (MSigDB)	BP	0.00402877	1	0.235103	6	0.0618557	0.0156043	3.96402	101	97	0.0392157	153	GO_REGULATION_OF_CELL_SUBSTRATE_ADHESION	DLC1|JAG1|PTEN|BCL2|ARHGEF7|ROCK2
GO:0043410	MSigDB.M11151	GO_POSITIVE_REGULATION_OF_MAPK_CASCADE (MSigDB)	BP	0.00405784	1	0.235103	9	0.0927835	0.0323304	2.86985	101	97	0.0283912	317	GO_POSITIVE_REGULATION_OF_MAPK_CASCADE	PLCE1|PDE8A|PDGFRB|SLC30A10|PTEN|SH3RF1|PDE5A|ROCK2|ZEB2
GO:0060401	MSigDB.M12779	GO_CYTOSOLIC_CALCIUM_ION_TRANSPORT (MSigDB)	BP	0.00410151	1	0.235103	5	0.0515464	0.0109128	4.72348	101	97	0.046729	107	GO_CYTOSOLIC_CALCIUM_ION_TRANSPORT	ATP1A2|PLCE1|BCL2|TRPC3|CACNA1C
GO:0005088	MSigDB.M18388	GO_RAS_GUANYL_NUCLEOTIDE_EXCHANGE_FACTOR_ACTIVITY (MSigDB)	MF	0.00410151	1	0.235103	5	0.0515464	0.0109128	4.72348	101	97	0.046729	107	GO_RAS_GUANYL_NUCLEOTIDE_EXCHANGE_FACTOR_ACTIVITY	EPS8|PLEKHG3|ARHGEF7|KALRN|ARHGEF17
GO:0006940	MSigDB.M11136	GO_REGULATION_OF_SMOOTH_MUSCLE_CONTRACTION (MSigDB)	BP	0.00412996	1	0.235103	3	0.0309278	0.00336563	9.18932	101	97	0.0909091	33	GO_REGULATION_OF_SMOOTH_MUSCLE_CONTRACTION	ATP1A2|PLCE1|PRKG1
GO:0032958	MSigDB.M23164	GO_INOSITOL_PHOSPHATE_BIOSYNTHETIC_PROCESS (MSigDB)	BP	0.00412996	1	0.235103	3	0.0309278	0.00336563	9.18932	101	97	0.0909091	33	GO_INOSITOL_PHOSPHATE_BIOSYNTHETIC_PROCESS	PLCE1|PLCL1|PTH1R
GO:0055083	MSigDB.M14345	GO_MONOVALENT_INORGANIC_ANION_HOMEOSTASIS (MSigDB)	BP	0.00413946	1	0.235103	2	0.0206186	0.00101989	20.2165	101	97	0.2	10	GO_MONOVALENT_INORGANIC_ANION_HOMEOSTASIS	SLC12A7|SLC12A2
GO:0048407	MSigDB.M18852	GO_PLATELET_DERIVED_GROWTH_FACTOR_BINDING (MSigDB)	MF	0.00413946	1	0.235103	2	0.0206186	0.00101989	20.2165	101	97	0.2	10	GO_PLATELET_DERIVED_GROWTH_FACTOR_BINDING	COL4A1|PDGFRB
GO:0030252	MSigDB.M22960	GO_GROWTH_HORMONE_SECRETION (MSigDB)	BP	0.00413946	1	0.235103	2	0.0206186	0.00101989	20.2165	101	97	0.2	10	GO_GROWTH_HORMONE_SECRETION	ARHGEF7|KALRN
GO:0061299	MSigDB.M24268	GO_RETINA_VASCULATURE_MORPHOGENESIS_IN_CAMERA_TYPE_EYE (MSigDB)	BP	0.00413946	1	0.235103	2	0.0206186	0.00101989	20.2165	101	97	0.2	10	GO_RETINA_VASCULATURE_MORPHOGENESIS_IN_CAMERA_TYPE_EYE	COL4A1|RHOJ
GO:0045664	MSigDB.M12739	GO_REGULATION_OF_NEURON_DIFFERENTIATION (MSigDB)	BP	0.00427637	1	0.241418	12	0.123711	0.0519123	2.38308	101	97	0.0235756	509	GO_REGULATION_OF_NEURON_DIFFERENTIATION	UST|LZTS1|CNTN4|JAG1|MAP1B|ZFHX3|NOTCH3|SMURF1|PTEN|BCL2|KALRN|ZEB2
GO:0010942	MSigDB.M13833	GO_POSITIVE_REGULATION_OF_CELL_DEATH (MSigDB)	BP	0.00429895	1	0.241418	11	0.113402	0.045283	2.5043	101	97	0.0247748	444	GO_POSITIVE_REGULATION_OF_CELL_DEATH	DLC1|TXNIP|COL4A3|HIP1|PDGFRB|PTEN|BCL2|UNC5C|ARHGEF7|KALRN|ARHGEF17
GO:0022610	MSigDB.M16534	GO_BIOLOGICAL_ADHESION (MSigDB)	BP	0.00436467	1	0.243739	17	0.175258	0.0879143	1.99351	101	97	0.0197216	862	GO_BIOLOGICAL_ADHESION	CDH6|DLC1|COL4A3|CNTN4|JAG1|ZFHX3|COL5A3|AXL|PAG1|PRKG1|PTEN|PTPRK|BCL2|PDE5A|ARHGEF7|CYTH3|ROCK2
GO:0043085	MSigDB.M12283	GO_POSITIVE_REGULATION_OF_CATALYTIC_ACTIVITY (MSigDB)	BP	0.00444492	1	0.246841	18	0.185567	0.0956655	1.93975	101	97	0.0191898	938	GO_POSITIVE_REGULATION_OF_CATALYTIC_ACTIVITY	UBA2|DLC1|ADCY9|COL4A3|HIP1|AGRN|PLCE1|PDGFRB|PTEN|BCL2|CACNA1C|RGS5|PDE5A|ASAP2|ARHGEF7|KALRN|ROCK2|ZEB2
GO:0034220	MSigDB.M12359	GO_ION_TRANSMEMBRANE_TRANSPORT (MSigDB)	BP	0.00465751	1	0.257218	15	0.154639	0.0736359	2.10005	101	97	0.0207756	722	GO_ION_TRANSMEMBRANE_TRANSPORT	GJC1|ABCC9|SLC12A7|SLC38A11|ATP1A2|PLCE1|SLC30A10|PTEN|CACHD1|SLC6A12|SLC12A2|SLC19A1|TRPC3|TRPC4|CACNA1C
GO:0022804	MSigDB.M18537	GO_ACTIVE_TRANSMEMBRANE_TRANSPORTER_ACTIVITY (MSigDB)	MF	0.00484072	1	0.265867	7	0.0721649	0.0215196	3.35345	101	97	0.0331754	211	GO_ACTIVE_TRANSMEMBRANE_TRANSPORTER_ACTIVITY	ABCC9|SLC12A7|ATP1A2|SLC6A1|SLC6A12|SLC12A2|SLC19A1
GO:0007163	MSigDB.M15761	GO_ESTABLISHMENT_OR_MAINTENANCE_OF_CELL_POLARITY (MSigDB)	BP	0.00500881	1	0.268708	6	0.0618557	0.0163182	3.79059	101	97	0.0375	160	GO_ESTABLISHMENT_OR_MAINTENANCE_OF_CELL_POLARITY	UST|MAP1B|RHOJ|LIN7A|CYTH3|ROCK2
GO:0007569	MSigDB.M14701	GO_CELL_AGING (MSigDB)	BP	0.00501234	1	0.268708	4	0.0412371	0.00713921	5.77614	101	97	0.0571429	70	GO_CELL_AGING	SLC30A10|PTEN|BCL2|TBX2
GO:0045595	MSigDB.M13423	GO_REGULATION_OF_CELL_DIFFERENTIATION (MSigDB)	BP	0.00501476	1	0.268708	21	0.216495	0.120347	1.79893	101	97	0.0177966	1180	GO_REGULATION_OF_CELL_DIFFERENTIATION	UST|LZTS1|CNTN4|JAG1|DAAM2|MAP1B|ZFHX3|NOTCH3|PDE3A|AXL|SMURF1|PTEN|SH3RF1|HES4|BCL2|BLTP1|PDE5A|ARHGEF7|KALRN|ROCK2|ZEB2
GO:0038065	MSigDB.M23468	GO_COLLAGEN_ACTIVATED_SIGNALING_PATHWAY (MSigDB)	BP	0.00502685	1	0.268708	2	0.0206186	0.00112188	18.3786	101	97	0.181818	11	GO_COLLAGEN_ACTIVATED_SIGNALING_PATHWAY	COL4A1|COL4A3
GO:1905331	MSigDB.M25345	GO_NEGATIVE_REGULATION_OF_MORPHOGENESIS_OF_AN_EPITHELIUM (MSigDB)	BP	0.00502685	1	0.268708	2	0.0206186	0.00112188	18.3786	101	97	0.181818	11	GO_NEGATIVE_REGULATION_OF_MORPHOGENESIS_OF_AN_EPITHELIUM	PTEN|TBX2
GO:0007010	MSigDB.M10858	GO_CYTOSKELETON_ORGANIZATION (MSigDB)	BP	0.00513393	1	0.272972	17	0.175258	0.0893422	1.96165	101	97	0.0194064	876	GO_CYTOSKELETON_ORGANIZATION	DLC1|EPS8|DAAM2|FRMD3|HIP1|AGRN|MAP1B|MYO1B|PLCE1|PDGFRB|PRKG1|RHOJ|BCL2|CLMN|SPECC1|ROCK2|ARHGEF17
GO:0051932	MSigDB.M24050	GO_SYNAPTIC_TRANSMISSION_GABAERGIC (MSigDB)	BP	0.00529037	1	0.279802	3	0.0309278	0.0036716	8.42354	101	97	0.0833333	36	GO_SYNAPTIC_TRANSMISSION_GABAERGIC	PLCL1|PTEN|SLC6A1
GO:0007162	MSigDB.M15479	GO_NEGATIVE_REGULATION_OF_CELL_ADHESION (MSigDB)	BP	0.00531851	1	0.27981	6	0.0618557	0.0165222	3.7438	101	97	0.037037	162	GO_NEGATIVE_REGULATION_OF_CELL_ADHESION	DLC1|JAG1|PAG1|PRKG1|PTEN|PDE5A
GO:0016311	MSigDB.M14717	GO_DEPHOSPHORYLATION (MSigDB)	BP	0.00547798	1	0.286691	9	0.0927835	0.0338603	2.74019	101	97	0.0271084	332	GO_DEPHOSPHORYLATION	CTDSPL|DLC1|PHLPP1|PDGFRB|PTEN|PTPRK|BCL2|INPP4B|ROCK2
GO:0009719	MSigDB.M12163	GO_RESPONSE_TO_ENDOGENOUS_STIMULUS (MSigDB)	BP	0.00557611	1	0.290086	19	0.195876	0.105558	1.85562	101	97	0.0183575	1035	GO_RESPONSE_TO_ENDOGENOUS_STIMULUS	TXNIP|ADCY9|COL4A1|SIK2|AGRN|ZFHX3|ATP1A2|PDE3A|PDE8A|PDGFRB|SLC30A10|SMURF1|PTEN|PTPRK|BCL2|SLC6A1|SPARC|TFPI|ROCK2
GO:0045202	MSigDB.M17408	GO_SYNAPSE (MSigDB)	CC	0.00560091	1	0.290086	18	0.185567	0.0978072	1.89727	101	97	0.0187696	959	GO_SYNAPSE	LZTS1|CPE|DGKB|EPS8|GRM3|GRM8|HIP1|AGRN|MAP1B|ATP1A2|PTEN|SLC6A1|SNTB1|SPARC|CACNA1C|BLTP1|UNC5C|LIN7A
GO:0048477	MSigDB.M11093	GO_OOGENESIS (MSigDB)	BP	0.00571633	1	0.293226	3	0.0309278	0.00377358	8.19588	101	97	0.0810811	37	GO_OOGENESIS	PDE3A|BCL2|PDE5A
GO:0040011	MSigDB.M13680	GO_LOCOMOTION (MSigDB)	BP	0.0057202	1	0.293226	20	0.206186	0.113717	1.81314	101	97	0.0179372	1115	GO_LOCOMOTION	DLC1|CNTN4|JAG1|EPS8|MAP1B|ATP1A2|PDGFRB|AXL|PRKG1|PTEN|RHOJ|SH3RF1|PTPRK|BCL2|SLC12A2|SPARC|UNC5C|ARHGEF7|ROCK2|ZEB2
GO:0048870	MSigDB.M12003	GO_CELL_MOTILITY (MSigDB)	BP	0.00578469	1	0.294762	18	0.185567	0.0981132	1.89136	101	97	0.018711	962	GO_CELL_MOTILITY	DLC1|JAG1|EPS8|MAP1B|PDGFRB|AXL|PRKG1|PTEN|RHOJ|SH3RF1|PTPRK|BCL2|SLC12A2|SPARC|UNC5C|ARHGEF7|ROCK2|ZEB2
GO:0060485	MSigDB.M14932	GO_MESENCHYME_DEVELOPMENT (MSigDB)	BP	0.00580913	1	0.294762	6	0.0618557	0.0168281	3.67573	101	97	0.0363636	165	GO_MESENCHYME_DEVELOPMENT	JAG1|PDGFRB|PTEN|BCL2|TBX2|ZEB2
GO:0055119	MSigDB.M11389	GO_RELAXATION_OF_CARDIAC_MUSCLE (MSigDB)	BP	0.00599351	1	0.298065	2	0.0206186	0.00122387	16.8471	101	97	0.166667	12	GO_RELAXATION_OF_CARDIAC_MUSCLE	ATP1A2|PDE5A
GO:0007216	MSigDB.M11464	GO_G_PROTEIN_COUPLED_GLUTAMATE_RECEPTOR_SIGNALING_PATHWAY (MSigDB)	BP	0.00599351	1	0.298065	2	0.0206186	0.00122387	16.8471	101	97	0.166667	12	GO_G_PROTEIN_COUPLED_GLUTAMATE_RECEPTOR_SIGNALING_PATHWAY	GRM3|GRM8
GO:1904706	MSigDB.M25275	GO_NEGATIVE_REGULATION_OF_VASCULAR_SMOOTH_MUSCLE_CELL_PROLIFERATION (MSigDB)	BP	0.00599351	1	0.298065	2	0.0206186	0.00122387	16.8471	101	97	0.166667	12	GO_NEGATIVE_REGULATION_OF_VASCULAR_SMOOTH_MUSCLE_CELL_PROLIFERATION	PRKG1|PTEN
GO:0005283	MSigDB.M26248	GO_AMINO_ACID_SODIUM_SYMPORTER_ACTIVITY (MSigDB)	MF	0.00599351	1	0.298065	2	0.0206186	0.00122387	16.8471	101	97	0.166667	12	GO_AMINO_ACID_SODIUM_SYMPORTER_ACTIVITY	SLC6A1|SLC6A12
GO:0008285	MSigDB.M22547	GO_NEGATIVE_REGULATION_OF_CELL_POPULATION_PROLIFERATION (MSigDB)	BP	0.00605833	1	0.299021	10	0.103093	0.0407955	2.52706	101	97	0.025	400	GO_NEGATIVE_REGULATION_OF_CELL_POPULATION_PROLIFERATION	DLC1|COL4A3|PRKG1|PTEN|PTH1R|PTPRK|BCL2|SPARC|CLMN|PDE5A
GO:0006518	MSigDB.M12056	GO_PEPTIDE_METABOLIC_PROCESS (MSigDB)	BP	0.00610446	1	0.299021	4	0.0412371	0.00754717	5.46392	101	97	0.0540541	74	GO_PEPTIDE_METABOLIC_PROCESS	CPE|CPM|GGT5|ROCK2
GO:0015293	MSigDB.M19009	GO_SYMPORTER_ACTIVITY (MSigDB)	MF	0.00610446	1	0.299021	4	0.0412371	0.00754717	5.46392	101	97	0.0540541	74	GO_SYMPORTER_ACTIVITY	SLC12A7|SLC6A1|SLC6A12|SLC12A2
GO:0034703	MSigDB.M17419	GO_CATION_CHANNEL_COMPLEX (MSigDB)	CC	0.00615411	1	0.299021	6	0.0618557	0.0170321	3.63171	101	97	0.0359281	167	GO_CATION_CHANNEL_COMPLEX	ABCC9|EPS8|CACHD1|TRPC3|TRPC4|CACNA1C
GO:0007528	MSigDB.M10077	GO_NEUROMUSCULAR_JUNCTION_DEVELOPMENT (MSigDB)	BP	0.0061623	1	0.299021	3	0.0309278	0.00387557	7.9802	101	97	0.0789474	38	GO_NEUROMUSCULAR_JUNCTION_DEVELOPMENT	COL4A1|AGRN|KALRN
GO:1901136	MSigDB.M11157	GO_CARBOHYDRATE_DERIVATIVE_CATABOLIC_PROCESS (MSigDB)	BP	0.00620097	1	0.299444	5	0.0515464	0.0120347	4.28316	101	97	0.0423729	118	GO_CARBOHYDRATE_DERIVATIVE_CATABOLIC_PROCESS	GPC5|PDE7B|AGRN|PDE8A|PDE5A
GO:0086065	MSigDB.M12906	GO_CELL_COMMUNICATION_INVOLVED_IN_CARDIAC_CONDUCTION (MSigDB)	BP	0.00662851	1	0.318105	3	0.0309278	0.00397756	7.77557	101	97	0.0769231	39	GO_CELL_COMMUNICATION_INVOLVED_IN_CARDIAC_CONDUCTION	GJC1|ATP1A2|CACNA1C
GO:0048639	MSigDB.M13900	GO_POSITIVE_REGULATION_OF_DEVELOPMENTAL_GROWTH (MSigDB)	BP	0.00665106	1	0.318105	5	0.0515464	0.0122387	4.21177	101	97	0.0416667	120	GO_POSITIVE_REGULATION_OF_DEVELOPMENTAL_GROWTH	AGRN|MAP1B|SMURF1|BCL2|TBX2
GO:0098656	MSigDB.M11169	GO_ANION_TRANSMEMBRANE_TRANSPORT (MSigDB)	BP	0.00688863	1	0.325858	6	0.0618557	0.0174401	3.54675	101	97	0.0350877	171	GO_ANION_TRANSMEMBRANE_TRANSPORT	SLC12A7|SLC38A11|ATP1A2|SLC6A12|SLC12A2|SLC19A1
GO:0030856	MSigDB.M12058	GO_REGULATION_OF_EPITHELIAL_CELL_DIFFERENTIATION (MSigDB)	BP	0.00702025	1	0.325858	4	0.0412371	0.00785314	5.25104	101	97	0.0519481	77	GO_REGULATION_OF_EPITHELIAL_CELL_DIFFERENTIATION	JAG1|BLTP1|ROCK2|ZEB2
GO:0045822	MSigDB.M12612	GO_NEGATIVE_REGULATION_OF_HEART_CONTRACTION (MSigDB)	BP	0.00703781	1	0.325858	2	0.0206186	0.00132585	15.5511	101	97	0.153846	13	GO_NEGATIVE_REGULATION_OF_HEART_CONTRACTION	ATP1A2|PDE5A
GO:0048753	MSigDB.M13670	GO_PIGMENT_GRANULE_ORGANIZATION (MSigDB)	BP	0.00703781	1	0.325858	2	0.0206186	0.00132585	15.5511	101	97	0.153846	13	GO_PIGMENT_GRANULE_ORGANIZATION	BCL2|ZEB2
GO:0005161	MSigDB.M19153	GO_PLATELET_DERIVED_GROWTH_FACTOR_RECEPTOR_BINDING (MSigDB)	MF	0.00703781	1	0.325858	2	0.0206186	0.00132585	15.5511	101	97	0.153846	13	GO_PLATELET_DERIVED_GROWTH_FACTOR_RECEPTOR_BINDING	PDGFRB|PTEN
GO:0035791	MSigDB.M23392	GO_PLATELET_DERIVED_GROWTH_FACTOR_RECEPTOR_BETA_SIGNALING_PATHWAY (MSigDB)	BP	0.00703781	1	0.325858	2	0.0206186	0.00132585	15.5511	101	97	0.153846	13	GO_PLATELET_DERIVED_GROWTH_FACTOR_RECEPTOR_BETA_SIGNALING_PATHWAY	HIP1|PDGFRB
GO:0021700	MSigDB.M16481	GO_DEVELOPMENTAL_MATURATION (MSigDB)	BP	0.00708179	1	0.325858	6	0.0618557	0.0175421	3.52613	101	97	0.0348837	172	GO_DEVELOPMENTAL_MATURATION	AGRN|PDE3A|AXL|PTEN|PTH1R|BCL2
GO:1903522	MSigDB.M16818	GO_REGULATION_OF_BLOOD_CIRCULATION (MSigDB)	BP	0.00708179	1	0.325858	6	0.0618557	0.0175421	3.52613	101	97	0.0348837	172	GO_REGULATION_OF_BLOOD_CIRCULATION	GJC1|ABCC9|ATP1A2|TBX2|CACNA1C|PDE5A
GO:0031267	MSigDB.M26531	GO_SMALL_GTPASE_BINDING (MSigDB)	MF	0.00712675	1	0.325858	9	0.0927835	0.0352881	2.62931	101	97	0.0260116	346	GO_SMALL_GTPASE_BINDING	EPS8|RNF152|DAAM2|PLEKHG3|PLCE1|ARHGEF7|KALRN|ROCK2|ARHGEF17
GO:1901615	MSigDB.M11251	GO_ORGANIC_HYDROXY_COMPOUND_METABOLIC_PROCESS (MSigDB)	BP	0.00713915	1	0.325858	8	0.0824742	0.0290668	2.8374	101	97	0.0280702	285	GO_ORGANIC_HYDROXY_COMPOUND_METABOLIC_PROCESS	BTBD9|PLCE1|PLCL1|PTEN|PTH1R|BCL2|INPP4B|ZEB2
GO:0043005	MSigDB.M17462	GO_NEURON_PROJECTION (MSigDB)	CC	0.00721528	1	0.327836	18	0.185567	0.100255	1.85095	101	97	0.0183113	983	GO_NEURON_PROJECTION	LZTS1|ADCY9|CNTN4|EPS8|PHLPP1|GRM3|MAP1B|ATP1A2|PLXDC1|SMURF1|PTEN|PTPRK|SLC6A1|SLC6A12|CACNA1C|UNC5C|LIN7A|ARHGEF7
GO:0030182	MSigDB.M15330	GO_NEURON_DIFFERENTIATION (MSigDB)	BP	0.00759546	1	0.338645	18	0.185567	0.100765	1.84158	101	97	0.0182186	988	GO_NEURON_DIFFERENTIATION	UST|FRY|LZTS1|CNTN4|JAG1|AGRN|MAP1B|ZFHX3|NOTCH3|PRKG1|SMURF1|PTEN|PTPRK|BCL2|CLMN|UNC5C|KALRN|ZEB2
GO:0005215	MSigDB.M19156	GO_TRANSPORTER_ACTIVITY (MSigDB)	MF	0.00760183	1	0.338645	15	0.154639	0.0777155	1.98981	101	97	0.019685	762	GO_TRANSPORTER_ACTIVITY	GJC1|ABCC9|SLC12A7|SLC38A11|ATP1A2|SLC30A10|CACHD1|BCL2|SLC6A1|SLC6A12|SLC12A2|SLC19A1|TRPC3|TRPC4|CACNA1C
GO:0007219	MSigDB.M13643	GO_NOTCH_SIGNALING_PATHWAY (MSigDB)	BP	0.00761922	1	0.338645	5	0.0515464	0.0126466	4.07591	101	97	0.0403226	124	GO_NOTCH_SIGNALING_PATHWAY	CDH6|JAG1|NOTCH3|HES4|TBX2
GO:0043647	MSigDB.M10931	GO_INOSITOL_PHOSPHATE_METABOLIC_PROCESS (MSigDB)	BP	0.00762256	1	0.338645	3	0.0309278	0.00418154	7.39628	101	97	0.0731707	41	GO_INOSITOL_PHOSPHATE_METABOLIC_PROCESS	PLCE1|PTEN|INPP4B
GO:0035904	MSigDB.M12034	GO_AORTA_DEVELOPMENT (MSigDB)	BP	0.00762256	1	0.338645	3	0.0309278	0.00418154	7.39628	101	97	0.0731707	41	GO_AORTA_DEVELOPMENT	JAG1|PDGFRB|TBX2
GO:1990351	MSigDB.M17513	GO_TRANSPORTER_COMPLEX (MSigDB)	CC	0.00767384	1	0.339415	7	0.0721649	0.0234574	3.07642	101	97	0.0304348	230	GO_TRANSPORTER_COMPLEX	ABCC9|EPS8|ATP1A2|CACHD1|TRPC3|TRPC4|CACNA1C
GO:0009725	MSigDB.M13026	GO_RESPONSE_TO_HORMONE (MSigDB)	BP	0.00783217	1	0.344891	13	0.134021	0.063233	2.11947	101	97	0.0209677	620	GO_RESPONSE_TO_HORMONE	TXNIP|ADCY9|SIK2|AGRN|ATP1A2|PDGFRB|SLC30A10|PTEN|BCL2|SLC6A1|SPARC|TFPI|ROCK2
GO:0051020	MSigDB.M19091	GO_GTPASE_BINDING (MSigDB)	MF	0.00791109	1	0.3466	10	0.103093	0.0424273	2.42987	101	97	0.0240385	416	GO_GTPASE_BINDING	EPS8|RNF152|DAAM2|PLEKHG3|PLCE1|ARHGEF7|KALRN|CYTH3|ROCK2|ARHGEF17
GO:0097060	MSigDB.M17824	GO_SYNAPTIC_MEMBRANE (MSigDB)	CC	0.00794031	1	0.3466	9	0.0927835	0.0359001	2.5845	101	97	0.0255682	352	GO_SYNAPTIC_MEMBRANE	LZTS1|CPE|GRM3|GRM8|HIP1|PTEN|SLC6A1|CACNA1C|LIN7A
GO:0006023	MSigDB.M11847	GO_AMINOGLYCAN_BIOSYNTHETIC_PROCESS (MSigDB)	BP	0.0080227	1	0.347017	4	0.0412371	0.0081591	5.05412	101	97	0.05	80	GO_AMINOGLYCAN_BIOSYNTHETIC_PROCESS	UST|GPC5|AGRN|PDGFRB
GO:0099177	MSigDB.M24858	GO_REGULATION_OF_TRANS_SYNAPTIC_SIGNALING (MSigDB)	BP	0.00808254	1	0.347017	9	0.0927835	0.036002	2.57717	101	97	0.0254958	353	GO_REGULATION_OF_TRANS_SYNAPTIC_SIGNALING	LZTS1|CNTN4|DGKB|GRM3|GRM8|ATP1A2|PLCL1|PTEN|SLC6A1
GO:0007623	MSigDB.M10045	GO_CIRCADIAN_RHYTHM (MSigDB)	BP	0.00813839	1	0.347017	5	0.0515464	0.0128506	4.01121	101	97	0.0396825	126	GO_CIRCADIAN_RHYTHM	BTBD9|PHLPP1|ZFHX3|PTEN|ROCK2
GO:0010881	MSigDB.M11807	GO_REGULATION_OF_CARDIAC_MUSCLE_CONTRACTION_BY_REGULATION_OF_THE_RELEASE_OF_SEQUESTERED_CALCIUM_ION (MSigDB)	BP	0.00815817	1	0.347017	2	0.0206186	0.00142784	14.4404	101	97	0.142857	14	GO_REGULATION_OF_CARDIAC_MUSCLE_CONTRACTION_BY_REGULATION_OF_THE_RELEASE_OF_SEQUESTERED_CALCIUM_ION	ATP1A2|CACNA1C
GO:0030128	MSigDB.M17716	GO_CLATHRIN_COAT_OF_ENDOCYTIC_VESICLE (MSigDB)	CC	0.00815817	1	0.347017	2	0.0206186	0.00142784	14.4404	101	97	0.142857	14	GO_CLATHRIN_COAT_OF_ENDOCYTIC_VESICLE	HIP1|SGIP1
GO:0005416	MSigDB.M26265	GO_AMINO_ACID_CATION_SYMPORTER_ACTIVITY (MSigDB)	MF	0.00815817	1	0.347017	2	0.0206186	0.00142784	14.4404	101	97	0.142857	14	GO_AMINO_ACID_CATION_SYMPORTER_ACTIVITY	SLC6A1|SLC6A12
GO:0003779	MSigDB.M18060	GO_ACTIN_BINDING (MSigDB)	MF	0.00821497	1	0.347953	8	0.0824742	0.0297807	2.76938	101	97	0.0273973	292	GO_ACTIN_BINDING	EPS8|DAAM2|HIP1|MAP1B|MYO1B|SNTB1|CLMN|CALD1
GO:0062023	MSigDB.M25882	GO_COLLAGEN_CONTAINING_EXTRACELLULAR_MATRIX (MSigDB)	CC	0.00859005	1	0.361232	7	0.0721649	0.0239674	3.01097	101	97	0.0297872	235	GO_COLLAGEN_CONTAINING_EXTRACELLULAR_MATRIX	COL4A1|COL4A3|COL4A4|GPC5|AGRN|COL5A3|SPARC
GO:0033002	MSigDB.M11549	GO_MUSCLE_CELL_PROLIFERATION (MSigDB)	BP	0.00868169	1	0.361232	5	0.0515464	0.0130546	3.94853	101	97	0.0390625	128	GO_MUSCLE_CELL_PROLIFERATION	NOTCH3|PDGFRB|PRKG1|PTEN|TBX2
GO:0046683	MSigDB.M10407	GO_RESPONSE_TO_ORGANOPHOSPHORUS (MSigDB)	BP	0.00874071	1	0.361232	4	0.0412371	0.00836308	4.93085	101	97	0.0487805	82	GO_RESPONSE_TO_ORGANOPHOSPHORUS	PDE3A|PTEN|SPARC|TRPC3
GO:0044853	MSigDB.M17801	GO_PLASMA_MEMBRANE_RAFT (MSigDB)	CC	0.00874071	1	0.361232	4	0.0412371	0.00836308	4.93085	101	97	0.0487805	82	GO_PLASMA_MEMBRANE_RAFT	DLC1|ATP1A2|TFPI|TRPC4
GO:0048511	MSigDB.M14762	GO_RHYTHMIC_PROCESS (MSigDB)	BP	0.00877136	1	0.361232	6	0.0618557	0.018358	3.36942	101	97	0.0333333	180	GO_RHYTHMIC_PROCESS	BTBD9|PHLPP1|ZFHX3|AXL|PTEN|ROCK2
GO:0003015	MSigDB.M14929	GO_HEART_PROCESS (MSigDB)	BP	0.00877136	1	0.361232	6	0.0618557	0.018358	3.36942	101	97	0.0333333	180	GO_HEART_PROCESS	GJC1|ABCC9|ATP1A2|TBX2|CACNA1C|PDE5A
GO:0007417	MSigDB.M16349	GO_CENTRAL_NERVOUS_SYSTEM_DEVELOPMENT (MSigDB)	BP	0.00878146	1	0.361232	14	0.14433	0.0714941	2.01877	101	97	0.0199715	701	GO_CENTRAL_NERVOUS_SYSTEM_DEVELOPMENT	DLC1|COL4A1|CNTN4|DAAM2|ZFHX3|NOTCH3|AXL|PRKG1|PLXDC1|PTEN|BCL2|TRPC4|UNC5C|ZEB2
GO:0044297	MSigDB.M17635	GO_CELL_BODY (MSigDB)	CC	0.00884805	1	0.36248	10	0.103093	0.0431413	2.38966	101	97	0.0236407	423	GO_CELL_BODY	LZTS1|CPE|MAP1B|PDE1C|PLXDC1|SMURF1|PTPRK|CACNA1C|UNC5C|ARHGEF7
GO:0010959	MSigDB.M12976	GO_REGULATION_OF_METAL_ION_TRANSPORT (MSigDB)	BP	0.00897826	1	0.366313	7	0.0721649	0.0241713	2.98556	101	97	0.0295359	237	GO_REGULATION_OF_METAL_ION_TRANSPORT	ATP1A2|PDGFRB|SLC30A10|PTEN|BCL2|TRPC3|CACNA1C
GO:0098796	MSigDB.M17519	GO_MEMBRANE_PROTEIN_COMPLEX (MSigDB)	CC	0.00903336	1	0.367063	15	0.154639	0.0792453	1.9514	101	97	0.019305	777	GO_MEMBRANE_PROTEIN_COMPLEX	CDH6|GJC1|ABCC9|EPS8|HIP1|ATP1A2|CACHD1|BCL2|SNTB1|TRPC3|TRPC4|CACNA1C|CLMN|SGIP1|LIN7A
GO:2000146	MSigDB.M25442	GO_NEGATIVE_REGULATION_OF_CELL_MOTILITY (MSigDB)	BP	0.00923541	1	0.37248	6	0.0618557	0.018562	3.33239	101	97	0.032967	182	GO_NEGATIVE_REGULATION_OF_CELL_MOTILITY	DLC1|JAG1|PRKG1|PTEN|PTPRK|BCL2
GO:0090344	MSigDB.M12032	GO_NEGATIVE_REGULATION_OF_CELL_AGING (MSigDB)	BP	0.009353	1	0.37248	2	0.0206186	0.00152983	13.4777	101	97	0.133333	15	GO_NEGATIVE_REGULATION_OF_CELL_AGING	SLC30A10|PTEN
GO:0033198	MSigDB.M13771	GO_RESPONSE_TO_ATP (MSigDB)	BP	0.009353	1	0.37248	2	0.0206186	0.00152983	13.4777	101	97	0.133333	15	GO_RESPONSE_TO_ATP	PTEN|TRPC3
GO:0004181	MSigDB.M18179	GO_METALLOCARBOXYPEPTIDASE_ACTIVITY (MSigDB)	MF	0.009353	1	0.37248	2	0.0206186	0.00152983	13.4777	101	97	0.133333	15	GO_METALLOCARBOXYPEPTIDASE_ACTIVITY	CPE|CPM
GO:0005328	MSigDB.M18305	GO_NEUROTRANSMITTER_SODIUM_SYMPORTER_ACTIVITY (MSigDB)	MF	0.009353	1	0.37248	2	0.0206186	0.00152983	13.4777	101	97	0.133333	15	GO_NEUROTRANSMITTER_SODIUM_SYMPORTER_ACTIVITY	SLC6A1|SLC6A12
GO:0003018	MSigDB.M16767	GO_VASCULAR_PROCESS_IN_CIRCULATORY_SYSTEM (MSigDB)	BP	0.00949957	1	0.376816	4	0.0412371	0.00856706	4.81345	101	97	0.047619	84	GO_VASCULAR_PROCESS_IN_CIRCULATORY_SYSTEM	ATP1A2|PDE3A|PRKG1|ROCK2
GO:0010038	MSigDB.M11938	GO_RESPONSE_TO_METAL_ION (MSigDB)	BP	0.00958461	1	0.378687	7	0.0721649	0.0244773	2.94824	101	97	0.0291667	240	GO_RESPONSE_TO_METAL_ION	TXNIP|SLC30A10|PTEN|BCL2|SLC6A1|SPARC|TRPC3
GO:0006811	MSigDB.M10111	GO_ION_TRANSPORT (MSigDB)	BP	0.00965498	1	0.379965	18	0.185567	0.103213	1.79791	101	97	0.0177866	1012	GO_ION_TRANSPORT	GJC1|ABCC9|SLC12A7|SLC38A11|ATP1A2|PLCE1|PDGFRB|SLC30A10|PTEN|CACHD1|BCL2|SLC6A1|SLC6A12|SLC12A2|SLC19A1|TRPC3|TRPC4|CACNA1C
GO:0000904	MSigDB.M13801	GO_CELL_MORPHOGENESIS_INVOLVED_IN_DIFFERENTIATION (MSigDB)	BP	0.00973199	1	0.380409	12	0.123711	0.0577257	2.14309	101	97	0.0212014	566	GO_CELL_MORPHOGENESIS_INVOLVED_IN_DIFFERENTIATION	UST|LZTS1|COL4A4|CNTN4|MAP1B|AXL|PTEN|BCL2|UNC5C|ARHGEF7|KALRN|ZEB2
GO:0006812	MSigDB.M11869	GO_CATION_TRANSPORT (MSigDB)	BP	0.0097706	1	0.380409	14	0.14433	0.072412	1.99318	101	97	0.0197183	710	GO_CATION_TRANSPORT	ABCC9|SLC12A7|SLC38A11|ATP1A2|PLCE1|PDGFRB|SLC30A10|PTEN|CACHD1|BCL2|SLC12A2|TRPC3|TRPC4|CACNA1C
GO:0048743	MSigDB.M23883	GO_POSITIVE_REGULATION_OF_SKELETAL_MUSCLE_FIBER_DEVELOPMENT (MSigDB)	BP	0.00989291	1	0.380409	1	0.0103093	0.000101989	101.082	101	97	1	1	GO_POSITIVE_REGULATION_OF_SKELETAL_MUSCLE_FIBER_DEVELOPMENT	BCL2
GO:0022408	MSigDB.M11239	GO_NEGATIVE_REGULATION_OF_CELL_CELL_ADHESION (MSigDB)	BP	0.00989459	1	0.380409	4	0.0412371	0.00866905	4.75682	101	97	0.0470588	85	GO_NEGATIVE_REGULATION_OF_CELL_CELL_ADHESION	JAG1|PAG1|PRKG1|PDE5A
GO:0031225	MSigDB.M17827	GO_ANCHORED_COMPONENT_OF_MEMBRANE (MSigDB)	CC	0.00989459	1	0.380409	4	0.0412371	0.00866905	4.75682	101	97	0.0470588	85	GO_ANCHORED_COMPONENT_OF_MEMBRANE	CPM|CNTN4|GPC5|TFPI
GO:0060048	MSigDB.M24087	GO_CARDIAC_MUSCLE_CONTRACTION (MSigDB)	BP	0.00989459	1	0.380409	4	0.0412371	0.00866905	4.75682	101	97	0.0470588	85	GO_CARDIAC_MUSCLE_CONTRACTION	GJC1|ATP1A2|CACNA1C|PDE5A
GO:0008509	MSigDB.M18578	GO_ANION_TRANSMEMBRANE_TRANSPORTER_ACTIVITY (MSigDB)	MF	0.00996412	1	0.381614	6	0.0618557	0.0188679	3.27835	101	97	0.0324324	185	GO_ANION_TRANSMEMBRANE_TRANSPORTER_ACTIVITY	SLC12A7|SLC38A11|SLC6A1|SLC6A12|SLC12A2|SLC19A1
GO:0005911	MSigDB.M17547	GO_CELL_CELL_JUNCTION (MSigDB)	CC	0.0101468	1	0.385738	8	0.0824742	0.0309026	2.66884	101	97	0.0264026	303	GO_CELL_CELL_JUNCTION	CDH6|GJC1|ATP1A2|PLXDC1|PTPRK|TRPC4|LIN7A|CYTH3
GO:0015291	MSigDB.M18878	GO_SECONDARY_ACTIVE_TRANSMEMBRANE_TRANSPORTER_ACTIVITY (MSigDB)	MF	0.010149	1	0.385738	5	0.0515464	0.0135645	3.80009	101	97	0.037594	133	GO_SECONDARY_ACTIVE_TRANSMEMBRANE_TRANSPORTER_ACTIVITY	SLC12A7|SLC6A1|SLC6A12|SLC12A2|SLC19A1
GO:1903825	MSigDB.M14013	GO_ORGANIC_ACID_TRANSMEMBRANE_TRANSPORT (MSigDB)	BP	0.0103001	1	0.388529	4	0.0412371	0.00877104	4.70151	101	97	0.0465116	86	GO_ORGANIC_ACID_TRANSMEMBRANE_TRANSPORT	SLC38A11|ATP1A2|SLC6A12|SLC19A1
GO:0015081	MSigDB.M19223	GO_SODIUM_ION_TRANSMEMBRANE_TRANSPORTER_ACTIVITY (MSigDB)	MF	0.0103001	1	0.388529	4	0.0412371	0.00877104	4.70151	101	97	0.0465116	86	GO_SODIUM_ION_TRANSMEMBRANE_TRANSPORTER_ACTIVITY	ATP1A2|SLC6A1|SLC6A12|SLC12A2
GO:1901292	MSigDB.M14500	GO_NUCLEOSIDE_PHOSPHATE_CATABOLIC_PROCESS (MSigDB)	BP	0.0104762	1	0.390748	3	0.0309278	0.00469148	6.59234	101	97	0.0652174	46	GO_NUCLEOSIDE_PHOSPHATE_CATABOLIC_PROCESS	PDE7B|PDE8A|PDE5A
GO:0034704	MSigDB.M17744	GO_CALCIUM_CHANNEL_COMPLEX (MSigDB)	CC	0.0104762	1	0.390748	3	0.0309278	0.00469148	6.59234	101	97	0.0652174	46	GO_CALCIUM_CHANNEL_COMPLEX	CACHD1|TRPC4|CACNA1C
GO:0001750	MSigDB.M17796	GO_PHOTORECEPTOR_OUTER_SEGMENT (MSigDB)	CC	0.0104762	1	0.390748	3	0.0309278	0.00469148	6.59234	101	97	0.0652174	46	GO_PHOTORECEPTOR_OUTER_SEGMENT	PHLPP1|MAP1B|PTPRK
GO:0010288	MSigDB.M16615	GO_RESPONSE_TO_LEAD_ION (MSigDB)	BP	0.0106208	1	0.393204	2	0.0206186	0.00163182	12.6353	101	97	0.125	16	GO_RESPONSE_TO_LEAD_ION	SLC6A1|SPARC
GO:0086026	MSigDB.M24638	GO_ATRIAL_CARDIAC_MUSCLE_CELL_TO_AV_NODE_CELL_SIGNALING (MSigDB)	BP	0.0106208	1	0.393204	2	0.0206186	0.00163182	12.6353	101	97	0.125	16	GO_ATRIAL_CARDIAC_MUSCLE_CELL_TO_AV_NODE_CELL_SIGNALING	GJC1|CACNA1C
GO:0043588	MSigDB.M15889	GO_SKIN_DEVELOPMENT (MSigDB)	BP	0.0111067	1	0.408015	5	0.0515464	0.0138705	3.71627	101	97	0.0367647	136	GO_SKIN_DEVELOPMENT	TXNIP|JAG1|COL5A3|BCL2|ROCK2
GO:0014743	MSigDB.M13588	GO_REGULATION_OF_MUSCLE_HYPERTROPHY (MSigDB)	BP	0.0111115	1	0.408015	3	0.0309278	0.00479347	6.45207	101	97	0.0638298	47	GO_REGULATION_OF_MUSCLE_HYPERTROPHY	TRPC3|PDE5A|ROCK2
GO:0046434	MSigDB.M13815	GO_ORGANOPHOSPHATE_CATABOLIC_PROCESS (MSigDB)	BP	0.0111433	1	0.408015	4	0.0412371	0.00897501	4.59466	101	97	0.0454545	88	GO_ORGANOPHOSPHATE_CATABOLIC_PROCESS	PDE7B|PDE8A|PTEN|PDE5A
GO:0043408	MSigDB.M10496	GO_REGULATION_OF_MAPK_CASCADE (MSigDB)	BP	0.0113105	1	0.412497	10	0.103093	0.0447731	2.30256	101	97	0.022779	439	GO_REGULATION_OF_MAPK_CASCADE	PHLPP1|PLCE1|PDE8A|PDGFRB|SLC30A10|PTEN|SH3RF1|PDE5A|ROCK2|ZEB2
GO:0010769	MSigDB.M10820	GO_REGULATION_OF_CELL_MORPHOGENESIS_INVOLVED_IN_DIFFERENTIATION (MSigDB)	BP	0.0113482	1	0.412497	7	0.0721649	0.0252932	2.85313	101	97	0.0282258	248	GO_REGULATION_OF_CELL_MORPHOGENESIS_INVOLVED_IN_DIFFERENTIATION	UST|LZTS1|MAP1B|PTEN|ARHGEF7|KALRN|ZEB2
GO:0015849	MSigDB.M11909	GO_ORGANIC_ACID_TRANSPORT (MSigDB)	BP	0.0115432	1	0.41792	6	0.0618557	0.0194799	3.17537	101	97	0.0314136	191	GO_ORGANIC_ACID_TRANSPORT	SLC38A11|ATP1A2|SLC6A1|SLC6A12|SLC19A1|TRPC4
GO:0030863	MSigDB.M17212	GO_CORTICAL_CYTOSKELETON (MSigDB)	CC	0.011581	1	0.41792	4	0.0412371	0.009077	4.54303	101	97	0.0449438	89	GO_CORTICAL_CYTOSKELETON	DLC1|HIP1|TRPC4|CALD1
GO:0010812	MSigDB.M12057	GO_NEGATIVE_REGULATION_OF_CELL_SUBSTRATE_ADHESION (MSigDB)	BP	0.0117686	1	0.418987	3	0.0309278	0.00489546	6.31765	101	97	0.0625	48	GO_NEGATIVE_REGULATION_OF_CELL_SUBSTRATE_ADHESION	DLC1|JAG1|PTEN
GO:0070509	MSigDB.M12652	GO_CALCIUM_ION_IMPORT (MSigDB)	BP	0.0117686	1	0.418987	3	0.0309278	0.00489546	6.31765	101	97	0.0625	48	GO_CALCIUM_ION_IMPORT	PDGFRB|TRPC4|CACNA1C
GO:0014909	MSigDB.M22757	GO_SMOOTH_MUSCLE_CELL_MIGRATION (MSigDB)	BP	0.0117686	1	0.418987	3	0.0309278	0.00489546	6.31765	101	97	0.0625	48	GO_SMOOTH_MUSCLE_CELL_MIGRATION	PDGFRB|PRKG1|BCL2
GO:0043583	MSigDB.M12465	GO_EAR_DEVELOPMENT (MSigDB)	BP	0.0117785	1	0.418987	5	0.0515464	0.0140745	3.66241	101	97	0.0362319	138	GO_EAR_DEVELOPMENT	JAG1|PDGFRB|BCL2|SPARC|LIN7A
GO:0048268	MSigDB.M11401	GO_CLATHRIN_COAT_ASSEMBLY (MSigDB)	BP	0.0119599	1	0.418987	2	0.0206186	0.00173381	11.8921	101	97	0.117647	17	GO_CLATHRIN_COAT_ASSEMBLY	HIP1|SGIP1
GO:0030318	MSigDB.M15931	GO_MELANOCYTE_DIFFERENTIATION (MSigDB)	BP	0.0119599	1	0.418987	2	0.0206186	0.00173381	11.8921	101	97	0.117647	17	GO_MELANOCYTE_DIFFERENTIATION	BCL2|ZEB2
GO:0005343	MSigDB.M18672	GO_ORGANIC_ACID_SODIUM_SYMPORTER_ACTIVITY (MSigDB)	MF	0.0119599	1	0.418987	2	0.0206186	0.00173381	11.8921	101	97	0.117647	17	GO_ORGANIC_ACID_SODIUM_SYMPORTER_ACTIVITY	SLC6A1|SLC6A12
GO:0033028	MSigDB.M23176	GO_MYELOID_CELL_APOPTOTIC_PROCESS (MSigDB)	BP	0.0119599	1	0.418987	2	0.0206186	0.00173381	11.8921	101	97	0.117647	17	GO_MYELOID_CELL_APOPTOTIC_PROCESS	PTEN|BCL2
GO:0016247	MSigDB.M18217	GO_CHANNEL_REGULATOR_ACTIVITY (MSigDB)	MF	0.0120297	1	0.418987	4	0.0412371	0.00917899	4.49255	101	97	0.0444444	90	GO_CHANNEL_REGULATOR_ACTIVITY	ABCC9|GRM3|PRKG1|BCL2
GO:0005342	MSigDB.M18623	GO_ORGANIC_ACID_TRANSMEMBRANE_TRANSPORTER_ACTIVITY (MSigDB)	MF	0.0120297	1	0.418987	4	0.0412371	0.00917899	4.49255	101	97	0.0444444	90	GO_ORGANIC_ACID_TRANSMEMBRANE_TRANSPORTER_ACTIVITY	SLC38A11|SLC6A1|SLC6A12|SLC19A1
GO:0009991	MSigDB.M13687	GO_RESPONSE_TO_EXTRACELLULAR_STIMULUS (MSigDB)	BP	0.0121803	1	0.422759	8	0.0824742	0.0319225	2.58358	101	97	0.0255591	313	GO_RESPONSE_TO_EXTRACELLULAR_STIMULUS	RNF152|SIK2|AXL|PTEN|BCL2|SPARC|TRPC3|SGIP1
GO:0060429	MSigDB.M10268	GO_EPITHELIUM_DEVELOPMENT (MSigDB)	BP	0.0122447	1	0.423522	13	0.134021	0.0669046	2.00316	101	97	0.0198171	656	GO_EPITHELIUM_DEVELOPMENT	DLC1|TXNIP|COL4A1|COL4A4|JAG1|SMURF1|PTEN|HES4|BCL2|TBX2|BLTP1|ROCK2|ZEB2
NA	MSigDB.M26203	GO_TRANSMEMBRANE_SIGNALING_RECEPTOR_ACTIVITY (MSigDB)	MF	0.012314	1	0.424452	9	0.0927835	0.0385518	2.40673	101	97	0.0238095	378	GO_TRANSMEMBRANE_SIGNALING_RECEPTOR_ACTIVITY	ABCC9|GRM3|GRM8|PDGFRB|AXL|PTH1R|PTPRK|UNC5C|P2RY14
GO:0030048	MSigDB.M11566	GO_ACTIN_FILAMENT_BASED_MOVEMENT (MSigDB)	BP	0.0124895	1	0.429019	4	0.0412371	0.00928098	4.44319	101	97	0.043956	91	GO_ACTIN_FILAMENT_BASED_MOVEMENT	GJC1|MYO1B|ATP1A2|CACNA1C
GO:0097435	MSigDB.M24772	GO_SUPRAMOLECULAR_FIBER_ORGANIZATION (MSigDB)	BP	0.0127226	1	0.433883	10	0.103093	0.045589	2.26135	101	97	0.0223714	447	GO_SUPRAMOLECULAR_FIBER_ORGANIZATION	DLC1|EPS8|HIP1|MAP1B|MYO1B|COL5A3|PDGFRB|RHOJ|BCL2|ROCK2
GO:0044309	MSigDB.M17263	GO_NEURON_SPINE (MSigDB)	CC	0.0128374	1	0.433883	5	0.0515464	0.0143804	3.58448	101	97	0.035461	141	GO_NEURON_SPINE	LZTS1|GRM3|MAP1B|ATP1A2|PTEN
GO:0006022	MSigDB.M13402	GO_AMINOGLYCAN_METABOLIC_PROCESS (MSigDB)	BP	0.0129603	1	0.433883	4	0.0412371	0.00938297	4.39489	101	97	0.0434783	92	GO_AMINOGLYCAN_METABOLIC_PROCESS	UST|GPC5|AGRN|PDGFRB
GO:0048659	MSigDB.M23873	GO_SMOOTH_MUSCLE_CELL_PROLIFERATION (MSigDB)	BP	0.0129603	1	0.433883	4	0.0412371	0.00938297	4.39489	101	97	0.0434783	92	GO_SMOOTH_MUSCLE_CELL_PROLIFERATION	NOTCH3|PDGFRB|PRKG1|PTEN
GO:0042060	MSigDB.M11957	GO_WOUND_HEALING (MSigDB)	BP	0.0130729	1	0.433883	8	0.0824742	0.0323304	2.55098	101	97	0.0252366	317	GO_WOUND_HEALING	DGKB|PDGFRB|AXL|PRKG1|PTEN|SPARC|TFPI|TRPC3
GO:0019751	MSigDB.M11003	GO_POLYOL_METABOLIC_PROCESS (MSigDB)	BP	0.0131488	1	0.433883	3	0.0309278	0.00509944	6.06495	101	97	0.06	50	GO_POLYOL_METABOLIC_PROCESS	PLCE1|PTEN|INPP4B
GO:0055117	MSigDB.M15697	GO_REGULATION_OF_CARDIAC_MUSCLE_CONTRACTION (MSigDB)	BP	0.0131488	1	0.433883	3	0.0309278	0.00509944	6.06495	101	97	0.06	50	GO_REGULATION_OF_CARDIAC_MUSCLE_CONTRACTION	ATP1A2|CACNA1C|PDE5A
GO:0006919	MSigDB.M22485	GO_ACTIVATION_OF_CYSTEINE_TYPE_ENDOPEPTIDASE_ACTIVITY_INVOLVED_IN_APOPTOTIC_PROCESS (MSigDB)	BP	0.0131488	1	0.433883	3	0.0309278	0.00509944	6.06495	101	97	0.06	50	GO_ACTIVATION_OF_CYSTEINE_TYPE_ENDOPEPTIDASE_ACTIVITY_INVOLVED_IN_APOPTOTIC_PROCESS	DLC1|COL4A3|HIP1
GO:0051924	MSigDB.M13005	GO_REGULATION_OF_CALCIUM_ION_TRANSPORT (MSigDB)	BP	0.0132042	1	0.433883	5	0.0515464	0.0144824	3.55924	101	97	0.0352113	142	GO_REGULATION_OF_CALCIUM_ION_TRANSPORT	ATP1A2|PDGFRB|BCL2|TRPC3|CACNA1C
GO:1990776	MSigDB.M11016	GO_RESPONSE_TO_ANGIOTENSIN (MSigDB)	BP	0.0133689	1	0.433883	2	0.0206186	0.0018358	11.2314	101	97	0.111111	18	GO_RESPONSE_TO_ANGIOTENSIN	SLC30A10|ROCK2
NA	MSigDB.M11222	GO_NEGATIVE_REGULATION_OF_ADHERENS_JUNCTION_ORGANIZATION (MSigDB)	BP	0.0133689	1	0.433883	2	0.0206186	0.0018358	11.2314	101	97	0.111111	18	GO_NEGATIVE_REGULATION_OF_ADHERENS_JUNCTION_ORGANIZATION	DLC1|PTEN
GO:1903523	MSigDB.M12545	GO_NEGATIVE_REGULATION_OF_BLOOD_CIRCULATION (MSigDB)	BP	0.0133689	1	0.433883	2	0.0206186	0.0018358	11.2314	101	97	0.111111	18	GO_NEGATIVE_REGULATION_OF_BLOOD_CIRCULATION	ATP1A2|PDE5A
GO:0010882	MSigDB.M12792	GO_REGULATION_OF_CARDIAC_MUSCLE_CONTRACTION_BY_CALCIUM_ION_SIGNALING (MSigDB)	BP	0.0133689	1	0.433883	2	0.0206186	0.0018358	11.2314	101	97	0.111111	18	GO_REGULATION_OF_CARDIAC_MUSCLE_CONTRACTION_BY_CALCIUM_ION_SIGNALING	ATP1A2|CACNA1C
GO:1903427	MSigDB.M16007	GO_NEGATIVE_REGULATION_OF_REACTIVE_OXYGEN_SPECIES_BIOSYNTHETIC_PROCESS (MSigDB)	BP	0.0133689	1	0.433883	2	0.0206186	0.0018358	11.2314	101	97	0.111111	18	GO_NEGATIVE_REGULATION_OF_REACTIVE_OXYGEN_SPECIES_BIOSYNTHETIC_PROCESS	SLC30A10|ROCK2
GO:0043090	MSigDB.M16172	GO_AMINO_ACID_IMPORT (MSigDB)	BP	0.0133689	1	0.433883	2	0.0206186	0.0018358	11.2314	101	97	0.111111	18	GO_AMINO_ACID_IMPORT	ATP1A2|SLC6A1
GO:0030132	MSigDB.M17412	GO_CLATHRIN_COAT_OF_COATED_PIT (MSigDB)	CC	0.0133689	1	0.433883	2	0.0206186	0.0018358	11.2314	101	97	0.111111	18	GO_CLATHRIN_COAT_OF_COATED_PIT	HIP1|SGIP1
NA	MSigDB.M23165	GO_INOSITOL_TRISPHOSPHATE_BIOSYNTHETIC_PROCESS (MSigDB)	BP	0.0133689	1	0.433883	2	0.0206186	0.0018358	11.2314	101	97	0.111111	18	GO_INOSITOL_TRISPHOSPHATE_BIOSYNTHETIC_PROCESS	PLCE1|PLCL1
GO:0098660	MSigDB.M16329	GO_INORGANIC_ION_TRANSMEMBRANE_TRANSPORT (MSigDB)	BP	0.0134179	1	0.434062	11	0.113402	0.0530342	2.13828	101	97	0.0211538	520	GO_INORGANIC_ION_TRANSMEMBRANE_TRANSPORT	ABCC9|SLC12A7|ATP1A2|PLCE1|SLC30A10|PTEN|CACHD1|SLC12A2|TRPC3|TRPC4|CACNA1C
GO:0008289	MSigDB.M18981	GO_LIPID_BINDING (MSigDB)	MF	0.0138665	1	0.445797	10	0.103093	0.0462009	2.2314	101	97	0.0220751	453	GO_LIPID_BINDING	DLC1|JAG1|HIP1|MYO1B|ATP1A2|AXL|SMURF1|PTEN|SGIP1|CYTH3
GO:0048771	MSigDB.M14192	GO_TISSUE_REMODELING (MSigDB)	BP	0.0139357	1	0.445797	4	0.0412371	0.00958695	4.30138	101	97	0.0425532	94	GO_TISSUE_REMODELING	JAG1|AXL|PTH1R|ROCK2
GO:0055067	MSigDB.M14927	GO_MONOVALENT_INORGANIC_CATION_HOMEOSTASIS (MSigDB)	BP	0.0139357	1	0.445797	4	0.0412371	0.00958695	4.30138	101	97	0.0425532	94	GO_MONOVALENT_INORGANIC_CATION_HOMEOSTASIS	SLC12A7|ATP1A2|BCL2|SLC12A2
GO:0004930	MSigDB.M18211	GO_G_PROTEIN_COUPLED_RECEPTOR_ACTIVITY (MSigDB)	MF	0.013959	1	0.445797	5	0.0515464	0.0146864	3.50981	101	97	0.0347222	144	GO_G_PROTEIN_COUPLED_RECEPTOR_ACTIVITY	GRM3|GRM8|PDGFRB|PTH1R|P2RY14
GO:0070588	MSigDB.M15680	GO_CALCIUM_ION_TRANSMEMBRANE_TRANSPORT (MSigDB)	BP	0.0145566	1	0.456629	6	0.0618557	0.0204997	3.01739	101	97	0.0298507	201	GO_CALCIUM_ION_TRANSMEMBRANE_TRANSPORT	ATP1A2|PLCE1|CACHD1|TRPC3|TRPC4|CACNA1C
GO:0006942	MSigDB.M12174	GO_REGULATION_OF_STRIATED_MUSCLE_CONTRACTION (MSigDB)	BP	0.0146177	1	0.456629	3	0.0309278	0.00530342	5.83168	101	97	0.0576923	52	GO_REGULATION_OF_STRIATED_MUSCLE_CONTRACTION	ATP1A2|CACNA1C|PDE5A
GO:0086003	MSigDB.M13694	GO_CARDIAC_MUSCLE_CELL_CONTRACTION (MSigDB)	BP	0.0146177	1	0.456629	3	0.0309278	0.00530342	5.83168	101	97	0.0576923	52	GO_CARDIAC_MUSCLE_CELL_CONTRACTION	GJC1|ATP1A2|CACNA1C
GO:0007193	MSigDB.M14835	GO_ADENYLATE_CYCLASE_INHIBITING_G_PROTEIN_COUPLED_RECEPTOR_SIGNALING_PATHWAY (MSigDB)	BP	0.0146177	1	0.456629	3	0.0309278	0.00530342	5.83168	101	97	0.0576923	52	GO_ADENYLATE_CYCLASE_INHIBITING_G_PROTEIN_COUPLED_RECEPTOR_SIGNALING_PATHWAY	ADCY9|GRM3|GRM8
GO:1903035	MSigDB.M16105	GO_NEGATIVE_REGULATION_OF_RESPONSE_TO_WOUNDING (MSigDB)	BP	0.0146177	1	0.456629	3	0.0309278	0.00530342	5.83168	101	97	0.0576923	52	GO_NEGATIVE_REGULATION_OF_RESPONSE_TO_WOUNDING	PRKG1|PTEN|TFPI
GO:0032970	MSigDB.M11956	GO_REGULATION_OF_ACTIN_FILAMENT_BASED_PROCESS (MSigDB)	BP	0.0147011	1	0.456629	7	0.0721649	0.0266191	2.71102	101	97	0.0268199	261	GO_REGULATION_OF_ACTIN_FILAMENT_BASED_PROCESS	DLC1|EPS8|ATP1A2|PDGFRB|RHOJ|CACNA1C|ROCK2
GO:0045761	MSigDB.M12312	GO_REGULATION_OF_ADENYLATE_CYCLASE_ACTIVITY (MSigDB)	BP	0.0148464	1	0.456629	2	0.0206186	0.00193779	10.6403	101	97	0.105263	19	GO_REGULATION_OF_ADENYLATE_CYCLASE_ACTIVITY	GRM3|CACNA1C
GO:0086012	MSigDB.M13463	GO_MEMBRANE_DEPOLARIZATION_DURING_CARDIAC_MUSCLE_CELL_ACTION_POTENTIAL (MSigDB)	BP	0.0148464	1	0.456629	2	0.0206186	0.00193779	10.6403	101	97	0.105263	19	GO_MEMBRANE_DEPOLARIZATION_DURING_CARDIAC_MUSCLE_CELL_ACTION_POTENTIAL	ATP1A2|CACNA1C
GO:0061437	MSigDB.M14598	GO_RENAL_SYSTEM_VASCULATURE_DEVELOPMENT (MSigDB)	BP	0.0148464	1	0.456629	2	0.0206186	0.00193779	10.6403	101	97	0.105263	19	GO_RENAL_SYSTEM_VASCULATURE_DEVELOPMENT	NOTCH3|PDGFRB
GO:0004629	MSigDB.M18931	GO_PHOSPHOLIPASE_C_ACTIVITY (MSigDB)	MF	0.0148464	1	0.456629	2	0.0206186	0.00193779	10.6403	101	97	0.105263	19	GO_PHOSPHOLIPASE_C_ACTIVITY	PLCE1|PLCL1
GO:0110111	MSigDB.M24905	GO_NEGATIVE_REGULATION_OF_ANIMAL_ORGAN_MORPHOGENESIS (MSigDB)	BP	0.0148464	1	0.456629	2	0.0206186	0.00193779	10.6403	101	97	0.105263	19	GO_NEGATIVE_REGULATION_OF_ANIMAL_ORGAN_MORPHOGENESIS	BCL2|TBX2
GO:0034593	MSigDB.M26591	GO_PHOSPHATIDYLINOSITOL_BISPHOSPHATE_PHOSPHATASE_ACTIVITY (MSigDB)	MF	0.0148464	1	0.456629	2	0.0206186	0.00193779	10.6403	101	97	0.105263	19	GO_PHOSPHATIDYLINOSITOL_BISPHOSPHATE_PHOSPHATASE_ACTIVITY	PTEN|INPP4B
GO:0009611	MSigDB.M10869	GO_RESPONSE_TO_WOUNDING (MSigDB)	BP	0.0153129	1	0.468667	9	0.0927835	0.0399796	2.32077	101	97	0.0229592	392	GO_RESPONSE_TO_WOUNDING	DGKB|PDGFRB|AXL|PRKG1|PTEN|BCL2|SPARC|TFPI|TRPC3
GO:0015171	MSigDB.M18337	GO_AMINO_ACID_TRANSMEMBRANE_TRANSPORTER_ACTIVITY (MSigDB)	MF	0.0153857	1	0.468667	3	0.0309278	0.00540541	5.72165	101	97	0.0566038	53	GO_AMINO_ACID_TRANSMEMBRANE_TRANSPORTER_ACTIVITY	SLC38A11|SLC6A1|SLC6A12
GO:0055085	MSigDB.M16266	GO_TRANSMEMBRANE_TRANSPORT (MSigDB)	BP	0.0154596	1	0.468667	17	0.175258	0.100255	1.74812	101	97	0.017294	983	GO_TRANSMEMBRANE_TRANSPORT	GJC1|ABCC9|SLC12A7|SLC38A11|ATP1A2|PLCE1|SLC30A10|PTEN|CACHD1|BCL2|SLC6A1|SLC6A12|SLC12A2|SLC19A1|TRPC3|TRPC4|CACNA1C
GO:0061337	MSigDB.M16150	GO_CARDIAC_CONDUCTION (MSigDB)	BP	0.0154844	1	0.468667	4	0.0412371	0.00989291	4.16835	101	97	0.0412371	97	GO_CARDIAC_CONDUCTION	GJC1|ABCC9|ATP1A2|CACNA1C
GO:0015085	MSigDB.M18544	GO_CALCIUM_ION_TRANSMEMBRANE_TRANSPORTER_ACTIVITY (MSigDB)	MF	0.0154844	1	0.468667	4	0.0412371	0.00989291	4.16835	101	97	0.0412371	97	GO_CALCIUM_ION_TRANSMEMBRANE_TRANSPORTER_ACTIVITY	CACHD1|TRPC3|TRPC4|CACNA1C
GO:0009743	MSigDB.M14010	GO_RESPONSE_TO_CARBOHYDRATE (MSigDB)	BP	0.015555	1	0.468667	5	0.0515464	0.0150943	3.41495	101	97	0.0337838	148	GO_RESPONSE_TO_CARBOHYDRATE	TXNIP|COL4A3|PTEN|SLC6A1|SPARC
GO:0045211	MSigDB.M17414	GO_POSTSYNAPTIC_MEMBRANE (MSigDB)	CC	0.015566	1	0.468667	7	0.0721649	0.026925	2.68022	101	97	0.0265152	264	GO_POSTSYNAPTIC_MEMBRANE	LZTS1|GRM3|HIP1|PTEN|SLC6A1|CACNA1C|LIN7A
GO:0010720	MSigDB.M15451	GO_POSITIVE_REGULATION_OF_CELL_DEVELOPMENT (MSigDB)	BP	0.0157819	1	0.473742	9	0.0927835	0.0401836	2.30899	101	97	0.0228426	394	GO_POSITIVE_REGULATION_OF_CELL_DEVELOPMENT	MAP1B|PDE3A|SMURF1|PTEN|BCL2|PDE5A|ARHGEF7|KALRN|ZEB2
GO:0006941	MSigDB.M12264	GO_STRIATED_MUSCLE_CONTRACTION (MSigDB)	BP	0.0160238	1	0.478132	4	0.0412371	0.0099949	4.12582	101	97	0.0408163	98	GO_STRIATED_MUSCLE_CONTRACTION	GJC1|ATP1A2|CACNA1C|PDE5A
GO:0008277	MSigDB.M22545	GO_REGULATION_OF_G_PROTEIN_COUPLED_RECEPTOR_SIGNALING_PATHWAY (MSigDB)	BP	0.0160238	1	0.478132	4	0.0412371	0.0099949	4.12582	101	97	0.0408163	98	GO_REGULATION_OF_G_PROTEIN_COUPLED_RECEPTOR_SIGNALING_PATHWAY	MGLL|PLCE1|RGS5|ROCK2
GO:0051966	MSigDB.M10724	GO_REGULATION_OF_SYNAPTIC_TRANSMISSION_GLUTAMATERGIC (MSigDB)	BP	0.016176	1	0.478389	3	0.0309278	0.00550739	5.61569	101	97	0.0555556	54	GO_REGULATION_OF_SYNAPTIC_TRANSMISSION_GLUTAMATERGIC	GRM3|GRM8|ATP1A2
GO:0086001	MSigDB.M14476	GO_CARDIAC_MUSCLE_CELL_ACTION_POTENTIAL (MSigDB)	BP	0.016176	1	0.478389	3	0.0309278	0.00550739	5.61569	101	97	0.0555556	54	GO_CARDIAC_MUSCLE_CELL_ACTION_POTENTIAL	GJC1|ATP1A2|CACNA1C
GO:0004620	MSigDB.M19165	GO_PHOSPHOLIPASE_ACTIVITY (MSigDB)	MF	0.016176	1	0.478389	3	0.0309278	0.00550739	5.61569	101	97	0.0555556	54	GO_PHOSPHOLIPASE_ACTIVITY	MGLL|PLCE1|PLCL1
GO:0019098	MSigDB.M13129	GO_REPRODUCTIVE_BEHAVIOR (MSigDB)	BP	0.0163907	1	0.480475	2	0.0206186	0.00203978	10.1082	101	97	0.1	20	GO_REPRODUCTIVE_BEHAVIOR	PTEN|KALRN
GO:0006884	MSigDB.M15548	GO_CELL_VOLUME_HOMEOSTASIS (MSigDB)	BP	0.0163907	1	0.480475	2	0.0206186	0.00203978	10.1082	101	97	0.1	20	GO_CELL_VOLUME_HOMEOSTASIS	SLC12A7|SLC12A2
GO:0003176	MSigDB.M22323	GO_AORTIC_VALVE_DEVELOPMENT (MSigDB)	BP	0.0163907	1	0.480475	2	0.0206186	0.00203978	10.1082	101	97	0.1	20	GO_AORTIC_VALVE_DEVELOPMENT	JAG1|ROCK2
GO:0098655	MSigDB.M24798	GO_CATION_TRANSMEMBRANE_TRANSPORT (MSigDB)	BP	0.0164961	1	0.482151	11	0.113402	0.054666	2.07445	101	97	0.0205224	536	GO_CATION_TRANSMEMBRANE_TRANSPORT	ABCC9|SLC12A7|ATP1A2|PLCE1|SLC30A10|PTEN|CACHD1|SLC12A2|TRPC3|TRPC4|CACNA1C
GO:0048666	MSigDB.M10101	GO_NEURON_DEVELOPMENT (MSigDB)	BP	0.0165458	1	0.482191	15	0.154639	0.0850586	1.81803	101	97	0.0179856	834	GO_NEURON_DEVELOPMENT	UST|FRY|LZTS1|CNTN4|AGRN|MAP1B|PRKG1|SMURF1|PTEN|PTPRK|BCL2|CLMN|UNC5C|KALRN|ZEB2
GO:1902533	MSigDB.M14232	GO_POSITIVE_REGULATION_OF_INTRACELLULAR_SIGNAL_TRANSDUCTION (MSigDB)	BP	0.0166438	1	0.483637	12	0.123711	0.0621112	1.99177	101	97	0.0197044	609	GO_POSITIVE_REGULATION_OF_INTRACELLULAR_SIGNAL_TRANSDUCTION	HIP1|PLCE1|PDE8A|PDGFRB|SLC30A10|AXL|PTEN|SH3RF1|BCL2|PDE5A|ROCK2|ZEB2
GO:0032990	MSigDB.M10398	GO_CELL_PART_MORPHOGENESIS (MSigDB)	BP	0.0169155	1	0.49011	11	0.113402	0.05487	2.06674	101	97	0.0204461	538	GO_CELL_PART_MORPHOGENESIS	UST|LZTS1|CNTN4|MAP1B|SMURF1|PTEN|BCL2|UNC5C|ARHGEF7|KALRN|ZEB2
GO:0046173	MSigDB.M16513	GO_POLYOL_BIOSYNTHETIC_PROCESS (MSigDB)	BP	0.0169889	1	0.490812	3	0.0309278	0.00560938	5.51359	101	97	0.0545455	55	GO_POLYOL_BIOSYNTHETIC_PROCESS	PLCE1|PLCL1|PTH1R
GO:0042127	MSigDB.M23507	GO_REGULATION_OF_CELL_POPULATION_PROLIFERATION (MSigDB)	BP	0.0174043	1	0.495686	16	0.164948	0.0935237	1.76371	101	97	0.0174482	917	GO_REGULATION_OF_CELL_POPULATION_PROLIFERATION	DLC1|TXNIP|COL4A3|JAG1|NOTCH3|PDGFRB|PRKG1|PTEN|PTH1R|SH3RF1|PTPRK|BCL2|SPARC|TBX2|CLMN|PDE5A
GO:0007610	MSigDB.M16461	GO_BEHAVIOR (MSigDB)	BP	0.0175073	1	0.495686	9	0.0927835	0.0408975	2.26868	101	97	0.0224439	401	GO_BEHAVIOR	BTBD9|EPS8|ZFHX3|ATP1A2|PTEN|BCL2|SLC6A1|SGIP1|KALRN
GO:0050801	MSigDB.M15097	GO_ION_HOMEOSTASIS (MSigDB)	BP	0.0175299	1	0.495686	10	0.103093	0.0479347	2.15069	101	97	0.0212766	470	GO_ION_HOMEOSTASIS	SLC12A7|BTBD9|ATP1A2|PLCE1|PTH1R|BCL2|SLC12A2|TRPC3|TRPC4|CACNA1C
GO:0050866	MSigDB.M14878	GO_NEGATIVE_REGULATION_OF_CELL_ACTIVATION (MSigDB)	BP	0.0177125	1	0.495686	4	0.0412371	0.0103009	4.00327	101	97	0.039604	101	GO_NEGATIVE_REGULATION_OF_CELL_ACTIVATION	AXL|PAG1|PRKG1|PDE5A
GO:0043491	MSigDB.M13074	GO_PROTEIN_KINASE_B_SIGNALING (MSigDB)	BP	0.0177162	1	0.495686	5	0.0515464	0.0156043	3.30335	101	97	0.0326797	153	GO_PROTEIN_KINASE_B_SIGNALING	PHLPP1|HIP1|PDGFRB|AXL|PTEN
GO:0005516	MSigDB.M18498	GO_CALMODULIN_BINDING (MSigDB)	MF	0.0177162	1	0.495686	5	0.0515464	0.0156043	3.30335	101	97	0.0326797	153	GO_CALMODULIN_BINDING	MYO1B|PDE1C|SNTB1|CACNA1C|CALD1
GO:0007015	MSigDB.M15546	GO_ACTIN_FILAMENT_ORGANIZATION (MSigDB)	BP	0.0177244	1	0.495686	7	0.0721649	0.027639	2.61099	101	97	0.0258303	271	GO_ACTIN_FILAMENT_ORGANIZATION	DLC1|EPS8|HIP1|MYO1B|RHOJ|BCL2|ROCK2
GO:0061326	MSigDB.M13089	GO_RENAL_TUBULE_DEVELOPMENT (MSigDB)	BP	0.0178243	1	0.495686	3	0.0309278	0.00571137	5.41513	101	97	0.0535714	56	GO_RENAL_TUBULE_DEVELOPMENT	COL4A1|JAG1|BCL2
GO:0004722	MSigDB.M18297	GO_PROTEIN_SERINE_THREONINE_PHOSPHATASE_ACTIVITY (MSigDB)	MF	0.0178243	1	0.495686	3	0.0309278	0.00571137	5.41513	101	97	0.0535714	56	GO_PROTEIN_SERINE_THREONINE_PHOSPHATASE_ACTIVITY	CTDSPL|PHLPP1|PTEN
GO:0090066	MSigDB.M12279	GO_REGULATION_OF_ANATOMICAL_STRUCTURE_SIZE (MSigDB)	BP	0.0179813	1	0.495686	8	0.0824742	0.0342682	2.40673	101	97	0.0238095	336	GO_REGULATION_OF_ANATOMICAL_STRUCTURE_SIZE	SLC12A7|EPS8|MAP1B|ATP1A2|PRKG1|PTEN|SLC12A2|ROCK2
GO:0045601	MSigDB.M11127	GO_REGULATION_OF_ENDOTHELIAL_CELL_DIFFERENTIATION (MSigDB)	BP	0.0180006	1	0.495686	2	0.0206186	0.00214176	9.6269	101	97	0.0952381	21	GO_REGULATION_OF_ENDOTHELIAL_CELL_DIFFERENTIATION	JAG1|ROCK2
GO:0007214	MSigDB.M11337	GO_GAMMA_AMINOBUTYRIC_ACID_SIGNALING_PATHWAY (MSigDB)	BP	0.0180006	1	0.495686	2	0.0206186	0.00214176	9.6269	101	97	0.0952381	21	GO_GAMMA_AMINOBUTYRIC_ACID_SIGNALING_PATHWAY	PLCL1|SLC12A2
GO:1905144	MSigDB.M14251	GO_RESPONSE_TO_ACETYLCHOLINE (MSigDB)	BP	0.0180006	1	0.495686	2	0.0206186	0.00214176	9.6269	101	97	0.0952381	21	GO_RESPONSE_TO_ACETYLCHOLINE	AGRN|ROCK2
GO:0051955	MSigDB.M14605	GO_REGULATION_OF_AMINO_ACID_TRANSPORT (MSigDB)	BP	0.0180006	1	0.495686	2	0.0206186	0.00214176	9.6269	101	97	0.0952381	21	GO_REGULATION_OF_AMINO_ACID_TRANSPORT	ATP1A2|SLC6A1
GO:0070412	MSigDB.M18177	GO_R_SMAD_BINDING (MSigDB)	MF	0.0180006	1	0.495686	2	0.0206186	0.00214176	9.6269	101	97	0.0952381	21	GO_R_SMAD_BINDING	SMURF1|ZEB2
GO:0019934	MSigDB.M22889	GO_CGMP_MEDIATED_SIGNALING (MSigDB)	BP	0.0180006	1	0.495686	2	0.0206186	0.00214176	9.6269	101	97	0.0952381	21	GO_CGMP_MEDIATED_SIGNALING	PDE3A|PRKG1
GO:1903514	MSigDB.M25173	GO_RELEASE_OF_SEQUESTERED_CALCIUM_ION_INTO_CYTOSOL_BY_ENDOPLASMIC_RETICULUM (MSigDB)	BP	0.0180006	1	0.495686	2	0.0206186	0.00214176	9.6269	101	97	0.0952381	21	GO_RELEASE_OF_SEQUESTERED_CALCIUM_ION_INTO_CYTOSOL_BY_ENDOPLASMIC_RETICULUM	ATP1A2|CACNA1C
GO:0070374	MSigDB.M15144	GO_POSITIVE_REGULATION_OF_ERK1_AND_ERK2_CASCADE (MSigDB)	BP	0.0182991	1	0.502522	4	0.0412371	0.0104029	3.96402	101	97	0.0392157	102	GO_POSITIVE_REGULATION_OF_ERK1_AND_ERK2_CASCADE	PDE8A|PDGFRB|SLC30A10|PTEN
GO:1901698	MSigDB.M10215	GO_RESPONSE_TO_NITROGEN_COMPOUND (MSigDB)	BP	0.0184739	1	0.504149	12	0.123711	0.0630291	1.96277	101	97	0.0194175	618	GO_RESPONSE_TO_NITROGEN_COMPOUND	ADCY9|COL4A1|JAG1|SIK2|AGRN|PDE3A|SLC30A10|PTEN|SLC6A1|SPARC|TRPC3|ROCK2
GO:0044093	MSigDB.M12495	GO_POSITIVE_REGULATION_OF_MOLECULAR_FUNCTION (MSigDB)	BP	0.0186306	1	0.504149	19	0.195876	0.118817	1.64856	101	97	0.016309	1165	GO_POSITIVE_REGULATION_OF_MOLECULAR_FUNCTION	UBA2|DLC1|ADCY9|COL4A3|HIP1|AGRN|PLCE1|PDGFRB|PLCL1|PTEN|BCL2|CACNA1C|RGS5|PDE5A|ASAP2|ARHGEF7|KALRN|ROCK2|ZEB2
GO:0003333	MSigDB.M11551	GO_AMINO_ACID_TRANSMEMBRANE_TRANSPORT (MSigDB)	BP	0.0186822	1	0.504149	3	0.0309278	0.00581336	5.32013	101	97	0.0526316	57	GO_AMINO_ACID_TRANSMEMBRANE_TRANSPORT	SLC38A11|ATP1A2|SLC6A12
GO:0005903	MSigDB.M17304	GO_BRUSH_BORDER (MSigDB)	CC	0.0186822	1	0.504149	3	0.0309278	0.00581336	5.32013	101	97	0.0526316	57	GO_BRUSH_BORDER	EPS8|MYO1B|PTH1R
GO:0043178	MSigDB.M18268	GO_ALCOHOL_BINDING (MSigDB)	MF	0.0186822	1	0.504149	3	0.0309278	0.00581336	5.32013	101	97	0.0526316	57	GO_ALCOHOL_BINDING	PLCL1|TRPC3|TRPC4
GO:0035591	MSigDB.M18918	GO_SIGNALING_ADAPTOR_ACTIVITY (MSigDB)	MF	0.0186822	1	0.504149	3	0.0309278	0.00581336	5.32013	101	97	0.0526316	57	GO_SIGNALING_ADAPTOR_ACTIVITY	EPS8|PAG1|SH3RF1
GO:0022803	MSigDB.M18151	GO_PASSIVE_TRANSMEMBRANE_TRANSPORTER_ACTIVITY (MSigDB)	MF	0.0187114	1	0.504149	7	0.0721649	0.0279449	2.5824	101	97	0.0255474	274	GO_PASSIVE_TRANSMEMBRANE_TRANSPORTER_ACTIVITY	GJC1|ABCC9|CACHD1|BCL2|TRPC3|TRPC4|CACNA1C
GO:0030168	MSigDB.M10857	GO_PLATELET_ACTIVATION (MSigDB)	BP	0.0188977	1	0.5078	4	0.0412371	0.0105048	3.92553	101	97	0.038835	103	GO_PLATELET_ACTIVATION	DGKB|AXL|PRKG1|TRPC3
GO:0060089	MSigDB.M26750	GO_MOLECULAR_TRANSDUCER_ACTIVITY (MSigDB)	MF	0.0191342	1	0.511169	11	0.113402	0.0558899	2.02903	101	97	0.020073	548	GO_MOLECULAR_TRANSDUCER_ACTIVITY	ABCC9|GRM3|GRM8|NOTCH3|PDGFRB|AXL|PRKG1|PTH1R|PTPRK|UNC5C|P2RY14
GO:0043473	MSigDB.M12025	GO_PIGMENTATION (MSigDB)	BP	0.0195628	1	0.511169	3	0.0309278	0.00591535	5.2284	101	97	0.0517241	58	GO_PIGMENTATION	BCL2|SPARC|ZEB2
GO:0014812	MSigDB.M16216	GO_MUSCLE_CELL_MIGRATION (MSigDB)	BP	0.0195628	1	0.511169	3	0.0309278	0.00591535	5.2284	101	97	0.0517241	58	GO_MUSCLE_CELL_MIGRATION	PDGFRB|PRKG1|BCL2
GO:0050931	MSigDB.M13516	GO_PIGMENT_CELL_DIFFERENTIATION (MSigDB)	BP	0.0196746	1	0.511169	2	0.0206186	0.00224375	9.18932	101	97	0.0909091	22	GO_PIGMENT_CELL_DIFFERENTIATION	BCL2|ZEB2
GO:0055078	MSigDB.M13923	GO_SODIUM_ION_HOMEOSTASIS (MSigDB)	BP	0.0196746	1	0.511169	2	0.0206186	0.00224375	9.18932	101	97	0.0909091	22	GO_SODIUM_ION_HOMEOSTASIS	ATP1A2|SLC12A2
GO:0035094	MSigDB.M14038	GO_RESPONSE_TO_NICOTINE (MSigDB)	BP	0.0196746	1	0.511169	2	0.0206186	0.00224375	9.18932	101	97	0.0909091	22	GO_RESPONSE_TO_NICOTINE	ATP1A2|BCL2
NA	MSigDB.M22231	GO_LYMPHOCYTE_ANERGY (MSigDB)	BP	0.019689	1	0.511169	1	0.0103093	0.000203978	50.5412	101	97	0.5	2	GO_LYMPHOCYTE_ANERGY	PHLPP1
GO:0008582	MSigDB.M22552	GO_REGULATION_OF_SYNAPTIC_GROWTH_AT_NEUROMUSCULAR_JUNCTION (MSigDB)	BP	0.019689	1	0.511169	1	0.0103093	0.000203978	50.5412	101	97	0.5	2	GO_REGULATION_OF_SYNAPTIC_GROWTH_AT_NEUROMUSCULAR_JUNCTION	AGRN
GO:0010615	MSigDB.M22645	GO_POSITIVE_REGULATION_OF_CARDIAC_MUSCLE_ADAPTATION (MSigDB)	BP	0.019689	1	0.511169	1	0.0103093	0.000203978	50.5412	101	97	0.5	2	GO_POSITIVE_REGULATION_OF_CARDIAC_MUSCLE_ADAPTATION	TRPC3
GO:0030321	MSigDB.M22964	GO_TRANSEPITHELIAL_CHLORIDE_TRANSPORT (MSigDB)	BP	0.019689	1	0.511169	1	0.0103093	0.000203978	50.5412	101	97	0.5	2	GO_TRANSEPITHELIAL_CHLORIDE_TRANSPORT	SLC12A2
GO:0035441	MSigDB.M23339	GO_CELL_MIGRATION_INVOLVED_IN_VASCULOGENESIS (MSigDB)	BP	0.019689	1	0.511169	1	0.0103093	0.000203978	50.5412	101	97	0.5	2	GO_CELL_MIGRATION_INVOLVED_IN_VASCULOGENESIS	PDGFRB
GO:1904447	MSigDB.M25256	GO_FOLATE_IMPORT_ACROSS_PLASMA_MEMBRANE (MSigDB)	BP	0.019689	1	0.511169	1	0.0103093	0.000203978	50.5412	101	97	0.5	2	GO_FOLATE_IMPORT_ACROSS_PLASMA_MEMBRANE	SLC19A1
GO:0010997	MSigDB.M26333	GO_ANAPHASE_PROMOTING_COMPLEX_BINDING (MSigDB)	MF	0.019689	1	0.511169	1	0.0103093	0.000203978	50.5412	101	97	0.5	2	GO_ANAPHASE_PROMOTING_COMPLEX_BINDING	PTEN
GO:0097447	MSigDB.M25954	GO_DENDRITIC_TREE (MSigDB)	CC	0.019739	1	0.511169	10	0.103093	0.0488526	2.11028	101	97	0.0208768	479	GO_DENDRITIC_TREE	LZTS1|ADCY9|GRM3|MAP1B|ATP1A2|PLXDC1|PTEN|PTPRK|CACNA1C|UNC5C
GO:0006813	MSigDB.M10060	GO_POTASSIUM_ION_TRANSPORT (MSigDB)	BP	0.0200681	1	0.518349	5	0.0515464	0.0161142	3.19881	101	97	0.0316456	158	GO_POTASSIUM_ION_TRANSPORT	ABCC9|SLC12A7|ATP1A2|PTEN|SLC12A2
GO:0019935	MSigDB.M12884	GO_CYCLIC_NUCLEOTIDE_MEDIATED_SIGNALING (MSigDB)	BP	0.0201312	1	0.518637	4	0.0412371	0.0107088	3.85076	101	97	0.0380952	105	GO_CYCLIC_NUCLEOTIDE_MEDIATED_SIGNALING	ADCY9|PDE3A|PRKG1|PTH1R
GO:0002009	MSigDB.M11226	GO_MORPHOGENESIS_OF_AN_EPITHELIUM (MSigDB)	BP	0.0204021	1	0.521885	8	0.0824742	0.0350841	2.35076	101	97	0.0232558	344	GO_MORPHOGENESIS_OF_AN_EPITHELIUM	DLC1|COL4A1|JAG1|SMURF1|PTEN|BCL2|TBX2|ZEB2
GO:0050878	MSigDB.M11177	GO_REGULATION_OF_BODY_FLUID_LEVELS (MSigDB)	BP	0.0204416	1	0.521885	7	0.0721649	0.0284549	2.53612	101	97	0.0250896	279	GO_REGULATION_OF_BODY_FLUID_LEVELS	ADCY9|DGKB|AXL|PRKG1|TFPI|TRPC3|KALRN
GO:0052547	MSigDB.M13484	GO_REGULATION_OF_PEPTIDASE_ACTIVITY (MSigDB)	BP	0.0204561	1	0.521885	6	0.0618557	0.0221316	2.79491	101	97	0.0276498	217	GO_REGULATION_OF_PEPTIDASE_ACTIVITY	DLC1|COL4A3|HIP1|SH3RF1|TFPI|ROCK2
GO:1903391	MSigDB.M12631	GO_REGULATION_OF_ADHERENS_JUNCTION_ORGANIZATION (MSigDB)	BP	0.0204661	1	0.521885	3	0.0309278	0.00601734	5.13979	101	97	0.0508475	59	GO_REGULATION_OF_ADHERENS_JUNCTION_ORGANIZATION	DLC1|PTEN|ROCK2
GO:0015079	MSigDB.M26339	GO_POTASSIUM_ION_TRANSMEMBRANE_TRANSPORTER_ACTIVITY (MSigDB)	MF	0.0207661	1	0.528188	4	0.0412371	0.0108108	3.81443	101	97	0.0377358	106	GO_POTASSIUM_ION_TRANSMEMBRANE_TRANSPORTER_ACTIVITY	ABCC9|SLC12A7|ATP1A2|SLC12A2
GO:0070296	MSigDB.M14090	GO_SARCOPLASMIC_RETICULUM_CALCIUM_ION_TRANSPORT (MSigDB)	BP	0.0214112	1	0.539161	2	0.0206186	0.00234574	8.78978	101	97	0.0869565	23	GO_SARCOPLASMIC_RETICULUM_CALCIUM_ION_TRANSPORT	ATP1A2|CACNA1C
GO:0052866	MSigDB.M17963	GO_PHOSPHATIDYLINOSITOL_PHOSPHATE_PHOSPHATASE_ACTIVITY (MSigDB)	MF	0.0214112	1	0.539161	2	0.0206186	0.00234574	8.78978	101	97	0.0869565	23	GO_PHOSPHATIDYLINOSITOL_PHOSPHATE_PHOSPHATASE_ACTIVITY	PTEN|INPP4B
GO:0030551	MSigDB.M18452	GO_CYCLIC_NUCLEOTIDE_BINDING (MSigDB)	MF	0.0214112	1	0.539161	2	0.0206186	0.00234574	8.78978	101	97	0.0869565	23	GO_CYCLIC_NUCLEOTIDE_BINDING	PRKG1|PDE5A
GO:0042383	MSigDB.M17632	GO_SARCOLEMMA (MSigDB)	CC	0.0214133	1	0.539161	4	0.0412371	0.0109128	3.77878	101	97	0.0373832	107	GO_SARCOLEMMA	ABCC9|ATP1A2|SNTB1|CACNA1C
GO:0010941	MSigDB.M14917	GO_REGULATION_OF_CELL_DEATH (MSigDB)	BP	0.0215125	1	0.539432	17	0.175258	0.104029	1.68471	101	97	0.0166667	1020	GO_REGULATION_OF_CELL_DEATH	DLC1|TXNIP|COL4A3|PHLPP1|HIP1|PDE3A|PDE8A|PDGFRB|SLC30A10|AXL|PTEN|SH3RF1|BCL2|UNC5C|ARHGEF7|KALRN|ARHGEF17
GO:0072507	MSigDB.M14129	GO_DIVALENT_INORGANIC_CATION_HOMEOSTASIS (MSigDB)	BP	0.021532	1	0.539432	7	0.0721649	0.0287608	2.50914	101	97	0.0248227	282	GO_DIVALENT_INORGANIC_CATION_HOMEOSTASIS	ATP1A2|PLCE1|PTH1R|BCL2|TRPC3|TRPC4|CACNA1C
GO:0030010	MSigDB.M12181	GO_ESTABLISHMENT_OF_CELL_POLARITY (MSigDB)	BP	0.0220727	1	0.551597	4	0.0412371	0.0110148	3.7438	101	97	0.037037	108	GO_ESTABLISHMENT_OF_CELL_POLARITY	UST|MAP1B|CYTH3|ROCK2
GO:0040013	MSigDB.M11108	GO_NEGATIVE_REGULATION_OF_LOCOMOTION (MSigDB)	BP	0.0221529	1	0.55222	6	0.0618557	0.0225395	2.74432	101	97	0.0271493	221	GO_NEGATIVE_REGULATION_OF_LOCOMOTION	DLC1|JAG1|PRKG1|PTEN|PTPRK|BCL2
GO:0097731	MSigDB.M25967	GO_9PLUS0_NON_MOTILE_CILIUM (MSigDB)	CC	0.0223406	1	0.555515	3	0.0309278	0.00622132	4.97127	101	97	0.0491803	61	GO_9PLUS0_NON_MOTILE_CILIUM	PHLPP1|MAP1B|PTPRK
GO:0060322	MSigDB.M14257	GO_HEAD_DEVELOPMENT (MSigDB)	BP	0.0225972	1	0.560499	11	0.113402	0.0573177	1.97848	101	97	0.019573	562	GO_HEAD_DEVELOPMENT	DLC1|COL4A1|CNTN4|ZFHX3|NOTCH3|AXL|PRKG1|PTEN|BCL2|UNC5C|ZEB2
GO:0050865	MSigDB.M10107	GO_REGULATION_OF_CELL_ACTIVATION (MSigDB)	BP	0.0226623	1	0.560724	7	0.0721649	0.0290668	2.48273	101	97	0.0245614	285	GO_REGULATION_OF_CELL_ACTIVATION	PDGFRB|AXL|PAG1|PRKG1|SH3RF1|BCL2|PDE5A
GO:0051339	MSigDB.M10213	GO_REGULATION_OF_LYASE_ACTIVITY (MSigDB)	BP	0.0232092	1	0.570021	2	0.0206186	0.00244773	8.42354	101	97	0.0833333	24	GO_REGULATION_OF_LYASE_ACTIVITY	GRM3|CACNA1C
GO:0086019	MSigDB.M13356	GO_CELL_CELL_SIGNALING_INVOLVED_IN_CARDIAC_CONDUCTION (MSigDB)	BP	0.0232092	1	0.570021	2	0.0206186	0.00244773	8.42354	101	97	0.0833333	24	GO_CELL_CELL_SIGNALING_INVOLVED_IN_CARDIAC_CONDUCTION	GJC1|CACNA1C
GO:0043548	MSigDB.M18733	GO_PHOSPHATIDYLINOSITOL_3_KINASE_BINDING (MSigDB)	MF	0.0232092	1	0.570021	2	0.0206186	0.00244773	8.42354	101	97	0.0833333	24	GO_PHOSPHATIDYLINOSITOL_3_KINASE_BINDING	PDGFRB|AXL
GO:0061572	MSigDB.M10349	GO_ACTIN_FILAMENT_BUNDLE_ORGANIZATION (MSigDB)	BP	0.0234287	1	0.572599	4	0.0412371	0.0112188	3.67573	101	97	0.0363636	110	GO_ACTIN_FILAMENT_BUNDLE_ORGANIZATION	DLC1|EPS8|MYO1B|ROCK2
GO:0051592	MSigDB.M16837	GO_RESPONSE_TO_CALCIUM_ION (MSigDB)	BP	0.0234287	1	0.572599	4	0.0412371	0.0112188	3.67573	101	97	0.0363636	110	GO_RESPONSE_TO_CALCIUM_ION	TXNIP|SLC6A1|SPARC|TRPC3
GO:0006820	MSigDB.M12081	GO_ANION_TRANSPORT (MSigDB)	BP	0.0240999	1	0.586866	8	0.0824742	0.036206	2.27791	101	97	0.0225352	355	GO_ANION_TRANSPORT	SLC12A7|SLC38A11|ATP1A2|SLC6A1|SLC6A12|SLC12A2|SLC19A1|TRPC4
GO:0045927	MSigDB.M14190	GO_POSITIVE_REGULATION_OF_GROWTH (MSigDB)	BP	0.0242425	1	0.586866	5	0.0515464	0.0169301	3.04465	101	97	0.0301205	166	GO_POSITIVE_REGULATION_OF_GROWTH	AGRN|MAP1B|SMURF1|BCL2|TBX2
GO:0007292	MSigDB.M14814	GO_FEMALE_GAMETE_GENERATION (MSigDB)	BP	0.024306	1	0.586866	3	0.0309278	0.00642529	4.81345	101	97	0.047619	63	GO_FEMALE_GAMETE_GENERATION	PDE3A|BCL2|PDE5A
GO:0043502	MSigDB.M16102	GO_REGULATION_OF_MUSCLE_ADAPTATION (MSigDB)	BP	0.024306	1	0.586866	3	0.0309278	0.00642529	4.81345	101	97	0.047619	63	GO_REGULATION_OF_MUSCLE_ADAPTATION	TRPC3|PDE5A|ROCK2
GO:0034404	MSigDB.M23281	GO_NUCLEOBASE_CONTAINING_SMALL_MOLECULE_BIOSYNTHETIC_PROCESS (MSigDB)	BP	0.024306	1	0.586866	3	0.0309278	0.00642529	4.81345	101	97	0.047619	63	GO_NUCLEOBASE_CONTAINING_SMALL_MOLECULE_BIOSYNTHETIC_PROCESS	PDE7B|PDE8A|PDE5A
GO:0031346	MSigDB.M16921	GO_POSITIVE_REGULATION_OF_CELL_PROJECTION_ORGANIZATION (MSigDB)	BP	0.0246369	1	0.589476	7	0.0721649	0.0295767	2.43992	101	97	0.0241379	290	GO_POSITIVE_REGULATION_OF_CELL_PROJECTION_ORGANIZATION	EPS8|AGRN|MAP1B|SMURF1|ARHGEF7|KALRN|ZEB2
GO:0031012	MSigDB.M16984	GO_EXTRACELLULAR_MATRIX (MSigDB)	CC	0.0246369	1	0.589476	7	0.0721649	0.0295767	2.43992	101	97	0.0241379	290	GO_EXTRACELLULAR_MATRIX	COL4A1|COL4A3|COL4A4|GPC5|AGRN|COL5A3|SPARC
GO:0001709	MSigDB.M14390	GO_CELL_FATE_DETERMINATION (MSigDB)	BP	0.0250671	1	0.589476	2	0.0206186	0.00254972	8.0866	101	97	0.08	25	GO_CELL_FATE_DETERMINATION	JAG1|TBX2
GO:0030125	MSigDB.M17381	GO_CLATHRIN_VESICLE_COAT (MSigDB)	CC	0.0250671	1	0.589476	2	0.0206186	0.00254972	8.0866	101	97	0.08	25	GO_CLATHRIN_VESICLE_COAT	HIP1|SGIP1
GO:0030131	MSigDB.M17816	GO_CLATHRIN_ADAPTOR_COMPLEX (MSigDB)	CC	0.0250671	1	0.589476	2	0.0206186	0.00254972	8.0866	101	97	0.08	25	GO_CLATHRIN_ADAPTOR_COMPLEX	HIP1|SGIP1
GO:0004180	MSigDB.M18129	GO_CARBOXYPEPTIDASE_ACTIVITY (MSigDB)	MF	0.0250671	1	0.589476	2	0.0206186	0.00254972	8.0866	101	97	0.08	25	GO_CARBOXYPEPTIDASE_ACTIVITY	CPE|CPM
GO:0008066	MSigDB.M18276	GO_GLUTAMATE_RECEPTOR_ACTIVITY (MSigDB)	MF	0.0250671	1	0.589476	2	0.0206186	0.00254972	8.0866	101	97	0.08	25	GO_GLUTAMATE_RECEPTOR_ACTIVITY	GRM3|GRM8
GO:0042169	MSigDB.M18393	GO_SH2_DOMAIN_BINDING (MSigDB)	MF	0.0250671	1	0.589476	2	0.0206186	0.00254972	8.0866	101	97	0.08	25	GO_SH2_DOMAIN_BINDING	DLC1|PAG1
GO:0043394	MSigDB.M18556	GO_PROTEOGLYCAN_BINDING (MSigDB)	MF	0.0250671	1	0.589476	2	0.0206186	0.00254972	8.0866	101	97	0.08	25	GO_PROTEOGLYCAN_BINDING	AGRN|COL5A3
GO:0005246	MSigDB.M19200	GO_CALCIUM_CHANNEL_REGULATOR_ACTIVITY (MSigDB)	MF	0.0250671	1	0.589476	2	0.0206186	0.00254972	8.0866	101	97	0.08	25	GO_CALCIUM_CHANNEL_REGULATOR_ACTIVITY	GRM3|PRKG1
GO:1905314	MSigDB.M25342	GO_SEMI_LUNAR_VALVE_DEVELOPMENT (MSigDB)	BP	0.0250671	1	0.589476	2	0.0206186	0.00254972	8.0866	101	97	0.08	25	GO_SEMI_LUNAR_VALVE_DEVELOPMENT	JAG1|ROCK2
GO:0051094	MSigDB.M15406	GO_POSITIVE_REGULATION_OF_DEVELOPMENTAL_PROCESS (MSigDB)	BP	0.0251217	1	0.589476	15	0.154639	0.0895461	1.72692	101	97	0.0170843	878	GO_POSITIVE_REGULATION_OF_DEVELOPMENTAL_PROCESS	JAG1|AGRN|MAP1B|PDE3A|PDGFRB|AXL|SMURF1|PTEN|RHOJ|BCL2|TBX2|PDE5A|ARHGEF7|KALRN|ZEB2
GO:0014896	MSigDB.M14748	GO_MUSCLE_HYPERTROPHY (MSigDB)	BP	0.0253227	1	0.591414	3	0.0309278	0.00652728	4.73824	101	97	0.046875	64	GO_MUSCLE_HYPERTROPHY	TRPC3|PDE5A|ROCK2
GO:0043202	MSigDB.M17005	GO_LYSOSOMAL_LUMEN (MSigDB)	CC	0.0253227	1	0.591414	3	0.0309278	0.00652728	4.73824	101	97	0.046875	64	GO_LYSOSOMAL_LUMEN	GPC5|AGRN|PDGFRB
GO:0051093	MSigDB.M14753	GO_NEGATIVE_REGULATION_OF_DEVELOPMENTAL_PROCESS (MSigDB)	BP	0.0259171	1	0.603886	11	0.113402	0.0585416	1.93712	101	97	0.0191638	574	GO_NEGATIVE_REGULATION_OF_DEVELOPMENTAL_PROCESS	COL4A3|CNTN4|JAG1|DAAM2|NOTCH3|SLC30A10|PTEN|BCL2|SPARC|TBX2|ROCK2
GO:0010562	MSigDB.M12940	GO_POSITIVE_REGULATION_OF_PHOSPHORUS_METABOLIC_PROCESS (MSigDB)	BP	0.0262301	1	0.605854	12	0.123711	0.0662927	1.86614	101	97	0.0184615	650	GO_POSITIVE_REGULATION_OF_PHOSPHORUS_METABOLIC_PROCESS	DLC1|ADCY9|PLCE1|PDE8A|PDGFRB|SLC30A10|PTEN|SH3RF1|BCL2|PDE5A|ROCK2|ZEB2
GO:0007187	MSigDB.M16538	GO_G_PROTEIN_COUPLED_RECEPTOR_SIGNALING_PATHWAY_COUPLED_TO_CYCLIC_NUCLEOTIDE_SECOND_MESSENGER (MSigDB)	BP	0.0262902	1	0.605854	4	0.0412371	0.0116267	3.54675	101	97	0.0350877	114	GO_G_PROTEIN_COUPLED_RECEPTOR_SIGNALING_PATHWAY_COUPLED_TO_CYCLIC_NUCLEOTIDE_SECOND_MESSENGER	ADCY9|GRM3|GRM8|PTH1R
GO:0015077	MSigDB.M17979	GO_MONOVALENT_INORGANIC_CATION_TRANSMEMBRANE_TRANSPORTER_ACTIVITY (MSigDB)	MF	0.0263137	1	0.605854	6	0.0618557	0.0234574	2.63693	101	97	0.026087	230	GO_MONOVALENT_INORGANIC_CATION_TRANSMEMBRANE_TRANSPORTER_ACTIVITY	ABCC9|SLC12A7|ATP1A2|SLC6A1|SLC6A12|SLC12A2
GO:0051899	MSigDB.M10207	GO_MEMBRANE_DEPOLARIZATION (MSigDB)	BP	0.026362	1	0.605854	3	0.0309278	0.00662927	4.66534	101	97	0.0461538	65	GO_MEMBRANE_DEPOLARIZATION	ATP1A2|BCL2|CACNA1C
GO:0016298	MSigDB.M18934	GO_LIPASE_ACTIVITY (MSigDB)	MF	0.026362	1	0.605854	3	0.0309278	0.00662927	4.66534	101	97	0.0461538	65	GO_LIPASE_ACTIVITY	MGLL|PLCE1|PLCL1
GO:0030030	MSigDB.M15229	GO_CELL_PROJECTION_ORGANIZATION (MSigDB)	BP	0.0263652	1	0.605854	18	0.185567	0.114839	1.61588	101	97	0.0159858	1126	GO_CELL_PROJECTION_ORGANIZATION	UST|FRY|LZTS1|CNTN4|EPS8|AGRN|MAP1B|PRKG1|SMURF1|PTEN|RHOJ|PTPRK|BCL2|CLMN|UNC5C|ARHGEF7|KALRN|ZEB2
GO:0099568	MSigDB.M17085	GO_CYTOPLASMIC_REGION (MSigDB)	CC	0.0266861	1	0.608226	8	0.0824742	0.0369199	2.23387	101	97	0.0220994	362	GO_CYTOPLASMIC_REGION	FRY|DLC1|EPS8|HIP1|RHOJ|TRPC4|CALD1|ARHGEF7
GO:0045862	MSigDB.M14936	GO_POSITIVE_REGULATION_OF_PROTEOLYSIS (MSigDB)	BP	0.0268061	1	0.608226	6	0.0618557	0.0235594	2.62552	101	97	0.025974	231	GO_POSITIVE_REGULATION_OF_PROTEOLYSIS	DLC1|COL4A3|HIP1|SMURF1|PTEN|ROCK2
GO:0050819	MSigDB.M12042	GO_NEGATIVE_REGULATION_OF_COAGULATION (MSigDB)	BP	0.0269836	1	0.608226	2	0.0206186	0.00265171	7.77557	101	97	0.0769231	26	GO_NEGATIVE_REGULATION_OF_COAGULATION	PRKG1|TFPI
GO:2000826	MSigDB.M12668	GO_REGULATION_OF_HEART_MORPHOGENESIS (MSigDB)	BP	0.0269836	1	0.608226	2	0.0206186	0.00265171	7.77557	101	97	0.0769231	26	GO_REGULATION_OF_HEART_MORPHOGENESIS	JAG1|TBX2
GO:0055081	MSigDB.M13284	GO_ANION_HOMEOSTASIS (MSigDB)	BP	0.0269836	1	0.608226	2	0.0206186	0.00265171	7.77557	101	97	0.0769231	26	GO_ANION_HOMEOSTASIS	SLC12A7|SLC12A2
GO:0001974	MSigDB.M14110	GO_BLOOD_VESSEL_REMODELING (MSigDB)	BP	0.0269836	1	0.608226	2	0.0206186	0.00265171	7.77557	101	97	0.0769231	26	GO_BLOOD_VESSEL_REMODELING	JAG1|AXL
GO:0048066	MSigDB.M14311	GO_DEVELOPMENTAL_PIGMENTATION (MSigDB)	BP	0.0269836	1	0.608226	2	0.0206186	0.00265171	7.77557	101	97	0.0769231	26	GO_DEVELOPMENTAL_PIGMENTATION	BCL2|ZEB2
GO:0031279	MSigDB.M23013	GO_REGULATION_OF_CYCLASE_ACTIVITY (MSigDB)	BP	0.0269836	1	0.608226	2	0.0206186	0.00265171	7.77557	101	97	0.0769231	26	GO_REGULATION_OF_CYCLASE_ACTIVITY	GRM3|CACNA1C
GO:0010952	MSigDB.M13564	GO_POSITIVE_REGULATION_OF_PEPTIDASE_ACTIVITY (MSigDB)	BP	0.027037	1	0.608226	4	0.0412371	0.0117287	3.51591	101	97	0.0347826	115	GO_POSITIVE_REGULATION_OF_PEPTIDASE_ACTIVITY	DLC1|COL4A3|HIP1|ROCK2
GO:0048638	MSigDB.M10722	GO_REGULATION_OF_DEVELOPMENTAL_GROWTH (MSigDB)	BP	0.0273045	1	0.608226	6	0.0618557	0.0236614	2.6142	101	97	0.0258621	232	GO_REGULATION_OF_DEVELOPMENTAL_GROWTH	AGRN|MAP1B|SMURF1|PTEN|BCL2|TBX2
GO:0014070	MSigDB.M13300	GO_RESPONSE_TO_ORGANIC_CYCLIC_COMPOUND (MSigDB)	BP	0.0274009	1	0.608226	11	0.113402	0.0590515	1.92039	101	97	0.0189983	579	GO_RESPONSE_TO_ORGANIC_CYCLIC_COMPOUND	TXNIP|ATP1A2|PDE3A|PDGFRB|PTEN|BCL2|SLC6A1|SPARC|TFPI|TRPC3|ROCK2
GO:0030864	MSigDB.M17355	GO_CORTICAL_ACTIN_CYTOSKELETON (MSigDB)	CC	0.027424	1	0.608226	3	0.0309278	0.00673126	4.59466	101	97	0.0454545	66	GO_CORTICAL_ACTIN_CYTOSKELETON	DLC1|HIP1|CALD1
GO:0005543	MSigDB.M19021	GO_PHOSPHOLIPID_BINDING (MSigDB)	MF	0.028485	1	0.608226	7	0.0721649	0.0304946	2.36648	101	97	0.0234114	299	GO_PHOSPHOLIPID_BINDING	JAG1|HIP1|MYO1B|AXL|SMURF1|SGIP1|CYTH3
GO:0006638	MSigDB.M14292	GO_NEUTRAL_LIPID_METABOLIC_PROCESS (MSigDB)	BP	0.0285087	1	0.608226	3	0.0309278	0.00683325	4.52608	101	97	0.0447761	67	GO_NEUTRAL_LIPID_METABOLIC_PROCESS	MGLL|DGKB|PLCE1
GO:0008238	MSigDB.M18845	GO_EXOPEPTIDASE_ACTIVITY (MSigDB)	MF	0.0285087	1	0.608226	3	0.0309278	0.00683325	4.52608	101	97	0.0447761	67	GO_EXOPEPTIDASE_ACTIVITY	CPE|CPM|GGT5
GO:0009986	MSigDB.M17491	GO_CELL_SURFACE (MSigDB)	CC	0.0286291	1	0.608226	9	0.0927835	0.0445691	2.08179	101	97	0.020595	437	GO_CELL_SURFACE	CDH6|CPM|PDGFRB|AXL|PTPRK|SLC6A1|SPARC|TFPI|TRPC4
GO:0003197	MSigDB.M10798	GO_ENDOCARDIAL_CUSHION_DEVELOPMENT (MSigDB)	BP	0.0289574	1	0.608226	2	0.0206186	0.0027537	7.48759	101	97	0.0740741	27	GO_ENDOCARDIAL_CUSHION_DEVELOPMENT	JAG1|TBX2
GO:0051898	MSigDB.M12823	GO_NEGATIVE_REGULATION_OF_PROTEIN_KINASE_B_SIGNALING (MSigDB)	BP	0.0289574	1	0.608226	2	0.0206186	0.0027537	7.48759	101	97	0.0740741	27	GO_NEGATIVE_REGULATION_OF_PROTEIN_KINASE_B_SIGNALING	PHLPP1|PTEN
GO:0030669	MSigDB.M17741	GO_CLATHRIN_COATED_ENDOCYTIC_VESICLE_MEMBRANE (MSigDB)	CC	0.0289574	1	0.608226	2	0.0206186	0.0027537	7.48759	101	97	0.0740741	27	GO_CLATHRIN_COATED_ENDOCYTIC_VESICLE_MEMBRANE	HIP1|SGIP1
GO:0051345	MSigDB.M11981	GO_POSITIVE_REGULATION_OF_HYDROLASE_ACTIVITY (MSigDB)	BP	0.0292714	1	0.608226	10	0.103093	0.0521163	1.97813	101	97	0.0195695	511	GO_POSITIVE_REGULATION_OF_HYDROLASE_ACTIVITY	DLC1|COL4A3|HIP1|AGRN|PDGFRB|RGS5|ASAP2|ARHGEF7|KALRN|ROCK2
GO:0008514	MSigDB.M18663	GO_ORGANIC_ANION_TRANSMEMBRANE_TRANSPORTER_ACTIVITY (MSigDB)	MF	0.0293534	1	0.608226	4	0.0412371	0.0120347	3.42652	101	97	0.0338983	118	GO_ORGANIC_ANION_TRANSMEMBRANE_TRANSPORTER_ACTIVITY	SLC38A11|SLC6A1|SLC6A12|SLC19A1
GO:0002664	MSigDB.M12505	GO_REGULATION_OF_T_CELL_TOLERANCE_INDUCTION (MSigDB)	BP	0.0293891	1	0.608226	1	0.0103093	0.000305966	33.6942	101	97	0.333333	3	GO_REGULATION_OF_T_CELL_TOLERANCE_INDUCTION	PHLPP1
GO:0002326	MSigDB.M22237	GO_B_CELL_LINEAGE_COMMITMENT (MSigDB)	BP	0.0293891	1	0.608226	1	0.0103093	0.000305966	33.6942	101	97	0.333333	3	GO_B_CELL_LINEAGE_COMMITMENT	BCL2
GO:0002517	MSigDB.M22263	GO_T_CELL_TOLERANCE_INDUCTION (MSigDB)	BP	0.0293891	1	0.608226	1	0.0103093	0.000305966	33.6942	101	97	0.333333	3	GO_T_CELL_TOLERANCE_INDUCTION	PHLPP1
GO:0006751	MSigDB.M22463	GO_GLUTATHIONE_CATABOLIC_PROCESS (MSigDB)	BP	0.0293891	1	0.608226	1	0.0103093	0.000305966	33.6942	101	97	0.333333	3	GO_GLUTATHIONE_CATABOLIC_PROCESS	GGT5
GO:0014744	MSigDB.M22740	GO_POSITIVE_REGULATION_OF_MUSCLE_ADAPTATION (MSigDB)	BP	0.0293891	1	0.608226	1	0.0103093	0.000305966	33.6942	101	97	0.333333	3	GO_POSITIVE_REGULATION_OF_MUSCLE_ADAPTATION	TRPC3
NA	MSigDB.M22884	GO_NITROGEN_UTILIZATION (MSigDB)	BP	0.0293891	1	0.608226	1	0.0103093	0.000305966	33.6942	101	97	0.333333	3	GO_NITROGEN_UTILIZATION	BCL2
GO:0032229	MSigDB.M23064	GO_NEGATIVE_REGULATION_OF_SYNAPTIC_TRANSMISSION_GABAERGIC (MSigDB)	BP	0.0293891	1	0.608226	1	0.0103093	0.000305966	33.6942	101	97	0.333333	3	GO_NEGATIVE_REGULATION_OF_SYNAPTIC_TRANSMISSION_GABAERGIC	SLC6A1
GO:0032847	MSigDB.M23153	GO_REGULATION_OF_CELLULAR_PH_REDUCTION (MSigDB)	BP	0.0293891	1	0.608226	1	0.0103093	0.000305966	33.6942	101	97	0.333333	3	GO_REGULATION_OF_CELLULAR_PH_REDUCTION	BCL2
GO:0034285	MSigDB.M23256	GO_RESPONSE_TO_DISACCHARIDE (MSigDB)	BP	0.0293891	1	0.608226	1	0.0103093	0.000305966	33.6942	101	97	0.333333	3	GO_RESPONSE_TO_DISACCHARIDE	SLC6A1
GO:0035740	MSigDB.M23380	GO_CD8_POSITIVE_ALPHA_BETA_T_CELL_PROLIFERATION (MSigDB)	BP	0.0293891	1	0.608226	1	0.0103093	0.000305966	33.6942	101	97	0.333333	3	GO_CD8_POSITIVE_ALPHA_BETA_T_CELL_PROLIFERATION	SH3RF1
GO:0035787	MSigDB.M23390	GO_CELL_MIGRATION_INVOLVED_IN_KIDNEY_DEVELOPMENT (MSigDB)	BP	0.0293891	1	0.608226	1	0.0103093	0.000305966	33.6942	101	97	0.333333	3	GO_CELL_MIGRATION_INVOLVED_IN_KIDNEY_DEVELOPMENT	PDGFRB
GO:0036155	MSigDB.M23435	GO_ACYLGLYCEROL_ACYL_CHAIN_REMODELING (MSigDB)	BP	0.0293891	1	0.608226	1	0.0103093	0.000305966	33.6942	101	97	0.333333	3	GO_ACYLGLYCEROL_ACYL_CHAIN_REMODELING	MGLL
GO:0045852	MSigDB.M23751	GO_PH_ELEVATION (MSigDB)	BP	0.0293891	1	0.608226	1	0.0103093	0.000305966	33.6942	101	97	0.333333	3	GO_PH_ELEVATION	BCL2
GO:0072049	MSigDB.M24543	GO_COMMA_SHAPED_BODY_MORPHOGENESIS (MSigDB)	BP	0.0293891	1	0.608226	1	0.0103093	0.000305966	33.6942	101	97	0.333333	3	GO_COMMA_SHAPED_BODY_MORPHOGENESIS	PDGFRB
GO:0072284	MSigDB.M24573	GO_METANEPHRIC_S_SHAPED_BODY_MORPHOGENESIS (MSigDB)	BP	0.0293891	1	0.608226	1	0.0103093	0.000305966	33.6942	101	97	0.333333	3	GO_METANEPHRIC_S_SHAPED_BODY_MORPHOGENESIS	PDGFRB
GO:0090271	MSigDB.M24691	GO_POSITIVE_REGULATION_OF_FIBROBLAST_GROWTH_FACTOR_PRODUCTION (MSigDB)	BP	0.0293891	1	0.608226	1	0.0103093	0.000305966	33.6942	101	97	0.333333	3	GO_POSITIVE_REGULATION_OF_FIBROBLAST_GROWTH_FACTOR_PRODUCTION	ROCK2
GO:0098838	MSigDB.M24814	GO_FOLATE_TRANSMEMBRANE_TRANSPORT (MSigDB)	BP	0.0293891	1	0.608226	1	0.0103093	0.000305966	33.6942	101	97	0.333333	3	GO_FOLATE_TRANSMEMBRANE_TRANSPORT	SLC19A1
NA	MSigDB.M25028	GO_LEUKOTRIENE_D4_BIOSYNTHETIC_PROCESS (MSigDB)	BP	0.0293891	1	0.608226	1	0.0103093	0.000305966	33.6942	101	97	0.333333	3	GO_LEUKOTRIENE_D4_BIOSYNTHETIC_PROCESS	GGT5
GO:1903121	MSigDB.M25143	GO_REGULATION_OF_TRAIL_ACTIVATED_APOPTOTIC_SIGNALING_PATHWAY (MSigDB)	BP	0.0293891	1	0.608226	1	0.0103093	0.000305966	33.6942	101	97	0.333333	3	GO_REGULATION_OF_TRAIL_ACTIVATED_APOPTOTIC_SIGNALING_PATHWAY	PTEN
NA	MSigDB.M25160	GO_NEGATIVE_REGULATION_OF_BICELLULAR_TIGHT_JUNCTION_ASSEMBLY (MSigDB)	BP	0.0293891	1	0.608226	1	0.0103093	0.000305966	33.6942	101	97	0.333333	3	GO_NEGATIVE_REGULATION_OF_BICELLULAR_TIGHT_JUNCTION_ASSEMBLY	ROCK2
GO:1905203	MSigDB.M25329	GO_REGULATION_OF_CONNECTIVE_TISSUE_REPLACEMENT (MSigDB)	BP	0.0293891	1	0.608226	1	0.0103093	0.000305966	33.6942	101	97	0.333333	3	GO_REGULATION_OF_CONNECTIVE_TISSUE_REPLACEMENT	ROCK2
GO:0000048	MSigDB.M26059	GO_PEPTIDYLTRANSFERASE_ACTIVITY (MSigDB)	MF	0.0293891	1	0.608226	1	0.0103093	0.000305966	33.6942	101	97	0.333333	3	GO_PEPTIDYLTRANSFERASE_ACTIVITY	GGT5
GO:0015373	MSigDB.M26382	GO_ANION_SODIUM_SYMPORTER_ACTIVITY (MSigDB)	MF	0.0293891	1	0.608226	1	0.0103093	0.000305966	33.6942	101	97	0.333333	3	GO_ANION_SODIUM_SYMPORTER_ACTIVITY	SLC12A2
GO:0015378	MSigDB.M26384	GO_SODIUM_CHLORIDE_SYMPORTER_ACTIVITY (MSigDB)	MF	0.0293891	1	0.608226	1	0.0103093	0.000305966	33.6942	101	97	0.333333	3	GO_SODIUM_CHLORIDE_SYMPORTER_ACTIVITY	SLC12A2
GO:0036374	MSigDB.M26628	GO_GLUTATHIONE_HYDROLASE_ACTIVITY (MSigDB)	MF	0.0293891	1	0.608226	1	0.0103093	0.000305966	33.6942	101	97	0.333333	3	GO_GLUTATHIONE_HYDROLASE_ACTIVITY	GGT5
GO:0051434	MSigDB.M26736	GO_BH3_DOMAIN_BINDING (MSigDB)	MF	0.0293891	1	0.608226	1	0.0103093	0.000305966	33.6942	101	97	0.333333	3	GO_BH3_DOMAIN_BINDING	BCL2
GO:0102953	MSigDB.M26843	GO_HYPOGLYCIN_A_GAMMA_GLUTAMYL_TRANSPEPTIDASE_ACTIVITY (MSigDB)	MF	0.0293891	1	0.608226	1	0.0103093	0.000305966	33.6942	101	97	0.333333	3	GO_HYPOGLYCIN_A_GAMMA_GLUTAMYL_TRANSPEPTIDASE_ACTIVITY	GGT5
GO:0061041	MSigDB.M10495	GO_REGULATION_OF_WOUND_HEALING (MSigDB)	BP	0.0296159	1	0.609136	3	0.0309278	0.00693524	4.45952	101	97	0.0441176	68	GO_REGULATION_OF_WOUND_HEALING	PRKG1|PTEN|TFPI
GO:1902807	MSigDB.M14671	GO_NEGATIVE_REGULATION_OF_CELL_CYCLE_G1_S_PHASE_TRANSITION (MSigDB)	BP	0.0296159	1	0.609136	3	0.0309278	0.00693524	4.45952	101	97	0.0441176	68	GO_NEGATIVE_REGULATION_OF_CELL_CYCLE_G1_S_PHASE_TRANSITION	CTDSPL|PTEN|BCL2
GO:0099106	MSigDB.M26833	GO_ION_CHANNEL_REGULATOR_ACTIVITY (MSigDB)	MF	0.0296159	1	0.609136	3	0.0309278	0.00693524	4.45952	101	97	0.0441176	68	GO_ION_CHANNEL_REGULATOR_ACTIVITY	ABCC9|GRM3|PRKG1
GO:0051240	MSigDB.M13152	GO_POSITIVE_REGULATION_OF_MULTICELLULAR_ORGANISMAL_PROCESS (MSigDB)	BP	0.0297266	1	0.610158	17	0.175258	0.108006	1.62266	101	97	0.0160529	1059	GO_POSITIVE_REGULATION_OF_MULTICELLULAR_ORGANISMAL_PROCESS	JAG1|AGRN|MAP1B|PDE3A|PDGFRB|AXL|SMURF1|PTEN|RHOJ|BCL2|SPARC|TBX2|TRPC3|PDE5A|KALRN|ROCK2|ZEB2
GO:0071559	MSigDB.M12916	GO_RESPONSE_TO_TRANSFORMING_GROWTH_FACTOR_BETA (MSigDB)	BP	0.0302004	1	0.618613	5	0.0515464	0.01795	2.87166	101	97	0.0284091	176	GO_RESPONSE_TO_TRANSFORMING_GROWTH_FACTOR_BETA	ZFHX3|PDE3A|SMURF1|PTPRK|ROCK2
GO:0048013	MSigDB.M13554	GO_EPHRIN_RECEPTOR_SIGNALING_PATHWAY (MSigDB)	BP	0.0307456	1	0.62702	3	0.0309278	0.00703723	4.39489	101	97	0.0434783	69	GO_EPHRIN_RECEPTOR_SIGNALING_PATHWAY	ARHGEF7|KALRN|ROCK2
GO:0070161	MSigDB.M17561	GO_ANCHORING_JUNCTION (MSigDB)	CC	0.0308801	1	0.62702	9	0.0927835	0.045181	2.05359	101	97	0.020316	443	GO_ANCHORING_JUNCTION	CDH6|DLC1|JAG1|PDGFRB|PTPRK|SNTB1|LIN7A|ARHGEF7|CYTH3
GO:0048662	MSigDB.M10483	GO_NEGATIVE_REGULATION_OF_SMOOTH_MUSCLE_CELL_PROLIFERATION (MSigDB)	BP	0.0309872	1	0.62702	2	0.0206186	0.00285569	7.22018	101	97	0.0714286	28	GO_NEGATIVE_REGULATION_OF_SMOOTH_MUSCLE_CELL_PROLIFERATION	PRKG1|PTEN
GO:0014911	MSigDB.M14175	GO_POSITIVE_REGULATION_OF_SMOOTH_MUSCLE_CELL_MIGRATION (MSigDB)	BP	0.0309872	1	0.62702	2	0.0206186	0.00285569	7.22018	101	97	0.0714286	28	GO_POSITIVE_REGULATION_OF_SMOOTH_MUSCLE_CELL_MIGRATION	PDGFRB|BCL2
GO:0019748	MSigDB.M15806	GO_SECONDARY_METABOLIC_PROCESS (MSigDB)	BP	0.0309872	1	0.62702	2	0.0206186	0.00285569	7.22018	101	97	0.0714286	28	GO_SECONDARY_METABOLIC_PROCESS	BCL2|ZEB2
GO:0008028	MSigDB.M18805	GO_MONOCARBOXYLIC_ACID_TRANSMEMBRANE_TRANSPORTER_ACTIVITY (MSigDB)	MF	0.0309872	1	0.62702	2	0.0206186	0.00285569	7.22018	101	97	0.0714286	28	GO_MONOCARBOXYLIC_ACID_TRANSMEMBRANE_TRANSPORTER_ACTIVITY	SLC6A1|SLC6A12
GO:0019900	MSigDB.M18075	GO_KINASE_BINDING (MSigDB)	MF	0.0313725	1	0.633534	10	0.103093	0.0527282	1.95517	101	97	0.0193424	517	GO_KINASE_BINDING	SLC12A7|PDE8A|PDGFRB|PTEN|RHOJ|SH3RF1|PTPRK|SLC12A2|UNC5C|ARHGEF7
GO:0010770	MSigDB.M16913	GO_POSITIVE_REGULATION_OF_CELL_MORPHOGENESIS_INVOLVED_IN_DIFFERENTIATION (MSigDB)	BP	0.0317844	1	0.640263	4	0.0412371	0.0123406	3.34157	101	97	0.0330579	121	GO_POSITIVE_REGULATION_OF_CELL_MORPHOGENESIS_INVOLVED_IN_DIFFERENTIATION	MAP1B|ARHGEF7|KALRN|ZEB2
GO:0035150	MSigDB.M23314	GO_REGULATION_OF_TUBE_SIZE (MSigDB)	BP	0.0318978	1	0.640263	3	0.0309278	0.00713921	4.33211	101	97	0.0428571	70	GO_REGULATION_OF_TUBE_SIZE	ATP1A2|PRKG1|ROCK2
GO:0051250	MSigDB.M23970	GO_NEGATIVE_REGULATION_OF_LYMPHOCYTE_ACTIVATION (MSigDB)	BP	0.0318978	1	0.640263	3	0.0309278	0.00713921	4.33211	101	97	0.0428571	70	GO_NEGATIVE_REGULATION_OF_LYMPHOCYTE_ACTIVATION	AXL|PAG1|PDE5A
GO:0098794	MSigDB.M17177	GO_POSTSYNAPSE (MSigDB)	CC	0.0320961	1	0.642801	10	0.103093	0.0529322	1.94764	101	97	0.0192678	519	GO_POSTSYNAPSE	LZTS1|EPS8|GRM3|HIP1|MAP1B|ATP1A2|PTEN|SLC6A1|CACNA1C|LIN7A
GO:0016791	MSigDB.M26442	GO_PHOSPHATASE_ACTIVITY (MSigDB)	MF	0.0321529	1	0.642801	5	0.0515464	0.018256	2.82353	101	97	0.027933	179	GO_PHOSPHATASE_ACTIVITY	CTDSPL|PHLPP1|PTEN|PTPRK|INPP4B
GO:0001764	MSigDB.M13864	GO_NEURON_MIGRATION (MSigDB)	BP	0.0326204	1	0.650773	4	0.0412371	0.0124426	3.31418	101	97	0.0327869	122	GO_NEURON_MIGRATION	MAP1B|AXL|PRKG1|SH3RF1
GO:0051926	MSigDB.M14592	GO_NEGATIVE_REGULATION_OF_CALCIUM_ION_TRANSPORT (MSigDB)	BP	0.0330717	1	0.650773	2	0.0206186	0.00295767	6.97121	101	97	0.0689655	29	GO_NEGATIVE_REGULATION_OF_CALCIUM_ION_TRANSPORT	ATP1A2|BCL2
GO:1903115	MSigDB.M15281	GO_REGULATION_OF_ACTIN_FILAMENT_BASED_MOVEMENT (MSigDB)	BP	0.0330717	1	0.650773	2	0.0206186	0.00295767	6.97121	101	97	0.0689655	29	GO_REGULATION_OF_ACTIN_FILAMENT_BASED_MOVEMENT	ATP1A2|CACNA1C
GO:0021955	MSigDB.M16736	GO_CENTRAL_NERVOUS_SYSTEM_NEURON_AXONOGENESIS (MSigDB)	BP	0.0330717	1	0.650773	2	0.0206186	0.00295767	6.97121	101	97	0.0689655	29	GO_CENTRAL_NERVOUS_SYSTEM_NEURON_AXONOGENESIS	PTEN|ZEB2
GO:0042165	MSigDB.M17884	GO_NEUROTRANSMITTER_BINDING (MSigDB)	MF	0.0330717	1	0.650773	2	0.0206186	0.00295767	6.97121	101	97	0.0689655	29	GO_NEUROTRANSMITTER_BINDING	SLC6A1|SLC6A12
GO:0005547	MSigDB.M19183	GO_PHOSPHATIDYLINOSITOL_3_4_5_TRISPHOSPHATE_BINDING (MSigDB)	MF	0.0330717	1	0.650773	2	0.0206186	0.00295767	6.97121	101	97	0.0689655	29	GO_PHOSPHATIDYLINOSITOL_3_4_5_TRISPHOSPHATE_BINDING	MYO1B|CYTH3
GO:1901343	MSigDB.M13575	GO_NEGATIVE_REGULATION_OF_VASCULATURE_DEVELOPMENT (MSigDB)	BP	0.0330725	1	0.650773	3	0.0309278	0.0072412	4.27109	101	97	0.0422535	71	GO_NEGATIVE_REGULATION_OF_VASCULATURE_DEVELOPMENT	COL4A3|SPARC|ROCK2
GO:0070252	MSigDB.M14073	GO_ACTIN_MEDIATED_CELL_CONTRACTION (MSigDB)	BP	0.0330725	1	0.650773	3	0.0309278	0.0072412	4.27109	101	97	0.0422535	71	GO_ACTIN_MEDIATED_CELL_CONTRACTION	GJC1|ATP1A2|CACNA1C
GO:0050803	MSigDB.M11927	GO_REGULATION_OF_SYNAPSE_STRUCTURE_OR_ACTIVITY (MSigDB)	BP	0.0334976	1	0.657843	5	0.0515464	0.01846	2.79233	101	97	0.0276243	181	GO_REGULATION_OF_SYNAPSE_STRUCTURE_OR_ACTIVITY	DGKB|AGRN|PTEN|SPARC|KALRN
GO:0010721	MSigDB.M10301	GO_NEGATIVE_REGULATION_OF_CELL_DEVELOPMENT (MSigDB)	BP	0.0337719	1	0.661929	6	0.0618557	0.0248853	2.48563	101	97	0.0245902	244	GO_NEGATIVE_REGULATION_OF_CELL_DEVELOPMENT	CNTN4|JAG1|DAAM2|NOTCH3|PTEN|BCL2
GO:1901888	MSigDB.M11353	GO_REGULATION_OF_CELL_JUNCTION_ASSEMBLY (MSigDB)	BP	0.0342696	1	0.670369	3	0.0309278	0.00734319	4.21177	101	97	0.0416667	72	GO_REGULATION_OF_CELL_JUNCTION_ASSEMBLY	DLC1|PTEN|ROCK2
GO:0031344	MSigDB.M12444	GO_REGULATION_OF_CELL_PROJECTION_ORGANIZATION (MSigDB)	BP	0.0343382	1	0.670399	10	0.103093	0.0535441	1.92538	101	97	0.0190476	525	GO_REGULATION_OF_CELL_PROJECTION_ORGANIZATION	UST|LZTS1|EPS8|AGRN|MAP1B|SMURF1|PTEN|ARHGEF7|KALRN|ZEB2
GO:0086010	MSigDB.M10863	GO_MEMBRANE_DEPOLARIZATION_DURING_ACTION_POTENTIAL (MSigDB)	BP	0.0352097	1	0.684263	2	0.0206186	0.00305966	6.73883	101	97	0.0666667	30	GO_MEMBRANE_DEPOLARIZATION_DURING_ACTION_POTENTIAL	ATP1A2|CACNA1C
GO:0005891	MSigDB.M17010	GO_VOLTAGE_GATED_CALCIUM_CHANNEL_COMPLEX (MSigDB)	CC	0.0352097	1	0.684263	2	0.0206186	0.00305966	6.73883	101	97	0.0666667	30	GO_VOLTAGE_GATED_CALCIUM_CHANNEL_COMPLEX	CACHD1|CACNA1C
GO:1901652	MSigDB.M10640	GO_RESPONSE_TO_PEPTIDE (MSigDB)	BP	0.0352536	1	0.684263	7	0.0721649	0.0319225	2.26063	101	97	0.0223642	313	GO_RESPONSE_TO_PEPTIDE	ADCY9|JAG1|SIK2|SLC30A10|PTEN|SPARC|ROCK2
GO:0045807	MSigDB.M10433	GO_POSITIVE_REGULATION_OF_ENDOCYTOSIS (MSigDB)	BP	0.0354889	1	0.68484	3	0.0309278	0.00744518	4.15407	101	97	0.0410959	73	GO_POSITIVE_REGULATION_OF_ENDOCYTOSIS	HIP1|AXL|SGIP1
GO:0010595	MSigDB.M12005	GO_POSITIVE_REGULATION_OF_ENDOTHELIAL_CELL_MIGRATION (MSigDB)	BP	0.0354889	1	0.68484	3	0.0309278	0.00744518	4.15407	101	97	0.0410959	73	GO_POSITIVE_REGULATION_OF_ENDOTHELIAL_CELL_MIGRATION	RHOJ|SPARC|ROCK2
GO:0042752	MSigDB.M12080	GO_REGULATION_OF_CIRCADIAN_RHYTHM (MSigDB)	BP	0.0354889	1	0.68484	3	0.0309278	0.00744518	4.15407	101	97	0.0410959	73	GO_REGULATION_OF_CIRCADIAN_RHYTHM	PHLPP1|ZFHX3|ROCK2
GO:0033993	MSigDB.M14037	GO_RESPONSE_TO_LIPID (MSigDB)	BP	0.0362893	1	0.693569	10	0.103093	0.0540541	1.90722	101	97	0.0188679	530	GO_RESPONSE_TO_LIPID	TXNIP|ATP1A2|PDGFRB|AXL|PTEN|BCL2|SLC6A1|SPARC|TFPI|ROCK2
GO:0048585	MSigDB.M14992	GO_NEGATIVE_REGULATION_OF_RESPONSE_TO_STIMULUS (MSigDB)	BP	0.0365313	1	0.693569	16	0.164948	0.102295	1.61248	101	97	0.0159521	1003	GO_NEGATIVE_REGULATION_OF_RESPONSE_TO_STIMULUS	DLC1|RNF152|SIK2|PHLPP1|NOTCH3|PDE3A|PDE8A|SLC30A10|PRKG1|SMURF1|PTEN|SH3RF1|BCL2|TFPI|RGS5|ARHGEF7
GO:0070851	MSigDB.M18816	GO_GROWTH_FACTOR_RECEPTOR_BINDING (MSigDB)	MF	0.0367305	1	0.693569	3	0.0309278	0.00754717	4.09794	101	97	0.0405405	74	GO_GROWTH_FACTOR_RECEPTOR_BINDING	HIP1|PDGFRB|PTEN
GO:0031032	MSigDB.M13335	GO_ACTOMYOSIN_STRUCTURE_ORGANIZATION (MSigDB)	BP	0.0369932	1	0.693569	4	0.0412371	0.0129526	3.1837	101	97	0.0314961	127	GO_ACTOMYOSIN_STRUCTURE_ORGANIZATION	DLC1|FRMD3|PDGFRB|ROCK2
GO:0018958	MSigDB.M10130	GO_PHENOL_CONTAINING_COMPOUND_METABOLIC_PROCESS (MSigDB)	BP	0.0373999	1	0.693569	2	0.0206186	0.00316165	6.52145	101	97	0.0645161	31	GO_PHENOL_CONTAINING_COMPOUND_METABOLIC_PROCESS	BTBD9|BCL2
GO:0090342	MSigDB.M16568	GO_REGULATION_OF_CELL_AGING (MSigDB)	BP	0.0373999	1	0.693569	2	0.0206186	0.00316165	6.52145	101	97	0.0645161	31	GO_REGULATION_OF_CELL_AGING	SLC30A10|PTEN
GO:0045471	MSigDB.M10221	GO_RESPONSE_TO_ETHANOL (MSigDB)	BP	0.0379943	1	0.693569	3	0.0309278	0.00764916	4.0433	101	97	0.04	75	GO_RESPONSE_TO_ETHANOL	EPS8|PTEN|SPARC
GO:0035249	MSigDB.M15296	GO_SYNAPTIC_TRANSMISSION_GLUTAMATERGIC (MSigDB)	BP	0.0379943	1	0.693569	3	0.0309278	0.00764916	4.0433	101	97	0.04	75	GO_SYNAPTIC_TRANSMISSION_GLUTAMATERGIC	GRM3|GRM8|ATP1A2
NA	MSigDB.M17775	GO_SYNAPSE_PART (MSigDB)	CC	0.0380919	1	0.693569	13	0.134021	0.0781234	1.7155	101	97	0.0169713	766	GO_SYNAPSE_PART	LZTS1|CPE|EPS8|GRM3|GRM8|HIP1|MAP1B|ATP1A2|PTEN|SLC6A1|CACNA1C|BLTP1|LIN7A
GO:1901701	MSigDB.M11609	GO_CELLULAR_RESPONSE_TO_OXYGEN_CONTAINING_COMPOUND (MSigDB)	BP	0.0386532	1	0.693569	12	0.123711	0.0702703	1.76051	101	97	0.0174165	689	GO_CELLULAR_RESPONSE_TO_OXYGEN_CONTAINING_COMPOUND	ADCY9|COL4A1|SIK2|AGRN|PDE3A|PDE8A|SLC30A10|AXL|PTEN|PTPRK|TFPI|ROCK2
GO:0070848	MSigDB.M14540	GO_RESPONSE_TO_GROWTH_FACTOR (MSigDB)	BP	0.0388249	1	0.693569	9	0.0927835	0.0471188	1.96914	101	97	0.0194805	462	GO_RESPONSE_TO_GROWTH_FACTOR	ZFHX3|PDE3A|PDE8A|PDGFRB|SMURF1|PTEN|PTPRK|SPARC|ROCK2
GO:0048667	MSigDB.M15430	GO_CELL_MORPHOGENESIS_INVOLVED_IN_NEURON_DIFFERENTIATION (MSigDB)	BP	0.0388249	1	0.693569	9	0.0927835	0.0471188	1.96914	101	97	0.0194805	462	GO_CELL_MORPHOGENESIS_INVOLVED_IN_NEURON_DIFFERENTIATION	UST|LZTS1|CNTN4|MAP1B|PTEN|BCL2|UNC5C|KALRN|ZEB2
GO:0043117	MSigDB.M14022	GO_POSITIVE_REGULATION_OF_VASCULAR_PERMEABILITY (MSigDB)	BP	0.0389942	1	0.693569	1	0.0103093	0.000407955	25.2706	101	97	0.25	4	GO_POSITIVE_REGULATION_OF_VASCULAR_PERMEABILITY	PDE3A
GO:0033033	MSigDB.M15111	GO_NEGATIVE_REGULATION_OF_MYELOID_CELL_APOPTOTIC_PROCESS (MSigDB)	BP	0.0389942	1	0.693569	1	0.0103093	0.000407955	25.2706	101	97	0.25	4	GO_NEGATIVE_REGULATION_OF_MYELOID_CELL_APOPTOTIC_PROCESS	BCL2
GO:0005542	MSigDB.M18301	GO_FOLIC_ACID_BINDING (MSigDB)	MF	0.0389942	1	0.693569	1	0.0103093	0.000407955	25.2706	101	97	0.25	4	GO_FOLIC_ACID_BINDING	SLC19A1
GO:0005243	MSigDB.M19052	GO_GAP_JUNCTION_CHANNEL_ACTIVITY (MSigDB)	MF	0.0389942	1	0.693569	1	0.0103093	0.000407955	25.2706	101	97	0.25	4	GO_GAP_JUNCTION_CHANNEL_ACTIVITY	GJC1
GO:0002036	MSigDB.M22214	GO_REGULATION_OF_L_GLUTAMATE_IMPORT_ACROSS_PLASMA_MEMBRANE (MSigDB)	BP	0.0389942	1	0.693569	1	0.0103093	0.000407955	25.2706	101	97	0.25	4	GO_REGULATION_OF_L_GLUTAMATE_IMPORT_ACROSS_PLASMA_MEMBRANE	ATP1A2
GO:0010641	MSigDB.M22651	GO_POSITIVE_REGULATION_OF_PLATELET_DERIVED_GROWTH_FACTOR_RECEPTOR_SIGNALING_PATHWAY (MSigDB)	BP	0.0389942	1	0.693569	1	0.0103093	0.000407955	25.2706	101	97	0.25	4	GO_POSITIVE_REGULATION_OF_PLATELET_DERIVED_GROWTH_FACTOR_RECEPTOR_SIGNALING_PATHWAY	HIP1
GO:0014052	MSigDB.M22735	GO_REGULATION_OF_GAMMA_AMINOBUTYRIC_ACID_SECRETION (MSigDB)	BP	0.0389942	1	0.693569	1	0.0103093	0.000407955	25.2706	101	97	0.25	4	GO_REGULATION_OF_GAMMA_AMINOBUTYRIC_ACID_SECRETION	SLC6A1
GO:0015884	MSigDB.M22792	GO_FOLIC_ACID_TRANSPORT (MSigDB)	BP	0.0389942	1	0.693569	1	0.0103093	0.000407955	25.2706	101	97	0.25	4	GO_FOLIC_ACID_TRANSPORT	SLC19A1
NA	MSigDB.M22869	GO_CYSTEINE_BIOSYNTHETIC_PROCESS (MSigDB)	BP	0.0389942	1	0.693569	1	0.0103093	0.000407955	25.2706	101	97	0.25	4	GO_CYSTEINE_BIOSYNTHETIC_PROCESS	GGT5
GO:0021540	MSigDB.M22892	GO_CORPUS_CALLOSUM_MORPHOGENESIS (MSigDB)	BP	0.0389942	1	0.693569	1	0.0103093	0.000407955	25.2706	101	97	0.25	4	GO_CORPUS_CALLOSUM_MORPHOGENESIS	ZEB2
GO:0030579	MSigDB.M22977	GO_UBIQUITIN_DEPENDENT_SMAD_PROTEIN_CATABOLIC_PROCESS (MSigDB)	BP	0.0389942	1	0.693569	1	0.0103093	0.000407955	25.2706	101	97	0.25	4	GO_UBIQUITIN_DEPENDENT_SMAD_PROTEIN_CATABOLIC_PROCESS	SMURF1
GO:0033591	MSigDB.M23212	GO_RESPONSE_TO_L_ASCORBIC_ACID (MSigDB)	BP	0.0389942	1	0.693569	1	0.0103093	0.000407955	25.2706	101	97	0.25	4	GO_RESPONSE_TO_L_ASCORBIC_ACID	SPARC
GO:0035509	MSigDB.M23350	GO_NEGATIVE_REGULATION_OF_MYOSIN_LIGHT_CHAIN_PHOSPHATASE_ACTIVITY (MSigDB)	BP	0.0389942	1	0.693569	1	0.0103093	0.000407955	25.2706	101	97	0.25	4	GO_NEGATIVE_REGULATION_OF_MYOSIN_LIGHT_CHAIN_PHOSPHATASE_ACTIVITY	ROCK2
GO:0042748	MSigDB.M23559	GO_CIRCADIAN_SLEEP_WAKE_CYCLE_NON_REM_SLEEP (MSigDB)	BP	0.0389942	1	0.693569	1	0.0103093	0.000407955	25.2706	101	97	0.25	4	GO_CIRCADIAN_SLEEP_WAKE_CYCLE_NON_REM_SLEEP	BTBD9
GO:0043374	MSigDB.M23599	GO_CD8_POSITIVE_ALPHA_BETA_T_CELL_DIFFERENTIATION (MSigDB)	BP	0.0389942	1	0.693569	1	0.0103093	0.000407955	25.2706	101	97	0.25	4	GO_CD8_POSITIVE_ALPHA_BETA_T_CELL_DIFFERENTIATION	BCL2
GO:0046958	MSigDB.M23821	GO_NONASSOCIATIVE_LEARNING (MSigDB)	BP	0.0389942	1	0.693569	1	0.0103093	0.000407955	25.2706	101	97	0.25	4	GO_NONASSOCIATIVE_LEARNING	KALRN
GO:0048742	MSigDB.M23882	GO_REGULATION_OF_SKELETAL_MUSCLE_FIBER_DEVELOPMENT (MSigDB)	BP	0.0389942	1	0.693569	1	0.0103093	0.000407955	25.2706	101	97	0.25	4	GO_REGULATION_OF_SKELETAL_MUSCLE_FIBER_DEVELOPMENT	BCL2
GO:0055118	MSigDB.M24072	GO_NEGATIVE_REGULATION_OF_CARDIAC_MUSCLE_CONTRACTION (MSigDB)	BP	0.0389942	1	0.693569	1	0.0103093	0.000407955	25.2706	101	97	0.25	4	GO_NEGATIVE_REGULATION_OF_CARDIAC_MUSCLE_CONTRACTION	PDE5A
GO:0060124	MSigDB.M24102	GO_POSITIVE_REGULATION_OF_GROWTH_HORMONE_SECRETION (MSigDB)	BP	0.0389942	1	0.693569	1	0.0103093	0.000407955	25.2706	101	97	0.25	4	GO_POSITIVE_REGULATION_OF_GROWTH_HORMONE_SECRETION	ARHGEF7
GO:0060137	MSigDB.M24105	GO_MATERNAL_PROCESS_INVOLVED_IN_PARTURITION (MSigDB)	BP	0.0389942	1	0.693569	1	0.0103093	0.000407955	25.2706	101	97	0.25	4	GO_MATERNAL_PROCESS_INVOLVED_IN_PARTURITION	KALRN
GO:0061156	MSigDB.M24262	GO_PULMONARY_ARTERY_MORPHOGENESIS (MSigDB)	BP	0.0389942	1	0.693569	1	0.0103093	0.000407955	25.2706	101	97	0.25	4	GO_PULMONARY_ARTERY_MORPHOGENESIS	JAG1
GO:0072050	MSigDB.M24544	GO_S_SHAPED_BODY_MORPHOGENESIS (MSigDB)	BP	0.0389942	1	0.693569	1	0.0103093	0.000407955	25.2706	101	97	0.25	4	GO_S_SHAPED_BODY_MORPHOGENESIS	PDGFRB
GO:0072223	MSigDB.M24565	GO_METANEPHRIC_GLOMERULAR_MESANGIUM_DEVELOPMENT (MSigDB)	BP	0.0389942	1	0.693569	1	0.0103093	0.000407955	25.2706	101	97	0.25	4	GO_METANEPHRIC_GLOMERULAR_MESANGIUM_DEVELOPMENT	PDGFRB
GO:0097350	MSigDB.M24763	GO_NEUTROPHIL_CLEARANCE (MSigDB)	BP	0.0389942	1	0.693569	1	0.0103093	0.000407955	25.2706	101	97	0.25	4	GO_NEUTROPHIL_CLEARANCE	AXL
GO:1901142	MSigDB.M24985	GO_INSULIN_METABOLIC_PROCESS (MSigDB)	BP	0.0389942	1	0.693569	1	0.0103093	0.000407955	25.2706	101	97	0.25	4	GO_INSULIN_METABOLIC_PROCESS	CPE
GO:1904398	MSigDB.M25251	GO_POSITIVE_REGULATION_OF_NEUROMUSCULAR_JUNCTION_DEVELOPMENT (MSigDB)	BP	0.0389942	1	0.693569	1	0.0103093	0.000407955	25.2706	101	97	0.25	4	GO_POSITIVE_REGULATION_OF_NEUROMUSCULAR_JUNCTION_DEVELOPMENT	AGRN
GO:2000253	MSigDB.M25451	GO_POSITIVE_REGULATION_OF_FEEDING_BEHAVIOR (MSigDB)	BP	0.0389942	1	0.693569	1	0.0103093	0.000407955	25.2706	101	97	0.25	4	GO_POSITIVE_REGULATION_OF_FEEDING_BEHAVIOR	SGIP1
GO:2000669	MSigDB.M25515	GO_NEGATIVE_REGULATION_OF_DENDRITIC_CELL_APOPTOTIC_PROCESS (MSigDB)	BP	0.0389942	1	0.693569	1	0.0103093	0.000407955	25.2706	101	97	0.25	4	GO_NEGATIVE_REGULATION_OF_DENDRITIC_CELL_APOPTOTIC_PROCESS	AXL
GO:0097025	MSigDB.M25937	GO_MPP7_DLG1_LIN7_COMPLEX (MSigDB)	CC	0.0389942	1	0.693569	1	0.0103093	0.000407955	25.2706	101	97	0.25	4	GO_MPP7_DLG1_LIN7_COMPLEX	LIN7A
GO:0034594	MSigDB.M26592	GO_PHOSPHATIDYLINOSITOL_TRISPHOSPHATE_PHOSPHATASE_ACTIVITY (MSigDB)	MF	0.0389942	1	0.693569	1	0.0103093	0.000407955	25.2706	101	97	0.25	4	GO_PHOSPHATIDYLINOSITOL_TRISPHOSPHATE_PHOSPHATASE_ACTIVITY	PTEN
GO:0050291	MSigDB.M26716	GO_SPHINGOSINE_N_ACYLTRANSFERASE_ACTIVITY (MSigDB)	MF	0.0389942	1	0.693569	1	0.0103093	0.000407955	25.2706	101	97	0.25	4	GO_SPHINGOSINE_N_ACYLTRANSFERASE_ACTIVITY	CERS6
GO:1990239	MSigDB.M26879	GO_STEROID_HORMONE_BINDING (MSigDB)	MF	0.0389942	1	0.693569	1	0.0103093	0.000407955	25.2706	101	97	0.25	4	GO_STEROID_HORMONE_BINDING	ATP1A2
GO:0048814	MSigDB.M10964	GO_REGULATION_OF_DENDRITE_MORPHOGENESIS (MSigDB)	BP	0.0392801	1	0.694945	3	0.0309278	0.00775115	3.9901	101	97	0.0394737	76	GO_REGULATION_OF_DENDRITE_MORPHOGENESIS	LZTS1|PTEN|KALRN
GO:0043500	MSigDB.M13109	GO_MUSCLE_ADAPTATION (MSigDB)	BP	0.0392801	1	0.694945	3	0.0309278	0.00775115	3.9901	101	97	0.0394737	76	GO_MUSCLE_ADAPTATION	TRPC3|PDE5A|ROCK2
GO:0048709	MSigDB.M15768	GO_OLIGODENDROCYTE_DIFFERENTIATION (MSigDB)	BP	0.0392801	1	0.694945	3	0.0309278	0.00775115	3.9901	101	97	0.0394737	76	GO_OLIGODENDROCYTE_DIFFERENTIATION	DAAM2|PTEN|TRPC4
GO:0033059	MSigDB.M11235	GO_CELLULAR_PIGMENTATION (MSigDB)	BP	0.0396412	1	0.695033	2	0.0206186	0.00326364	6.31765	101	97	0.0625	32	GO_CELLULAR_PIGMENTATION	BCL2|ZEB2
GO:0050795	MSigDB.M12371	GO_REGULATION_OF_BEHAVIOR (MSigDB)	BP	0.0396412	1	0.695033	2	0.0206186	0.00326364	6.31765	101	97	0.0625	32	GO_REGULATION_OF_BEHAVIOR	ZFHX3|SGIP1
GO:0002931	MSigDB.M12936	GO_RESPONSE_TO_ISCHEMIA (MSigDB)	BP	0.0396412	1	0.695033	2	0.0206186	0.00326364	6.31765	101	97	0.0625	32	GO_RESPONSE_TO_ISCHEMIA	BCL2|ROCK2
GO:0032007	MSigDB.M13058	GO_NEGATIVE_REGULATION_OF_TOR_SIGNALING (MSigDB)	BP	0.0396412	1	0.695033	2	0.0206186	0.00326364	6.31765	101	97	0.0625	32	GO_NEGATIVE_REGULATION_OF_TOR_SIGNALING	RNF152|SIK2
GO:0042149	MSigDB.M15497	GO_CELLULAR_RESPONSE_TO_GLUCOSE_STARVATION (MSigDB)	BP	0.0396412	1	0.695033	2	0.0206186	0.00326364	6.31765	101	97	0.0625	32	GO_CELLULAR_RESPONSE_TO_GLUCOSE_STARVATION	SIK2|BCL2
GO:0035265	MSigDB.M13518	GO_ORGAN_GROWTH (MSigDB)	BP	0.0397718	1	0.695033	4	0.0412371	0.0132585	3.11023	101	97	0.0307692	130	GO_ORGAN_GROWTH	PDGFRB|PTEN|BCL2|TBX2
NA	MSigDB.M17105	GO_CELL_CORTEX_PART (MSigDB)	CC	0.0397718	1	0.695033	4	0.0412371	0.0132585	3.11023	101	97	0.0307692	130	GO_CELL_CORTEX_PART	DLC1|HIP1|TRPC4|CALD1
GO:0097730	MSigDB.M25966	GO_NON_MOTILE_CILIUM (MSigDB)	CC	0.0405879	1	0.708058	3	0.0309278	0.00785314	3.93828	101	97	0.038961	77	GO_NON_MOTILE_CILIUM	PHLPP1|MAP1B|PTPRK
GO:0042734	MSigDB.M17453	GO_PRESYNAPTIC_MEMBRANE (MSigDB)	CC	0.0407239	1	0.708335	4	0.0412371	0.0133605	3.08649	101	97	0.0305344	131	GO_PRESYNAPTIC_MEMBRANE	GRM3|GRM8|HIP1|SLC6A1
GO:0050817	MSigDB.M23914	GO_COAGULATION (MSigDB)	BP	0.0407456	1	0.708335	5	0.0515464	0.0194799	2.64614	101	97	0.026178	191	GO_COAGULATION	DGKB|AXL|PRKG1|TFPI|TRPC3
GO:0004721	MSigDB.M26191	GO_PHOSPHOPROTEIN_PHOSPHATASE_ACTIVITY (MSigDB)	MF	0.0416889	1	0.723476	4	0.0412371	0.0134625	3.06311	101	97	0.030303	132	GO_PHOSPHOPROTEIN_PHOSPHATASE_ACTIVITY	CTDSPL|PHLPP1|PTEN|PTPRK
GO:0030855	MSigDB.M15914	GO_EPITHELIAL_CELL_DIFFERENTIATION (MSigDB)	BP	0.0418481	1	0.723677	7	0.0721649	0.0331464	2.17716	101	97	0.0215385	325	GO_EPITHELIAL_CELL_DIFFERENTIATION	TXNIP|COL4A1|COL4A4|JAG1|BLTP1|ROCK2|ZEB2
GO:0050680	MSigDB.M10067	GO_NEGATIVE_REGULATION_OF_EPITHELIAL_CELL_PROLIFERATION (MSigDB)	BP	0.0419177	1	0.723677	3	0.0309278	0.00795512	3.88779	101	97	0.0384615	78	GO_NEGATIVE_REGULATION_OF_EPITHELIAL_CELL_PROLIFERATION	PTEN|PTPRK|SPARC
GO:0003158	MSigDB.M13427	GO_ENDOTHELIUM_DEVELOPMENT (MSigDB)	BP	0.0419177	1	0.723677	3	0.0309278	0.00795512	3.88779	101	97	0.0384615	78	GO_ENDOTHELIUM_DEVELOPMENT	COL4A4|JAG1|ROCK2
GO:0016358	MSigDB.M10094	GO_DENDRITE_DEVELOPMENT (MSigDB)	BP	0.0423012	1	0.729038	5	0.0515464	0.0196838	2.61872	101	97	0.0259067	193	GO_DENDRITE_DEVELOPMENT	LZTS1|MAP1B|PRKG1|PTEN|KALRN
GO:0035637	MSigDB.M14752	GO_MULTICELLULAR_ORGANISMAL_SIGNALING (MSigDB)	BP	0.0426669	1	0.734076	4	0.0412371	0.0135645	3.04007	101	97	0.0300752	133	GO_MULTICELLULAR_ORGANISMAL_SIGNALING	GJC1|ABCC9|ATP1A2|CACNA1C
GO:0023057	MSigDB.M22942	GO_NEGATIVE_REGULATION_OF_SIGNALING (MSigDB)	BP	0.0429242	1	0.737234	14	0.14433	0.0877104	1.64553	101	97	0.0162791	860	GO_NEGATIVE_REGULATION_OF_SIGNALING	DLC1|RNF152|SIK2|PHLPP1|NOTCH3|PDE3A|SMURF1|PTEN|SH3RF1|BCL2|SLC6A1|RGS5|ARHGEF7|KALRN
GO:0099080	MSigDB.M26011	GO_SUPRAMOLECULAR_COMPLEX (MSigDB)	CC	0.0439564	1	0.753667	10	0.103093	0.0558899	1.84457	101	97	0.0182482	548	GO_SUPRAMOLECULAR_COMPLEX	ABCC9|COL4A1|COL4A3|COL4A4|MAP1B|MYO1B|COL5A3|CACNA1C|CALD1|SPECC1
GO:1902532	MSigDB.M11941	GO_NEGATIVE_REGULATION_OF_INTRACELLULAR_SIGNAL_TRANSDUCTION (MSigDB)	BP	0.044214	1	0.753904	7	0.0721649	0.0335543	2.15069	101	97	0.0212766	329	GO_NEGATIVE_REGULATION_OF_INTRACELLULAR_SIGNAL_TRANSDUCTION	DLC1|RNF152|SIK2|PHLPP1|PDE3A|PTEN|BCL2
GO:0032890	MSigDB.M10568	GO_REGULATION_OF_ORGANIC_ACID_TRANSPORT (MSigDB)	BP	0.0442719	1	0.753904	2	0.0206186	0.00346762	5.94603	101	97	0.0588235	34	GO_REGULATION_OF_ORGANIC_ACID_TRANSPORT	ATP1A2|SLC6A1
NA	MSigDB.M19111	GO_NEUROTRANSMITTER_TRANSPORTER_ACTIVITY (MSigDB)	MF	0.0442719	1	0.753904	2	0.0206186	0.00346762	5.94603	101	97	0.0588235	34	GO_NEUROTRANSMITTER_TRANSPORTER_ACTIVITY	SLC6A1|SLC6A12
GO:0035307	MSigDB.M23320	GO_POSITIVE_REGULATION_OF_PROTEIN_DEPHOSPHORYLATION (MSigDB)	BP	0.0442719	1	0.753904	2	0.0206186	0.00346762	5.94603	101	97	0.0588235	34	GO_POSITIVE_REGULATION_OF_PROTEIN_DEPHOSPHORYLATION	DLC1|PDGFRB
GO:0003206	MSigDB.M10631	GO_CARDIAC_CHAMBER_MORPHOGENESIS (MSigDB)	BP	0.0446425	1	0.756675	3	0.0309278	0.0081591	3.79059	101	97	0.0375	80	GO_CARDIAC_CHAMBER_MORPHOGENESIS	CPE|JAG1|TBX2
NA	MSigDB.M23966	GO_SEQUESTERING_OF_CALCIUM_ION (MSigDB)	BP	0.0446425	1	0.756675	3	0.0309278	0.0081591	3.79059	101	97	0.0375	80	GO_SEQUESTERING_OF_CALCIUM_ION	ATP1A2|PLCE1|CACNA1C
GO:0001726	MSigDB.M17686	GO_RUFFLE (MSigDB)	CC	0.0446617	1	0.756675	4	0.0412371	0.0137685	2.99504	101	97	0.0296296	135	GO_RUFFLE	DLC1|EPS8|ARHGEF7|CYTH3
GO:0043062	MSigDB.M16924	GO_EXTRACELLULAR_STRUCTURE_ORGANIZATION (MSigDB)	BP	0.0452175	1	0.763186	6	0.0618557	0.0267211	2.31487	101	97	0.0229008	262	GO_EXTRACELLULAR_STRUCTURE_ORGANIZATION	COL4A1|COL4A3|COL4A4|AGRN|COL5A3|SPARC
GO:0048260	MSigDB.M11511	GO_POSITIVE_REGULATION_OF_RECEPTOR_MEDIATED_ENDOCYTOSIS (MSigDB)	BP	0.046659	1	0.763186	2	0.0206186	0.00356961	5.77614	101	97	0.0571429	35	GO_POSITIVE_REGULATION_OF_RECEPTOR_MEDIATED_ENDOCYTOSIS	HIP1|SGIP1
GO:0030119	MSigDB.M17707	GO_AP_TYPE_MEMBRANE_COAT_ADAPTOR_COMPLEX (MSigDB)	CC	0.046659	1	0.763186	2	0.0206186	0.00356961	5.77614	101	97	0.0571429	35	GO_AP_TYPE_MEMBRANE_COAT_ADAPTOR_COMPLEX	HIP1|SGIP1
GO:0008235	MSigDB.M18163	GO_METALLOEXOPEPTIDASE_ACTIVITY (MSigDB)	MF	0.046659	1	0.763186	2	0.0206186	0.00356961	5.77614	101	97	0.0571429	35	GO_METALLOEXOPEPTIDASE_ACTIVITY	CPE|CPM
GO:0005245	MSigDB.M19157	GO_VOLTAGE_GATED_CALCIUM_CHANNEL_ACTIVITY (MSigDB)	MF	0.046659	1	0.763186	2	0.0206186	0.00356961	5.77614	101	97	0.0571429	35	GO_VOLTAGE_GATED_CALCIUM_CHANNEL_ACTIVITY	CACHD1|CACNA1C
NA	MSigDB.M22448	GO_ACYLGLYCEROL_METABOLIC_PROCESS (MSigDB)	BP	0.046659	1	0.763186	2	0.0206186	0.00356961	5.77614	101	97	0.0571429	35	GO_ACYLGLYCEROL_METABOLIC_PROCESS	MGLL|DGKB
GO:0048762	MSigDB.M12556	GO_MESENCHYMAL_CELL_DIFFERENTIATION (MSigDB)	BP	0.0467083	1	0.763186	4	0.0412371	0.0139725	2.95131	101	97	0.0291971	137	GO_MESENCHYMAL_CELL_DIFFERENTIATION	JAG1|PTEN|BCL2|ZEB2
GO:2000116	MSigDB.M14849	GO_REGULATION_OF_CYSTEINE_TYPE_ENDOPEPTIDASE_ACTIVITY (MSigDB)	BP	0.0467083	1	0.763186	4	0.0412371	0.0139725	2.95131	101	97	0.0291971	137	GO_REGULATION_OF_CYSTEINE_TYPE_ENDOPEPTIDASE_ACTIVITY	DLC1|COL4A3|HIP1|SH3RF1
GO:0045165	MSigDB.M14574	GO_CELL_FATE_COMMITMENT (MSigDB)	BP	0.047751	1	0.763186	4	0.0412371	0.0140745	2.92993	101	97	0.0289855	138	GO_CELL_FATE_COMMITMENT	JAG1|NOTCH3|BCL2|TBX2
GO:0035589	MSigDB.M10348	GO_G_PROTEIN_COUPLED_PURINERGIC_NUCLEOTIDE_RECEPTOR_SIGNALING_PATHWAY (MSigDB)	BP	0.0485052	1	0.763186	1	0.0103093	0.000509944	20.2165	101	97	0.2	5	GO_G_PROTEIN_COUPLED_PURINERGIC_NUCLEOTIDE_RECEPTOR_SIGNALING_PATHWAY	P2RY14
GO:0072070	MSigDB.M10785	GO_LOOP_OF_HENLE_DEVELOPMENT (MSigDB)	BP	0.0485052	1	0.763186	1	0.0103093	0.000509944	20.2165	101	97	0.2	5	GO_LOOP_OF_HENLE_DEVELOPMENT	JAG1
GO:0009629	MSigDB.M11582	GO_RESPONSE_TO_GRAVITY (MSigDB)	BP	0.0485052	1	0.763186	1	0.0103093	0.000509944	20.2165	101	97	0.2	5	GO_RESPONSE_TO_GRAVITY	SPARC
GO:0052743	MSigDB.M18218	GO_INOSITOL_TETRAKISPHOSPHATE_PHOSPHATASE_ACTIVITY (MSigDB)	MF	0.0485052	1	0.763186	1	0.0103093	0.000509944	20.2165	101	97	0.2	5	GO_INOSITOL_TETRAKISPHOSPHATE_PHOSPHATASE_ACTIVITY	PTEN
NA	MSigDB.M18469	GO_POTASSIUM_TRANSPORTING_ATPASE_ACTIVITY (MSigDB)	MF	0.0485052	1	0.763186	1	0.0103093	0.000509944	20.2165	101	97	0.2	5	GO_POTASSIUM_TRANSPORTING_ATPASE_ACTIVITY	ATP1A2
GO:0003256	MSigDB.M22333	GO_REGULATION_OF_TRANSCRIPTION_FROM_RNA_POLYMERASE_II_PROMOTER_INVOLVED_IN_MYOCARDIAL_PRECURSOR_CELL_DIFFERENTIATION (MSigDB)	BP	0.0485052	1	0.763186	1	0.0103093	0.000509944	20.2165	101	97	0.2	5	GO_REGULATION_OF_TRANSCRIPTION_FROM_RNA_POLYMERASE_II_PROMOTER_INVOLVED_IN_MYOCARDIAL_PRECURSOR_CELL_DIFFERENTIATION	TBX2
GO:0010623	MSigDB.M22647	GO_PROGRAMMED_CELL_DEATH_INVOLVED_IN_CELL_DEVELOPMENT (MSigDB)	BP	0.0485052	1	0.763186	1	0.0103093	0.000509944	20.2165	101	97	0.2	5	GO_PROGRAMMED_CELL_DEATH_INVOLVED_IN_CELL_DEVELOPMENT	BCL2
GO:0014042	MSigDB.M22730	GO_POSITIVE_REGULATION_OF_NEURON_MATURATION (MSigDB)	BP	0.0485052	1	0.763186	1	0.0103093	0.000509944	20.2165	101	97	0.2	5	GO_POSITIVE_REGULATION_OF_NEURON_MATURATION	BCL2
GO:0031642	MSigDB.M23032	GO_NEGATIVE_REGULATION_OF_MYELINATION (MSigDB)	BP	0.0485052	1	0.763186	1	0.0103093	0.000509944	20.2165	101	97	0.2	5	GO_NEGATIVE_REGULATION_OF_MYELINATION	PTEN
GO:0036302	MSigDB.M23441	GO_ATRIOVENTRICULAR_CANAL_DEVELOPMENT (MSigDB)	BP	0.0485052	1	0.763186	1	0.0103093	0.000509944	20.2165	101	97	0.2	5	GO_ATRIOVENTRICULAR_CANAL_DEVELOPMENT	TBX2
GO:0038171	MSigDB.M23479	GO_CANNABINOID_SIGNALING_PATHWAY (MSigDB)	BP	0.0485052	1	0.763186	1	0.0103093	0.000509944	20.2165	101	97	0.2	5	GO_CANNABINOID_SIGNALING_PATHWAY	MGLL
GO:0045162	MSigDB.M23695	GO_CLUSTERING_OF_VOLTAGE_GATED_SODIUM_CHANNELS (MSigDB)	BP	0.0485052	1	0.763186	1	0.0103093	0.000509944	20.2165	101	97	0.2	5	GO_CLUSTERING_OF_VOLTAGE_GATED_SODIUM_CHANNELS	AGRN
GO:0046069	MSigDB.M23772	GO_CGMP_CATABOLIC_PROCESS (MSigDB)	BP	0.0485052	1	0.763186	1	0.0103093	0.000509944	20.2165	101	97	0.2	5	GO_CGMP_CATABOLIC_PROCESS	PDE5A
NA	MSigDB.M24098	GO_RELAXATION_OF_VASCULAR_SMOOTH_MUSCLE (MSigDB)	BP	0.0485052	1	0.763186	1	0.0103093	0.000509944	20.2165	101	97	0.2	5	GO_RELAXATION_OF_VASCULAR_SMOOTH_MUSCLE	PRKG1
GO:0060437	MSigDB.M24161	GO_LUNG_GROWTH (MSigDB)	BP	0.0485052	1	0.763186	1	0.0103093	0.000509944	20.2165	101	97	0.2	5	GO_LUNG_GROWTH	PDGFRB
GO:0060586	MSigDB.M24186	GO_MULTICELLULAR_ORGANISMAL_IRON_ION_HOMEOSTASIS (MSigDB)	BP	0.0485052	1	0.763186	1	0.0103093	0.000509944	20.2165	101	97	0.2	5	GO_MULTICELLULAR_ORGANISMAL_IRON_ION_HOMEOSTASIS	BTBD9
GO:0061309	MSigDB.M24273	GO_CARDIAC_NEURAL_CREST_CELL_DEVELOPMENT_INVOLVED_IN_OUTFLOW_TRACT_MORPHOGENESIS (MSigDB)	BP	0.0485052	1	0.763186	1	0.0103093	0.000509944	20.2165	101	97	0.2	5	GO_CARDIAC_NEURAL_CREST_CELL_DEVELOPMENT_INVOLVED_IN_OUTFLOW_TRACT_MORPHOGENESIS	JAG1
GO:0061734	MSigDB.M24306	GO_PARKIN_MEDIATED_STIMULATION_OF_MITOPHAGY_IN_RESPONSE_TO_MITOCHONDRIAL_DEPOLARIZATION (MSigDB)	BP	0.0485052	1	0.763186	1	0.0103093	0.000509944	20.2165	101	97	0.2	5	GO_PARKIN_MEDIATED_STIMULATION_OF_MITOPHAGY_IN_RESPONSE_TO_MITOCHONDRIAL_DEPOLARIZATION	SMURF1
GO:0070305	MSigDB.M24372	GO_RESPONSE_TO_CGMP (MSigDB)	BP	0.0485052	1	0.763186	1	0.0103093	0.000509944	20.2165	101	97	0.2	5	GO_RESPONSE_TO_CGMP	PDE3A
GO:0072239	MSigDB.M24569	GO_METANEPHRIC_GLOMERULUS_VASCULATURE_DEVELOPMENT (MSigDB)	BP	0.0485052	1	0.763186	1	0.0103093	0.000509944	20.2165	101	97	0.2	5	GO_METANEPHRIC_GLOMERULUS_VASCULATURE_DEVELOPMENT	PDGFRB
GO:0072310	MSigDB.M24576	GO_GLOMERULAR_EPITHELIAL_CELL_DEVELOPMENT (MSigDB)	BP	0.0485052	1	0.763186	1	0.0103093	0.000509944	20.2165	101	97	0.2	5	GO_GLOMERULAR_EPITHELIAL_CELL_DEVELOPMENT	JAG1
GO:0086045	MSigDB.M24643	GO_MEMBRANE_DEPOLARIZATION_DURING_AV_NODE_CELL_ACTION_POTENTIAL (MSigDB)	BP	0.0485052	1	0.763186	1	0.0103093	0.000509944	20.2165	101	97	0.2	5	GO_MEMBRANE_DEPOLARIZATION_DURING_AV_NODE_CELL_ACTION_POTENTIAL	CACNA1C
GO:0090269	MSigDB.M24690	GO_FIBROBLAST_GROWTH_FACTOR_PRODUCTION (MSigDB)	BP	0.0485052	1	0.763186	1	0.0103093	0.000509944	20.2165	101	97	0.2	5	GO_FIBROBLAST_GROWTH_FACTOR_PRODUCTION	ROCK2
GO:1900378	MSigDB.M24968	GO_POSITIVE_REGULATION_OF_SECONDARY_METABOLITE_BIOSYNTHETIC_PROCESS (MSigDB)	BP	0.0485052	1	0.763186	1	0.0103093	0.000509944	20.2165	101	97	0.2	5	GO_POSITIVE_REGULATION_OF_SECONDARY_METABOLITE_BIOSYNTHETIC_PROCESS	ZEB2
GO:1904180	MSigDB.M25234	GO_NEGATIVE_REGULATION_OF_MEMBRANE_DEPOLARIZATION (MSigDB)	BP	0.0485052	1	0.763186	1	0.0103093	0.000509944	20.2165	101	97	0.2	5	GO_NEGATIVE_REGULATION_OF_MEMBRANE_DEPOLARIZATION	BCL2
GO:1904428	MSigDB.M25254	GO_NEGATIVE_REGULATION_OF_TUBULIN_DEACETYLATION (MSigDB)	BP	0.0485052	1	0.763186	1	0.0103093	0.000509944	20.2165	101	97	0.2	5	GO_NEGATIVE_REGULATION_OF_TUBULIN_DEACETYLATION	FRY
GO:1904753	MSigDB.M25283	GO_NEGATIVE_REGULATION_OF_VASCULAR_ASSOCIATED_SMOOTH_MUSCLE_CELL_MIGRATION (MSigDB)	BP	0.0485052	1	0.763186	1	0.0103093	0.000509944	20.2165	101	97	0.2	5	GO_NEGATIVE_REGULATION_OF_VASCULAR_ASSOCIATED_SMOOTH_MUSCLE_CELL_MIGRATION	PRKG1
GO:2000394	MSigDB.M25477	GO_POSITIVE_REGULATION_OF_LAMELLIPODIUM_MORPHOGENESIS (MSigDB)	BP	0.0485052	1	0.763186	1	0.0103093	0.000509944	20.2165	101	97	0.2	5	GO_POSITIVE_REGULATION_OF_LAMELLIPODIUM_MORPHOGENESIS	ARHGEF7
GO:0005922	MSigDB.M25672	GO_CONNEXIN_COMPLEX (MSigDB)	CC	0.0485052	1	0.763186	1	0.0103093	0.000509944	20.2165	101	97	0.2	5	GO_CONNEXIN_COMPLEX	GJC1
GO:0001608	MSigDB.M26095	GO_G_PROTEIN_COUPLED_NUCLEOTIDE_RECEPTOR_ACTIVITY (MSigDB)	MF	0.0485052	1	0.763186	1	0.0103093	0.000509944	20.2165	101	97	0.2	5	GO_G_PROTEIN_COUPLED_NUCLEOTIDE_RECEPTOR_ACTIVITY	P2RY14
GO:0005042	MSigDB.M26228	GO_NETRIN_RECEPTOR_ACTIVITY (MSigDB)	MF	0.0485052	1	0.763186	1	0.0103093	0.000509944	20.2165	101	97	0.2	5	GO_NETRIN_RECEPTOR_ACTIVITY	UNC5C
GO:0032051	MSigDB.M26559	GO_CLATHRIN_LIGHT_CHAIN_BINDING (MSigDB)	MF	0.0485052	1	0.763186	1	0.0103093	0.000509944	20.2165	101	97	0.2	5	GO_CLATHRIN_LIGHT_CHAIN_BINDING	HIP1
GO:0038085	MSigDB.M26634	GO_VASCULAR_ENDOTHELIAL_GROWTH_FACTOR_BINDING (MSigDB)	MF	0.0485052	1	0.763186	1	0.0103093	0.000509944	20.2165	101	97	0.2	5	GO_VASCULAR_ENDOTHELIAL_GROWTH_FACTOR_BINDING	PDGFRB
GO:0044388	MSigDB.M26671	GO_SMALL_PROTEIN_ACTIVATING_ENZYME_BINDING (MSigDB)	MF	0.0485052	1	0.763186	1	0.0103093	0.000509944	20.2165	101	97	0.2	5	GO_SMALL_PROTEIN_ACTIVATING_ENZYME_BINDING	UBA2
GO:0051400	MSigDB.M26734	GO_BH_DOMAIN_BINDING (MSigDB)	MF	0.0485052	1	0.763186	1	0.0103093	0.000509944	20.2165	101	97	0.2	5	GO_BH_DOMAIN_BINDING	BCL2
GO:0086007	MSigDB.M26801	GO_VOLTAGE_GATED_CALCIUM_CHANNEL_ACTIVITY_INVOLVED_IN_CARDIAC_MUSCLE_CELL_ACTION_POTENTIAL (MSigDB)	MF	0.0485052	1	0.763186	1	0.0103093	0.000509944	20.2165	101	97	0.2	5	GO_VOLTAGE_GATED_CALCIUM_CHANNEL_ACTIVITY_INVOLVED_IN_CARDIAC_MUSCLE_CELL_ACTION_POTENTIAL	CACNA1C
GO:0030162	MSigDB.M16059	GO_REGULATION_OF_PROTEOLYSIS (MSigDB)	BP	0.0486225	1	0.763186	8	0.0824742	0.0416114	1.98201	101	97	0.0196078	408	GO_REGULATION_OF_PROTEOLYSIS	DLC1|COL4A3|HIP1|SMURF1|PTEN|SH3RF1|TFPI|ROCK2
GO:0048738	MSigDB.M13993	GO_CARDIAC_MUSCLE_TISSUE_DEVELOPMENT (MSigDB)	BP	0.0488066	1	0.763186	4	0.0412371	0.0141764	2.90885	101	97	0.028777	139	GO_CARDIAC_MUSCLE_TISSUE_DEVELOPMENT	GJC1|PDGFRB|PTEN|TBX2
GO:0016323	MSigDB.M17035	GO_BASOLATERAL_PLASMA_MEMBRANE (MSigDB)	CC	0.0488066	1	0.763186	4	0.0412371	0.0141764	2.90885	101	97	0.028777	139	GO_BASOLATERAL_PLASMA_MEMBRANE	PTH1R|SLC19A1|TRPC4|LIN7A
GO:0000041	MSigDB.M10755	GO_TRANSITION_METAL_ION_TRANSPORT (MSigDB)	BP	0.0488913	1	0.763186	3	0.0309278	0.00846507	3.65358	101	97	0.0361446	83	GO_TRANSITION_METAL_ION_TRANSPORT	SLC30A10|TRPC3|TRPC4
GO:2000243	MSigDB.M10230	GO_POSITIVE_REGULATION_OF_REPRODUCTIVE_PROCESS (MSigDB)	BP	0.0490925	1	0.763186	2	0.0206186	0.0036716	5.61569	101	97	0.0555556	36	GO_POSITIVE_REGULATION_OF_REPRODUCTIVE_PROCESS	PDE3A|PDE5A
GO:0051703	MSigDB.M13196	GO_INTRASPECIES_INTERACTION_BETWEEN_ORGANISMS (MSigDB)	BP	0.0490925	1	0.763186	2	0.0206186	0.0036716	5.61569	101	97	0.0555556	36	GO_INTRASPECIES_INTERACTION_BETWEEN_ORGANISMS	PTEN|KALRN
GO:0014704	MSigDB.M17058	GO_INTERCALATED_DISC (MSigDB)	CC	0.0490925	1	0.763186	2	0.0206186	0.0036716	5.61569	101	97	0.0555556	36	GO_INTERCALATED_DISC	GJC1|ATP1A2
GO:0005070	MSigDB.M18924	GO_SH3_SH2_ADAPTOR_ACTIVITY (MSigDB)	MF	0.0490925	1	0.763186	2	0.0206186	0.0036716	5.61569	101	97	0.0555556	36	GO_SH3_SH2_ADAPTOR_ACTIVITY	EPS8|PAG1
GO:0043434	MSigDB.M23605	GO_RESPONSE_TO_PEPTIDE_HORMONE (MSigDB)	BP	0.0495135	1	0.768527	6	0.0618557	0.027333	2.26304	101	97	0.0223881	268	GO_RESPONSE_TO_PEPTIDE_HORMONE	ADCY9|SIK2|SLC30A10|PTEN|SPARC|ROCK2
GO:0030424	MSigDB.M17182	GO_AXON (MSigDB)	CC	0.0496582	1	0.768527	9	0.0927835	0.0493626	1.87963	101	97	0.018595	484	GO_AXON	ADCY9|CNTN4|EPS8|GRM3|MAP1B|SMURF1|PTPRK|SLC6A1|UNC5C
GO:0006836	MSigDB.M11274	GO_NEUROTRANSMITTER_TRANSPORT (MSigDB)	BP	0.0497436	1	0.768527	5	0.0515464	0.0206017	2.50204	101	97	0.0247525	202	GO_NEUROTRANSMITTER_TRANSPORT	ATP1A2|SLC6A1|SLC6A12|TRPC4|LIN7A
GO:0090130	MSigDB.M12932	GO_TISSUE_MIGRATION (MSigDB)	BP	0.0497436	1	0.768527	5	0.0515464	0.0206017	2.50204	101	97	0.0247525	202	GO_TISSUE_MIGRATION	PTEN|RHOJ|SPARC|ROCK2|ZEB2
GO:0008361	MSigDB.M13531	GO_REGULATION_OF_CELL_SIZE (MSigDB)	BP	0.0498751	1	0.769369	4	0.0412371	0.0142784	2.88807	101	97	0.0285714	140	GO_REGULATION_OF_CELL_SIZE	SLC12A7|MAP1B|PTEN|SLC12A2

[truncated: 36 more sheets: 10_cl26_signatureGene_GO, 11_cl30_signatureGene_GO, 12_AstrocyteCluster_Sig-Genes, 13_cl31_signatureGene_GO, 14_Vascular_DEG_Dxn, 15_cl25_upDEG_GO, 16_cl25_downDEG_GO, 17_cl26_upDEG_GO, 18_Ast_DEG_Dxn, 19_cl8_upDEG_GO, 20_cl11_upDEG_GO, 21_cl31_DEG_Dxn_Up, 22_cl8_downDEG_GO, 23_cl11_downDEG_GO, 24_cl31_downDEG_GO, 25_Nichenet_AstroLig_VasTarget, 26_Nichenet_VasTarget_Priority, 27_DeltaCtValues_BulkNuclei, 28_VEGFA_RNAscope, 29_SMAD3_RNAscope …]
