# Supplementary material for: Gliovascular transcriptional perturbations in Alzheimer’s disease reveal molecular mechanisms of blood brain barrier dysfunction
Source: Nat Commun. 2024 Jun 20;15:4758. doi: 10.1038/s41467-024-48926-6 (PMC11190273; doi:10.1038/s41467-024-48926-6)
Supplement: Supplementary file 6 — Source Data [file 41467_2024_48926_MOESM6_ESM.xlsx]

## Sheet: Figure 1c
GeneName	seurat_clusters	mean_exp	pct_exp	mean_exp_scaled
RBFOX3	0	0.0543211	0.0242091	-1.05471
RBFOX3	1	8.37394	0.9875394084972227	0.8900954015935826
RBFOX3	2	5.504964051187169	0.9716288384512684	0.21943867243048548
RBFOX3	3	9.7239254615282409	0.9943893772208715	1.2056713326043615
RBFOX3	4	7.4603979778754335	0.9848133305209872	0.6765447266800096
RBFOX3	5	0.033506646563652674	0.023508137432188065	-1.05958
RBFOX3	6	3.0915009458250218	0.8626531144123013	-0.344737
RBFOX3	7	4.053795040557443	0.8651268890789849	-0.119789
RBFOX3	8	0.0921307	0.049356865091235415	-1.04588
RBFOX3	9	0.11296023222488788	0.0516081	-1.04101
RBFOX3	10	5.397715673849138	0.8835511145272867	0.19436808225581323
RBFOX3	11	0.2843927008975664	0.0541205	-1.00093
RBFOX3	12	0.2779159906416577	0.038605230386052306	-1.00245
RBFOX3	13	7.380242550906535	0.9898828541001065	0.6578074375042551
RBFOX3	14	0.3697042111563659	0.0385333	-0.98099
RBFOX3	15	8.4242176223506835	0.9792322215229704	0.9018490894003647
RBFOX3	16	5.136236528141086	0.9438652766639936	0.13324420640817958
RBFOX3	17	4.010567657854374	0.9395424836601307	-0.129894
RBFOX3	18	8.275376699075522	0.9744435284418796	0.8670557444447561
RBFOX3	19	7.75737	0.9382940108892922	0.7459664898770998
RBFOX3	20	9.211647696768093	0.9835766423357665	1.0859202816824514
RBFOX3	21	6.928616478647376	0.9751491053677932	0.5522344446922585
RBFOX3	22	7.450119651130687	0.9905759162303664	0.6741420449435137
RBFOX3	23	7.535129154654935	0.3939075630252101	0.6940140325363089
RBFOX3	24	7.466522587652912	0.9680170575692963	0.6779764274247865
RBFOX3	25	0.28117629601280053	0.0367171	-1.00168
RBFOX3	26	0.44877669141764276	0.056833558863328824	-0.962506
RBFOX3	27	0.5940138043315656	0.25788497217068646	-0.928555
RBFOX3	28	2.6204941600194362	0.788785	-0.454841
RBFOX3	29	6.376735143098399	0.9664031620553359	0.4232255857051415
RBFOX3	30	0.1362050314695328	0.0245902	-1.03557
RBFOX3	31	0.17783449597703518	0.0861619	-1.02584
RBFOX3	32	0.2242511078875579	0.0576271	-1.01499
RBFOX3	33	19.303564898823442	0.9223300970873787	2.5
RBFOX3	34	5.248024141096866	0.9428571428571428	0.15937589716734057
GRIN1	0	0.1841405107155838	0.0867855	-1.31061
GRIN1	1	4.573250380548746	0.9653205224440775	0.9435610252491816
GRIN1	2	4.227988009889445	0.9579439252336449	0.7662404792867253
GRIN1	3	3.950798081170148	0.9661492425659248	0.6238807156034082
GRIN1	4	3.9154480638507767	0.9645644378823033	0.6057255822800647
GRIN1	5	0.15681888334449173	0.0671661	-1.32464
GRIN1	6	3.3152935068793665	0.892624	0.29749699223472903
GRIN1	7	3.9245796874840835	0.8973481608212147	0.6104154199970728
GRIN1	8	0.23120280754687433	0.1304217768471433	-1.28644
GRIN1	9	0.27726774005998167	0.13612565445026178	-1.26278
GRIN1	10	5.31093	0.9019984627209838	1.3224201792995316
GRIN1	11	0.8000219890982351	0.13612136121361212	-0.994301
GRIN1	12	0.6361005384701852	0.10377750103777501	-1.07849
GRIN1	13	3.458575326401039	0.9733759318423855	0.3710839586207881
GRIN1	14	1.0708183834140828	0.10876320696084525	-0.855225
GRIN1	15	4.485887785247246	0.92573945877910635	0.8986931670288442
GRIN1	16	3.280537473958848	0.9182036888532478	0.27964691861915697
GRIN1	17	2.8072407317072194	0.9281045751633987	0.036570221387281034
GRIN1	18	4.253141832254329	0.9084913437757626	0.7791590302028495
GRIN1	19	4.831942554782288	0.8874773139745916	1.0764206748070295
GRIN1	20	3.7915655678522984	0.9571167883211679	0.5421017596674391
GRIN1	21	3.657464003147175	0.952286	0.47322960709974216
GRIN1	22	3.9231396612751417	0.9706806282722513	0.6096758484269588
GRIN1	23	8.658464569559724	0.4411764705882353	2.5
GRIN1	24	3.2026834980221928	0.9275053304904051	0.2396625163453909
GRIN1	25	0.5945238746016738	0.10907127429805616	-1.09984
GRIN1	26	0.9650224538841716	0.15155615696887687	-0.90956
GRIN1	27	2.3397846125767803	0.7922077922077922	-0.203507
GRIN1	28	2.971831318900731	0.8448598130841122	0.12110098773086923
GRIN1	29	3.840541875619465	0.924901	0.5672551107723267
GRIN1	30	0.5878449011769001	0.11885245901639344	-1.10327
GRIN1	31	0.28676368914248135	0.19321148825065274	-1.2579
GRIN1	32	0.2203635541042556	0.15254237288135594	-1.292
GRIN1	33	2.1985163503335805	0.6359223300970874	-0.27606
GRIN1	34	2.8307142555815297	0.9714285714285714	0.0486258
SLC17A7	0	0.030843241907848568	0.015119734312183185	-0.842571
SLC17A7	1	1.2404322397853957	0.7138567782615223	1.1250260908502108
SLC17A7	2	1.3557923105326974	0.707109	1.3126783903854322
SLC17A7	3	1.2467182651052366	0.746026	1.1352513542239535
SLC17A7	4	0.9969748879716307	0.7137734655136048	0.729002
SLC17A7	5	0.015457561302917248	0.00904159	-0.867599
SLC17A7	6	0.061894421934364785	0.040917383372426376	-0.792061
SLC17A7	7	0.0714709	0.0399202	-0.776484
SLC17A7	8	0.0586856	0.033802	-0.797281
SLC17A7	9	0.0500329	0.0291698	-0.811356
SLC17A7	10	0.0727069	0.028055342044581093	-0.774473
SLC17A7	11	0.1754917294611328	0.031570315703157034	-0.607276
SLC17A7	12	0.0814109	0.0136986	-0.760314
SLC17A7	13	1.274166636519448	0.8343982960596379	1.179900685496092
SLC17A7	14	0.24898500614807723	0.032939714108141706	-0.487727
SLC17A7	15	0.0524177	0.033983637507866586	-0.807477
SLC17A7	16	0.8009567043973399	0.587009	0.41014619982023504
SLC17A7	17	1.7912515557559656	0.8390522875816994	2.0210251189429784
SLC17A7	18	0.035140185689334025	0.0329761	-0.835581
SLC17A7	19	0.0419796	0.0272232	-0.824456
SLC17A7	20	1.1101863181823426	0.7363138686131386	0.913159
SLC17A7	21	1.413213542498925	0.8339960238568589	1.4060835534614093
SLC17A7	22	1.220733551030832	0.7403141361256544	1.0929829045147952
SLC17A7	23	2.016093069620491	0.14495798319327732	2.3867671545913525
SLC17A7	24	1.1578583744484099	0.7270788912579957	0.9907059954166739
SLC17A7	25	0.1531004271342231	0.029157667386609073	-0.6437
SLC17A7	26	0.23874235463623814	0.037889039242219216	-0.504389
SLC17A7	27	0.038220519916809415	0.029684601113172542	-0.830571
SLC17A7	28	0.0383835	0.035514	-0.830306
SLC17A7	29	0.0761416	0.0612648	-0.768886
SLC17A7	30	0.10981414656708495	0.0245902	-0.714112
SLC17A7	31	0.0688618	0.0469974	-0.780728
SLC17A7	32	0.059171707111733154	0.030508474576271188	-0.79649
SLC17A7	33	0.934366	0.3592233009708738	0.6271589440956103
SLC17A7	34	0.870917	0.8	0.5239488944889624
NRGN	0	0.0637771	0.0289285	-0.8474
NRGN	1	2.6440446948174463	0.8447680528449182	1.709322213041339
NRGN	2	2.917659890422942	0.8573097463284379	1.9804406575145754
NRGN	3	1.657287268523681	0.7899756873012904	0.7315689932424376
NRGN	4	2.0153369872715325	0.858047	1.086351491985528
NRGN	5	0.054116855932535755	0.024799793335055543	-0.856972
NRGN	6	0.0999145	0.0805317	-0.811593
NRGN	7	0.11320055781375932	0.0704306	-0.798428
NRGN	8	0.0816969	0.046664672449895306	-0.829644
NRGN	9	0.0841894	0.0403889	-0.827174
NRGN	10	0.341666	0.191391	-0.572048
NRGN	11	0.2733799354657828	0.0492005	-0.63971
NRGN	12	0.22071820713786042	0.033623910336239106	-0.691891
NRGN	13	1.681007313985878	0.8684771033013845	0.7550725922085476
NRGN	14	0.48214448256629056	0.048477315102548164	-0.432851
NRGN	15	0.0909269	0.0685966	-0.820498
NRGN	16	1.746507226243107	0.7682437850842021	0.819975
NRGN	17	2.6451636241819965	0.8594771241830066	1.7104309321244329
NRGN	18	0.10023538603118956	0.0807914	-0.811275
NRGN	19	0.19025690383856358	0.0707804	-0.722075
NRGN	20	1.197123729173201	0.7071167883211679	0.2756044671644309
NRGN	21	1.2496066817902378	0.7544731610337972	0.32760851044647643
NRGN	22	2.1776139593931414	0.856545	1.2471476793393623
NRGN	23	3.5846109058663713	0.1953781512605042	2.5
NRGN	24	1.6551292900954584	0.7739872068230277	0.7294307064657408
NRGN	25	0.4157570794243373	0.0907127	-0.498632
NRGN	26	0.7108431278037511	0.0947226	-0.206239
NRGN	27	0.0890527	0.0649351	-0.822355
NRGN	28	0.0996953	0.0672897	-0.81181
NRGN	29	0.11458124958155015	0.10474308300395258	-0.79706
NRGN	30	0.2459784088865299	0.028688524590163935	-0.666862
NRGN	31	0.28959419410160353	0.0496084	-0.623644
NRGN	32	0.0709571	0.0542373	-0.840286
NRGN	33	0.9125721725217983	0.1650485436893204	-0.00635054
NRGN	34	1.8479963643303183	0.8857142857142857	0.9205378598566366
GAD1	0	0.019372498709128782	0.0097885	-0.634096
GAD1	1	0.0168426	0.019066206275334036	-0.63591
GAD1	2	0.016864322971633955	0.019192256341789053	-0.635894
GAD1	3	0.014930623157887086	0.019263138208341125	-0.63728
GAD1	4	0.015822147643746384	0.019616114743724954	-0.636641
GAD1	5	0.012771646424983546	0.00671661	-0.638828
GAD1	6	3.9979212515970906	0.8749022673964034	2.218441025944736
GAD1	7	3.0884736736758036	0.7952666096378671	1.5663860395194598
GAD1	8	0.072839	0.048459467544122045	-0.595761
GAD1	9	1.8977069317374757	0.662304	0.712631
GAD1	10	3.5686230674038892	0.7663335895465027	1.9106431622060507
GAD1	11	0.12130711045216698	0.025830258302583026	-0.561011
GAD1	12	0.043802935945003486	0.00913242	-0.61658
GAD1	13	0.0254442	0.024494142705005325	-0.629742
GAD1	14	0.099516	0.00932256	-0.576634
GAD1	15	3.7234623622923926	0.8464443045940844	2.021659714207205
GAD1	16	0.0459463	0.0376905	-0.615043
GAD1	17	0.014299120194423648	0.017973856209150325	-0.637733
GAD1	18	2.4431069604628055	0.7666941467436109	1.1036715371780743
GAD1	19	2.87442	0.7105263157894737	1.4129115373210426
GAD1	20	0.0136108	0.013686131386861315	-0.638227
GAD1	21	0.027537870689485443	0.026839	-0.628241
GAD1	22	0.017878680861134758	0.024083769633507852	-0.635167
GAD1	23	0.6001757089874846	0.0483193	-0.217672
GAD1	24	0.017481983294197437	0.0255864	-0.635451
GAD1	25	0.0659341	0.017278617710583154	-0.600712
GAD1	26	0.043049	0.00947226	-0.61712
GAD1	27	1.6790487730704333	0.6512059369202227	0.55585771799456285
GAD1	28	4.024729817168438	0.8560747663551402	2.2376622095336365
GAD1	29	2.212908284220004	0.7430830039525692	0.9386238770856662
GAD1	30	0.0383381	0.00409836	-0.620498
GAD1	31	0.030418520557641007	0.0496084	-0.626176
GAD1	32	0.042419630027995106	0.023728813559322035	-0.617571
GAD1	33	0.6711178589606183	0.21359223300970873	-0.166808
GAD1	34	0.033881730356499405	0.0571429	-0.623693
GAD2	0	0.023677317583077652	0.011886033910155568	-0.505415
GAD2	1	0.0200251	0.0204174	-0.507368
GAD2	2	0.024082528138427494	0.0221963	-0.505198
GAD2	3	0.023479259297427106	0.0209463	-0.505521
GAD2	4	0.021872847995845338	0.0242565	-0.50638
GAD2	5	0.014905258648991039	0.0082666	-0.510106
GAD2	6	4.417487072607064	0.8944487881157154	1.8446697614659535
GAD2	7	1.3418351534479596	0.5779868833761049	0.1996186534909444
GAD2	8	0.016891	0.010469638049655998	-0.509044
GAD2	9	0.0307268	0.0179506	-0.501644
GAD2	10	2.4593608881407176	0.6767870868562644	0.7973413465548365
GAD2	11	0.0838021	0.015990159901599015	-0.473256
GAD2	12	0.0451508	0.00996264	-0.493929
GAD2	13	0.026586186038178767	0.0351438	-0.503859
GAD2	14	0.0698529	0.00870106	-0.480717
GAD2	15	6.235736981567921	0.9144115796098174	2.5
GAD2	16	0.0330434	0.024057738572574178	-0.500405
GAD2	17	0.025823174173107755	0.026143790849673203	-0.504267
GAD2	18	7.334887840644994	0.9406430338004946	2.5
GAD2	19	3.7463372923585023	0.7386569872958257	1.4856968612045551
GAD2	20	0.0197236	0.0191606	-0.507529
GAD2	21	0.037701	0.032803180914512925	-0.497914
GAD2	22	0.027078588803791045	0.032460732984293195	-0.503595
GAD2	23	0.8626750545653986	0.0567227	-0.0566662
GAD2	24	0.024544417844855164	0.026652452025586353	-0.504951
GAD2	25	0.0789732	0.012958963282937365	-0.475839
GAD2	26	0.0639221	0.017591339648173207	-0.483889
GAD2	27	0.050881	0.038961	-0.490864
GAD2	28	3.410222257649529	0.8261682242990654	1.3059215079499424
GAD2	29	1.941142547274154	0.7371541501976284	0.5201657498934992
GAD2	30	0.11029731923348944	0.018442622950819672	-0.459085
GAD2	31	0.016533122737479526	0.013054830287206266	-0.509236
GAD2	32	0.0668046	0.020338983050847456	-0.482347
GAD2	33	1.1866190549148936	0.2524271844660194	0.11659937121234737
GAD2	34	0.00902901	0.0285714	-0.513249
VCAN	0	0.044243889704195884	0.0172173	-0.263475
VCAN	1	0.016840573733242013	0.017114547365260472	-0.271161
VCAN	2	0.3018338133123627	0.1984312416555407	-0.191229
VCAN	3	0.0287704	0.027866093136338133	-0.267815
VCAN	4	0.013903032429814012	0.015608521408985446	-0.271985
VCAN	5	0.039916198799060824	0.0193748	-0.264689
VCAN	6	0.025930433438601113	0.018504	-0.268612
VCAN	7	0.5950619765823764	0.21899059024807527	-0.108987
VCAN	8	1.096673477112804	0.34789111576428355	0.031699726251295635
VCAN	9	20.89548702284777	0.9756918474195961	2.5
VCAN	10	0.16649684470102907	0.056110684089162186	-0.229187
VCAN	11	4.743656278047305	0.5297252972529726	1.0545693580715794
VCAN	12	0.49482803883021403	0.0182648	-0.1371
VCAN	13	0.0143169	0.0186368	-0.271869
VCAN	14	0.0600564	0.00621504	-0.25904
VCAN	15	0.7536259142988798	0.3882945248584015	-0.0645149
VCAN	16	0.018454131512519824	0.019246190858059342	-0.270709
VCAN	17	0.012199244141867583	0.013888888888888888	-0.272463
VCAN	18	0.20267789069934716	0.1236603462489695	-0.219039
VCAN	19	0.0401145	0.0272232	-0.264633
VCAN	20	0.033319617111453044	0.030109489051094892	-0.266539
VCAN	21	0.011835406658414241	0.014910536779324055	-0.272565
VCAN	22	0.021919326318736786	0.0219895	-0.269737
VCAN	23	0.3487812354295495	0.0241597	-0.178062
VCAN	24	1.1457361167280122	0.3049040511727079	0.0454603
VCAN	25	0.017467167687615887	0.00647948	-0.270985
VCAN	26	0.10139346842173542	0.012178619756427604	-0.247447
VCAN	27	0.046416832399416276	0.0241187	-0.262866
VCAN	28	0.0485942	0.028037383177570093	-0.262255
VCAN	29	0.31564524321837645	0.18181818181818182	-0.187355
VCAN	30	0.673291	0.11475409836065574	-0.0870464
VCAN	31	1.4687865878330497	0.4255874673629243	0.13606632772262353
VCAN	32	0.0951803	0.040678	-0.249189
VCAN	33	0.49941855585739925	0.0679612	-0.135812
VCAN	34	0.0348755	0.0380952	-0.266103
PDGFRA	0	0.0056963	0.00270932	-0.27602
PDGFRA	1	0.0037546	0.00480408	-0.284829
PDGFRA	2	0.00312567	0.00317089	-0.287682
PDGFRA	3	0.00244699	0.00392744	-0.290761
PDGFRA	4	0.00308087	0.00464037	-0.287885
PDGFRA	5	9.404527689194314e-4	7.749935417204857e-4	-0.297595
PDGFRA	6	0.00131105	0.00156372	-0.295914
PDGFRA	7	0.00988533	0.012546335899629312	-0.257017
PDGFRA	8	0.00140031	0.00119653	-0.295509
PDGFRA	9	1.1606236866172823	0.5661929693343306	2.5
PDGFRA	10	0.00624442	0.00538048	-0.273534
PDGFRA	11	0.00196437	8.200082000820008e-4	-0.29295
PDGFRA	12	0.00176944	4.1511000415110004e-4	-0.293835
PDGFRA	13	0.00343109	0.00585729	-0.286297
PDGFRA	14	0.0098859	0.00124301	-0.257014
PDGFRA	15	0.25033218768745874	0.2341095028319698	0.8337786605342984
PDGFRA	16	0.00219174	0.0032077	-0.291919
PDGFRA	17	7.908788313463985e-4	0.00163399	-0.298274
PDGFRA	18	0.13009478752823353	0.13437757625721353	0.28831757672170477
PDGFRA	19	0.00944524	0.010889292196007259	-0.259013
PDGFRA	20	3.5451247586124556e-4	9.124087591240876e-4	-0.300254
PDGFRA	21	0	0	-0.301862
PDGFRA	22	2.542665287864036e-4	0.00104712	-0.300708
PDGFRA	23	0.0494097	0.0052521	-0.0777129
PDGFRA	24	5.03280026919442e-4	0.0010661	-0.299579
PDGFRA	25	0.00359133	0.00107991	-0.28557
PDGFRA	26	0	0	-0.301862
PDGFRA	27	0.017433402082937078	0.022263450834879406	-0.222775
PDGFRA	28	0.00198087	0.00560748	-0.292876
PDGFRA	29	0.013951883578926396	0.015810276679841896	-0.238569
PDGFRA	30	0.6138254256331194	0.1680327868852459	2.482778183692872
PDGFRA	31	9.542307058845308e-4	0.00261097	-0.297533
PDGFRA	32	0.00297215	0.00677966	-0.288379
PDGFRA	33	0	0	-0.301862
PDGFRA	34	0.015260490384992345	0.0380952	-0.232632
MOBP	0	14.348774707927085	0.9534172347491697	2.5
MOBP	1	0.0761597	0.0833208	-0.378578
MOBP	2	0.1279588329942636	0.13684913217623498	-0.367091
MOBP	3	0.1013575254043268	0.12492986721526089	-0.37299
MOBP	4	0.098494	0.13182872811643112	-0.373625
MOBP	5	18.851125992909402	0.9633169723585637	2.5
MOBP	6	0.0645776	0.054209	-0.381146
MOBP	7	0.061263426030647425	0.035643	-0.381881
MOBP	8	0.0686527	0.039186359557283876	-0.380243
MOBP	9	0.12156826025519647	0.0471204	-0.368508
MOBP	10	0.13709720042943782	0.0687932	-0.365064
MOBP	11	0.1783276683788109	0.0414104	-0.355921
MOBP	12	0.18899437086578957	0.031133250311332503	-0.353556
MOBP	13	0.0887081	0.1443024494142705	-0.375795
MOBP	14	12.440941573879552	0.6967060285891858	2.3634462611492895
MOBP	15	0.0960385	0.0755192	-0.37417
MOBP	16	0.24877799615768464	0.27666399358460303	-0.340298
MOBP	17	0.10340928300222979	0.12745098039215685	-0.372535
MOBP	18	0.0867229	0.055234954657873044	-0.376235
MOBP	19	0.048647	0.024500907441016333	-0.384679
MOBP	20	0.16109010155785924	0.18704379562043796	-0.359744
MOBP	21	0.050584	0.0516899	-0.38425
MOBP	22	0.1747639109054978	0.2198952879581152	-0.356711
MOBP	23	0.3579393905096992	0.0304622	-0.31609
MOBP	24	0.0493325	0.0511727	-0.384527
MOBP	25	0.14895251766381878	0.0215983	-0.362435
MOBP	26	0.23355873639358132	0.036535859269282815	-0.343673
MOBP	27	0.0584298	0.025974025974025976	-0.38251
MOBP	28	0.0816069	0.0336449	-0.37737
MOBP	29	0.0235621	0.025691699604743084	-0.390242
MOBP	30	0.1494562644299904	0.028688524590163935	-0.362324
MOBP	31	5.807706206520358	0.6892950391644909	0.8924545394869999
MOBP	32	7.2303233756510386	0.8610169491525423	1.2079352910344905
MOBP	33	0.27921477962858793	0.0873786	-0.333548
MOBP	34	0.0715533	0.0571429	-0.379599
PLP1	0	33.60079908600756	0.9757035483307114	2.5
PLP1	1	0.12301171977017096	0.0996847	-0.375704
PLP1	2	0.11886098863701385	0.0914553	-0.376113
PLP1	3	0.0961309	0.0860295	-0.378349
PLP1	4	0.061269	0.0645433	-0.38178
PLP1	5	45.280095533905936	0.9625419788168432	2.5
PLP1	6	0.1522108260952871	0.0938233	-0.372831
PLP1	7	0.21344596609739538	0.12061591103507271	-0.366805
PLP1	8	0.23374	0.13431049955130123	-0.364808
PLP1	9	0.48692363810696765	0.19708302169035152	-0.339894
PLP1	10	0.2904464522216916	0.10953112990007687	-0.359228
PLP1	11	0.5983180501721721	0.13079130791307914	-0.328932
PLP1	12	0.7221672801355723	0.10709838107098381	-0.316745
PLP1	13	0.047377644948872664	0.058572949946751864	-0.383147
PLP1	14	18.9971	0.7650714729645742	1.4815889015184611
PLP1	15	0.24169117504771834	0.12838263058527374	-0.364026
PLP1	16	0.1256059291541386	0.0689655	-0.375449
PLP1	17	0.12074821452772853	0.0882353	-0.375927
PLP1	18	0.21891602246525277	0.11294311624072548	-0.366267
PLP1	19	0.26770190547494477	0.13702359346642468	-0.361466
PLP1	20	0.078987	0.0748175	-0.380037
PLP1	21	0.0713778	0.0735586	-0.380785
PLP1	22	0.0870536	0.0816754	-0.379243
PLP1	23	1.6666823057520423	0.1134453781512605	-0.2238
PLP1	24	0.15462605655127803	0.0799574	-0.372593
PLP1	25	0.5178373180986301	0.0853132	-0.336852
PLP1	26	0.5420611261868905	0.0798376	-0.334468
PLP1	27	0.18518074699699322	0.10946196660482375	-0.369587
PLP1	28	0.2845029323583197	0.11214953271028037	-0.359813
PLP1	29	0.19952424352191694	0.1225296442687747	-0.368175
PLP1	30	0.544224	0.0819672	-0.334255
PLP1	31	11.520480334700887	0.720627	0.745856
PLP1	32	19.391548202685808	0.9220338983050848	1.5204028056416656
PLP1	33	0.6291866447899682	0.3106796116504854	-0.325895
PLP1	34	0.0643657	0.0571429	-0.381475
C3	0	0.013735846585212997	0.00777836	-0.245254
C3	1	0.012480305904478507	0.011409698243506981	-0.245848
C3	2	0.0113223	0.011181575433911883	-0.246396
C3	3	0.014846463729139463	0.0173929	-0.244729
C3	4	0.011805123867024123	0.014553891584053997	-0.246167
C3	5	0.0131764	0.00904159	-0.245519
C3	6	0.013344829621229026	0.011467292155329685	-0.245439
C3	7	0.013617124506174054	0.00855432	-0.24531
C3	8	0.11975506591704378	0.057433443015255756	-0.195111
C3	9	0.034263239952951656	0.012341062079281975	-0.235545
C3	10	0.016204958239223903	0.00922367	-0.244086
C3	11	1.0438233134446868	0.18450184501845018	0.24193943692216474
C3	12	12.135508447755813	0.7160647571606475	2.5
C3	13	0.00351876	0.00958466	-0.250086
C3	14	0.0326536	0.00435053	-0.236307
C3	15	0.00910197	0.00881057	-0.247446
C3	16	0.011529289616962157	0.018444266238973536	-0.246298
C3	17	0.014372720888628761	0.013888888888888888	-0.244953
C3	18	0.00999195	0.00989283	-0.247025
C3	19	0.023468234252679302	0.00907441	-0.240651
C3	20	0.0130606	0.0191606	-0.245573
C3	21	0.012535310586913971	0.013916500994035786	-0.245822
C3	22	0.0172079	0.019895287958115182	-0.243612
C3	23	0.0751906	0.00630252	-0.216188
C3	24	0.0054626	0.00959488	-0.249167
C3	25	0.019120967957184105	0.00539957	-0.242707
C3	26	0.0444707	0.0067659	-0.230718
C3	27	0.00109347	0.00185529	-0.251234
C3	28	0.00357843	0.00560748	-0.250058
C3	29	0.010603666240989216	0.011857707509881422	-0.246736
C3	30	0.3796269849630395	0.0532787	-0.072201
C3	31	0.9602816473277873	0.2741514360313316	0.20242729504574078
C3	32	3.5291785609884205	0.8	1.417421249995531
C3	33	0	0	-0.251751
C3	34	0	0	-0.251751
DOCK8	0	0.018605206878435834	0.0096137	-0.254795
DOCK8	1	0.0200018	0.018015313016063655	-0.254428
DOCK8	2	0.020052589778037488	0.020527369826435247	-0.254414
DOCK8	3	0.053265	0.041144567046942214	-0.24568
DOCK8	4	0.031209854146802867	0.030584264923012024	-0.25148
DOCK8	5	0.0176298	0.012658227848101266	-0.255051
DOCK8	6	0.024688050587404167	0.0192859	-0.253195
DOCK8	7	0.027775674139575695	0.019389791844881665	-0.252383
DOCK8	8	0.0675024	0.0355968	-0.241936
DOCK8	9	0.0548222	0.017576664173522813	-0.24527
DOCK8	10	0.0235812	0.013066871637202153	-0.253486
DOCK8	11	0.10329103574118446	0.031160311603116032	-0.232524
DOCK8	12	20.513428183896572	0.8522208385222084	2.5
DOCK8	13	0.013524629914946728	0.025559105431309903	-0.256131
DOCK8	14	0.0403036	0.00621504	-0.249089
DOCK8	15	0.023117921396967733	0.015103838892385148	-0.253608
DOCK8	16	0.018700826065363788	0.020850040096230954	-0.25477
DOCK8	17	0.022447401666158665	0.018790849673202614	-0.253784
DOCK8	18	0.0311766	0.0197857	-0.251489
DOCK8	19	0.0316581	0.014519056261343012	-0.251362
DOCK8	20	0.025624643580933654	0.028284671532846715	-0.252949
DOCK8	21	0.0193019	0.0258449	-0.254612
DOCK8	22	0.018853560572238012	0.024083769633507852	-0.25473
DOCK8	23	0.11915100753827744	0.011554621848739496	-0.228353
DOCK8	24	0.016417986884198547	0.022388059701492536	-0.25537
DOCK8	25	0.530664	0.0691145	-0.120133
DOCK8	26	0.0336062	0.010825439783491205	-0.25085
DOCK8	27	0.031252923114309154	0.0185529	-0.251469
DOCK8	28	0.031292865039737564	0.014953271028037384	-0.251458
DOCK8	29	0.527275	0.18774703557312253	-0.121024
DOCK8	30	0.18455594014557092	0.0266393	-0.211153
DOCK8	31	1.7029485685854002	0.27676240208877284	0.18815613168013373
DOCK8	32	10.069591391237799	0.9220338983050848	2.388427597670577
DOCK8	33	0.0849676	0.038834951456310676	-0.237343
DOCK8	34	0.0093536	0.0190476	-0.257228
AQP4	0	0.0274072	0.012410417759133019	-0.31237
AQP4	1	0.0600937	0.0732623	-0.288788
AQP4	2	0.0653237	0.0756008	-0.285015
AQP4	3	0.0238613	0.028614176173555265	-0.314929
AQP4	4	0.0502983	0.0725585	-0.295855
AQP4	5	0.0314842	0.018083182640144666	-0.309429
AQP4	6	0.0303077	0.0174616	-0.310278
AQP4	7	0.028105171505164443	0.0171086	-0.311867
AQP4	8	5.447985291016296	0.8701764881842656	2.5
AQP4	9	0.0672154	0.0489903	-0.28365
AQP4	10	0.028983326968437213	0.010760953112990008	-0.311233
AQP4	11	5.890162379025787	0.6461664616646167	2.5
AQP4	12	0.11166363425656088	0.014113740141137402	-0.251583
AQP4	13	0.026977275996767712	0.044196	-0.312681
AQP4	14	0.16359280775186927	0.016159105034182723	-0.214118
AQP4	15	0.022840421045533882	0.015733165512901194	-0.315665
AQP4	16	0.012109117090456017	0.0160385	-0.323407
AQP4	17	0.0371564	0.0433007	-0.305337
AQP4	18	0.0599176	0.0560594	-0.288915
AQP4	19	0.0566408	0.018148820326678767	-0.29128
AQP4	20	0.027833482116481154	0.0310219	-0.312063
AQP4	21	0.029914996115193954	0.032803180914512925	-0.310561
AQP4	22	0.035846	0.049214659685863874	-0.306282
AQP4	23	0.3436815193779297	0.028361344537815126	-0.084191
AQP4	24	0.0378207	0.033049	-0.304858
AQP4	25	0.078617	0.020518358531317494	-0.275425
AQP4	26	0.20096639329756355	0.0324763	-0.187154
AQP4	27	0.0222487	0.014842300556586271	-0.316092
AQP4	28	0.020524002208160797	0.014953271028037384	-0.317336
AQP4	29	0.0209853	0.017786561264822136	-0.317004
AQP4	30	0.0936964	0.014344262295081968	-0.264545
AQP4	31	2.8474821603947404	0.7101827676240209	1.722202275937875
AQP4	32	0.092713	0.0508475	-0.265255
AQP4	33	0.00865562	0.019417475728155338	-0.325899
AQP4	34	0.0100754	0.00952381	-0.324875
GFAP	0	0.10809321727324211	0.0470198	-0.279275
GFAP	1	0.064377	0.044587899714757545	-0.291162
GFAP	2	0.0534382	0.0443925	-0.294137
GFAP	3	0.048089	0.0458201	-0.295591
GFAP	4	0.0481439	0.0358574	-0.295576
GFAP	5	0.1145166018967694	0.0676828	-0.277528
GFAP	6	0.0761611	0.0416992	-0.287958
GFAP	7	0.0740413	0.0393499	-0.288534
GFAP	8	7.2385152225558205	0.7918037690696978	1.6596566921401732
GFAP	9	0.3371229408060728	0.14697083021690352	-0.216996
GFAP	10	0.0871149	0.0357417	-0.284979
GFAP	11	20.464069879122842	0.8208282082820828	2.5
GFAP	12	0.44147518165135247	0.0639269	-0.18862
GFAP	13	0.038825862143655514	0.041001064962726305	-0.29811
GFAP	14	0.5020075425281534	0.044748290863890615	-0.17216
GFAP	15	0.0884746	0.0421649	-0.284609
GFAP	16	0.0605257	0.0376905	-0.292209
GFAP	17	0.0211477	0.026143790849673203	-0.302917
GFAP	18	0.060726	0.0379225	-0.292155
GFAP	19	0.10058996965191265	0.043557168784029036	-0.281315
GFAP	20	0.0419902	0.0410584	-0.29725
GFAP	21	0.052155	0.040755467196819085	-0.294486
GFAP	22	0.0540151	0.0387435	-0.29398
GFAP	23	1.1404610560995594	0.0756303	0.0014507
GFAP	24	0.0492713	0.0405117	-0.29527
GFAP	25	0.5204741034617966	0.0766739	-0.167138
GFAP	26	1.250800815047493	0.0960758	0.0314547
GFAP	27	0.049395827420957404	0.027829313543599257	-0.295236
GFAP	28	0.0888011	0.056074766355140186	-0.284521
GFAP	29	0.12197187312829438	0.0533597	-0.275501
GFAP	30	0.3109704910421074	0.055327868852459015	-0.224108
GFAP	31	5.448460951720825	0.793734	1.172898353848256
GFAP	32	0.3198800722470032	0.14915254237288136	-0.221685
GFAP	33	0.19397887515891685	0.0533981	-0.25592
GFAP	34	0.0593306	0.047619047619047616	-0.292534
FLT1	0	0.00954113	0.00506904	-0.180118
FLT1	1	0.016592	0.0145624	-0.179359
FLT1	2	0.013181818548437274	0.014185580774365821	-0.179726
FLT1	3	0.016609558587638698	0.015148681503646904	-0.179358
FLT1	4	0.0175587	0.018139632988820924	-0.179255
FLT1	5	0.00773631	0.00594162	-0.180312
FLT1	6	0.0601136	0.0505603	-0.174677
FLT1	7	0.3093988833177482	0.15825491873396064	-0.147858
FLT1	8	0.020374461778881164	0.00807658	-0.178952
FLT1	9	0.014377852935404067	0.00897532	-0.179598
FLT1	10	0.10449383329765655	0.057648	-0.169903
FLT1	11	0.034457525465713554	0.0098401	-0.177437
FLT1	12	0.6292505738534473	0.11083437110834371	-0.113448
FLT1	13	0.018005467979108274	0.021831735889243878	-0.179207
FLT1	14	0.026805878857340867	0.00435053	-0.178261
FLT1	15	0.010826955974943752	0.012586532410320957	-0.17998
FLT1	16	0.015214	0.012830793905372895	-0.179508
FLT1	17	0.010954378160475634	0.014705882352941176	-0.179966
FLT1	18	0.013128726569296765	0.014014839241549877	-0.179732
FLT1	19	0.028404905122645405	0.013611615245009074	-0.178089
FLT1	20	0.043609785451983095	0.0191606	-0.176453
FLT1	21	0.0338813	0.015904572564612324	-0.177499
FLT1	22	0.019478965318317956	0.023036649214659685	-0.179049
FLT1	23	0.0928966	0.00735294	-0.17115
FLT1	24	0.0290242	0.017057569296375266	-0.178022
FLT1	25	1.0249245032267853	0.14362850971922247	-0.0708803
FLT1	26	55.08856904513176	0.9079837618403248	2.5
FLT1	27	0.00288222	0.00185529	-0.180834
FLT1	28	0.064747	0.046729	-0.174179
FLT1	29	0.00875884	0.011857707509881422	-0.180202
FLT1	30	0.0563616	0.012295081967213115	-0.175081
FLT1	31	0.070501	0.044386422976501305	-0.17356
FLT1	32	0.36853163159980573	0.16610169491525423	-0.141497
FLT1	33	0.5997857302098238	0.18932038834951456	-0.116618
FLT1	34	0.0509275	0.0666667	-0.175665
CLDN5	0	0.00580292	7.865757734661773e-4	-0.173619
CLDN5	1	0.00430401	0.00285242	-0.174176
CLDN5	2	0.00186843	0.001502	-0.175079
CLDN5	3	0.00150757	0.00205723	-0.175213
CLDN5	4	0.00538277	0.00253111	-0.173775
CLDN5	5	0.00774662	0.00180832	-0.172898
CLDN5	6	0.00132005	7.818608287724785e-4	-0.175283
CLDN5	7	0.00573346	0.0045623	-0.173645
CLDN5	8	0.00921873	0.00538439	-0.172352
CLDN5	9	2.7711862034832146e-4	3.7397157816005983e-4	-0.17567
CLDN5	10	0.00377937	0.00115296	-0.17437
CLDN5	11	0.0502926	0.0110701	-0.157113
CLDN5	12	0.018964307829132613	0.00166044	-0.168736
CLDN5	13	0.00598898	0.00585729	-0.17355
CLDN5	14	0.0050365	6.215040397762585e-4	-0.173904
CLDN5	15	0	0	-0.175772
CLDN5	16	0.00357221	0.00240577	-0.174447
CLDN5	17	0.00293603	0.00245098	-0.174683
CLDN5	18	0.00315421	0.00247321	-0.174602
CLDN5	19	0.00269574	0.00181488	-0.174772
CLDN5	20	0.00141998	9.124087591240876e-4	-0.175246
CLDN5	21	0.00672035	0.00298211	-0.173279
CLDN5	22	0.00640714	0.00314136	-0.173395
CLDN5	23	0.0971823	0.00630252	-0.139716
CLDN5	24	0.013701939181866596	0.015991471215351813	-0.170689
CLDN5	25	0.2761915969203625	0.024838012958963283	-0.0733009
CLDN5	26	15.961285987705232	0.7997293640054127	2.5
CLDN5	27	0.00252695	0.00185529	-0.174835
CLDN5	28	0.00636868	0.00373832	-0.17341
CLDN5	29	0.013774974953736195	0.00790514	-0.170662
CLDN5	30	0	0	-0.175772
CLDN5	31	0.022717365777786463	0.013054830287206266	-0.167344
CLDN5	32	0	0	-0.175772
CLDN5	33	0	0	-0.175772
CLDN5	34	0.0337086	0.00952381	-0.163266
PDGFRB	0	0.00992771	0.00568083	-0.26561
PDGFRB	1	0.13660450959952652	0.12685782915478155	-0.218574
PDGFRB	2	0.21620966520806023	0.23130841121495327	-0.189016
PDGFRB	3	0.20224776985281517	0.25565737796895455	-0.1942
PDGFRB	4	0.11251467983973364	0.1573507698797722	-0.227518
PDGFRB	5	0.0281364	0.019891500904159132	-0.258849
PDGFRB	6	0.0168742	0.014594735470419598	-0.26303
PDGFRB	7	0.0558132	0.055603079555175364	-0.248572
PDGFRB	8	2.042090486741415	0.7098414597666767	0.4889440854349477
PDGFRB	9	0.229447	0.18212415856394915	-0.184101
PDGFRB	10	0.0370074	0.0242121	-0.255555
PDGFRB	11	1.1109786131880364	0.25748257482574827	0.14321692345950435
PDGFRB	12	0.015345693436843626	0.00622665	-0.263598
PDGFRB	13	0.056416086069209274	0.0963791	-0.248348
PDGFRB	14	0.036951407415748705	0.00621504	-0.255576
PDGFRB	15	0.0467733	0.051604782882315924	-0.251929
PDGFRB	16	0.0413486	0.0360866	-0.253943
PDGFRB	17	0.0700154	0.0874183	-0.243299
PDGFRB	18	0.031840295389324764	0.023083264633140973	-0.257473
PDGFRB	19	0.10435304437345193	0.0571688	-0.230549
PDGFRB	20	0.039711310646002654	0.0574818	-0.254551
PDGFRB	21	0.018225734191708996	0.0347913	-0.262528
PDGFRB	22	0.29146200415959983	0.3392670157068063	-0.161074
PDGFRB	23	0.12157533940461097	0.0105042	-0.224154
PDGFRB	24	0.072811	0.11087420042643924	-0.242261
PDGFRB	25	15.775606410164755	0.896328	2.5
PDGFRB	26	0.18439161125979808	0.0243572	-0.20083
PDGFRB	27	0.00150959	0.00185529	-0.268735
PDGFRB	28	0.015497858838592653	0.011214953271028037	-0.263541
PDGFRB	29	0.10370679525867331	0.083004	-0.230789
PDGFRB	30	3.0872223527899063	0.48155737704918034	0.8770075224955318
PDGFRB	31	0.9203912015598356	0.43342036553524804	0.0724507
PDGFRB	32	0.019157	0.013559322033898305	-0.262183
PDGFRB	33	0.00603399	0.00970874	-0.267055
PDGFRB	34	0.126148	0.24761904761904763	-0.222456
GRM8	0	0.16928400952207956	0.0486803	-0.498077
GRM8	1	0.18397128206112354	0.12235400090076565	-0.494128
GRM8	2	1.9959056018944388	0.7089452603471295	-0.006982
GRM8	3	3.6007340944765813	0.844586	0.4244831402489381
GRM8	4	2.4060732477623725	0.7494199535962877	0.10329335954655124
GRM8	5	0.0894799	0.0410747	-0.519533
GRM8	6	3.3571270521600822	0.5916080271045088	0.35898832411396914
GRM8	7	0.3836308771010364	0.12118619903051041	-0.440449
GRM8	8	0.13808277774550107	0.0729883	-0.506466
GRM8	9	0.5865194092188803	0.22849663425579655	-0.385902
GRM8	10	0.9772936617042238	0.2632590315142198	-0.28084
GRM8	11	0.26833543448031816	0.0709307	-0.471447
GRM8	12	0.10025025646969431	0.019510170195101702	-0.516637
GRM8	13	0.9330483828979451	0.4850905218317359	-0.292736
GRM8	14	0.22781868177117015	0.029210689869484153	-0.48234
GRM8	15	0.6924077593122708	0.263688	-0.357433
GRM8	16	8.89325	0.9518845228548516	1.8473994606130788
GRM8	17	0.9185410970462754	0.3929738562091503	-0.296636
GRM8	18	0.13045819977648632	0.0725474	-0.508516
GRM8	19	3.060236390605776	0.4419237749546279	0.27916797448127867
GRM8	20	5.60215	0.8877737226277372	0.9625732588405438
GRM8	21	0.076869	0.0974155	-0.522923
GRM8	22	2.1908497839143872	0.6743455497382199	0.045429592314645426
GRM8	23	1.204326590510039	0.0840336	-0.219801
GRM8	24	0.46648341245132785	0.302772	-0.418174
GRM8	25	17.821070077616433	0.7483801295896328	2.5
GRM8	26	0.17618328228365718	0.0324763	-0.496222
GRM8	27	0.0463493	0.022263450834879406	-0.531129
GRM8	28	0.061176994235379416	0.0635514	-0.527142
GRM8	29	0.3862078838432517	0.17588932806324112	-0.439756
GRM8	30	1.2521237028588315	0.13729508196721313	-0.206951
GRM8	31	0.16807608387350476	0.10704960835509138	-0.498402
GRM8	32	0.10354261547965633	0.0711864	-0.515752
GRM8	33	0.7248042853276981	0.1650485436893204	-0.348723
GRM8	34	11.372961928477404	0.9904761904761905	2.5
MCAM	0	0.8659469431457542	0.35081279496591505	1.460186377720674
MCAM	1	0.026104686924987405	0.029575138868037833	-0.44744
MCAM	2	0.0328	0.0397196	-0.432232
MCAM	3	0.033425188074091644	0.0514307	-0.430812
MCAM	4	0.028636676383198684	0.047247416156928915	-0.441689
MCAM	5	0.4549846076708812	0.22087315939033841	0.526722
MCAM	6	0.0520334	0.0552515	-0.388545
MCAM	7	0.0358173	0.0407756	-0.425379
MCAM	8	0.0133616	0.0101705	-0.476385
MCAM	9	0.2386024591086395	0.18736	0.035229534984103035
MCAM	10	0.13382531863784833	0.10184473481936972	-0.202762
MCAM	11	0.018070596758256126	0.00533005	-0.465689
MCAM	12	0.014135248985876803	0.00498132	-0.474628
MCAM	13	0.0208735	0.041001064962726305	-0.459322
MCAM	14	0.7527492397100668	0.10752019888129273	1.2030679265393853
MCAM	15	0.00706329	0.00881057	-0.490691
MCAM	16	0.0309664	0.0433039	-0.436397
MCAM	17	0.0583917	0.0882353	-0.374103
MCAM	18	0.016823471573832495	0.0173124	-0.468522
MCAM	19	0.044855743180633616	0.021778584392014518	-0.404849
MCAM	20	0.023771463261428795	0.035583941605839414	-0.45274
MCAM	21	0.00877766	0.016898608349900597	-0.486797
MCAM	22	0.0512834	0.0659686	-0.390249
MCAM	23	0.10163707569850214	0.00945378	-0.275875
MCAM	24	0.0128213	0.022388059701492536	-0.477612
MCAM	25	2.3489858344576136	0.3207343412526998	2.5
MCAM	26	0.6506392593500175	0.0852503	0.9711342458773569
MCAM	27	0.0355811	0.029684601113172542	-0.425915
MCAM	28	0.16991302308678022	0.16448598130841122	-0.120792
MCAM	29	0.0569327	0.055336	-0.377417
MCAM	30	0.022281282329925385	0.00819672	-0.456125
MCAM	31	0.29471381422933723	0.2297650130548303	0.16268145568948958
MCAM	32	0.5923714398359992	0.3389830508474576	0.8387841093247449
MCAM	33	0.5396897309596026	0.23786407766990292	0.7191223230803057
MCAM	34	0.019370153431326535	0.047619047619047616	-0.462737
SMN1	0	0.015451619477793926	0.010662471595874847	-1.19276
SMN1	1	0.0342628	0.041285092328479205	0.5834822019381042
SMN1	2	0.039602215104934516	0.037717	1.0876556371390325
SMN1	3	0.0332487	0.0458201	0.48772457582742396
SMN1	4	0.0321511	0.0461928	0.3840838530429667
SMN1	5	0.0179526	0.012916559028674762	-0.956602
SMN1	6	0.031103647950602706	0.030232	0.2851802296665663
SMN1	7	0.024748220872258832	0.0262332	-0.31493
SMN1	8	0.012159657694838587	0.00987137	-1.5036
SMN1	9	0.0103327	0.011967090501121914	-1.67611
SMN1	10	0.0296089	0.022674865488086088	0.14404324010652553
SMN1	11	0.0411411	0.014760147601476014	1.2329686396928918
SMN1	12	0.0234077	0.00581154	-0.441511
SMN1	13	0.0340512	0.0633653	0.563499
SMN1	14	0.055098356956318435	0.00621504	2.5
SMN1	15	0.029045356062437216	0.032724984266834484	0.0908265
SMN1	16	0.020655868119358455	0.0336808	-0.701349
SMN1	17	0.0442121	0.0506536	1.5229464627867992
SMN1	18	0.0218769	0.0296785	-0.586049
SMN1	19	0.042435366235637983	0.028130671506352088	1.3551753339015038
SMN1	20	0.0341264	0.0410584	0.5706042113951126
SMN1	21	0.0312785	0.0536779	0.30169072198814645
SMN1	22	0.0353512	0.040837696335078534	0.686255
SMN1	23	0.030035866325622076	0.00420168	0.18435517539124785
SMN1	24	0.0320567	0.054371002132196165	0.3751750394976642
SMN1	25	0.0342449	0.0075594	0.5817959465308093
SMN1	26	0.0208223	0.0067659	-0.685637
SMN1	27	0.0308439	0.0352505	0.2606541751413698
SMN1	28	0.026096525196730197	0.029906542056074768	-0.187616
SMN1	29	0.0272026	0.023715415019762844	-0.0831731
SMN1	30	0.035107	0.010245901639344262	0.6631923606216058
SMN1	31	0.0182781	0.018276762402088774	-0.925867
SMN1	32	0.00599798	0.010169491525423728	-2.08542
SMN1	33	0.013738381505553673	0.019417475728155338	-1.35453
SMN1	34	0.0151946	0.0380952	-1.21703
ACTA2	0	0.0165932	0.00742877	-0.324364
ACTA2	1	0.011321766632067829	0.0157634	-0.343831
ACTA2	2	0.037750828301927664	0.0450601	-0.24623
ACTA2	3	0.024677055803773388	0.0394614	-0.294511
ACTA2	4	0.019928668071262007	0.0316389	-0.312046
ACTA2	5	0.00757463	0.00490829	-0.357669
ACTA2	6	0.0038805	0.00547303	-0.371312
ACTA2	7	0.00601425	0.00541774	-0.363432
ACTA2	8	0.0989107	0.06551	-0.0203681
ACTA2	9	0.0244967	0.0228123	-0.295176
ACTA2	10	0.008209	0.00807071	-0.355327
ACTA2	11	0.1442589951922791	0.0487905	0.1471015172620097
ACTA2	12	0.27112605697782194	0.068078	0.6156173403246441
ACTA2	13	0.018517397124126624	0.0351438	-0.317258
ACTA2	14	0.0333125	0.00497203	-0.26262
ACTA2	15	0.00590168	0.00629327	-0.363847
ACTA2	16	0.015679614234858384	0.022453889334402566	-0.327738
ACTA2	17	0.0516622	0.0686275	-0.194855
ACTA2	18	0.013441013357646234	0.00989283	-0.336005
ACTA2	19	0.0023416	0.00272232	-0.376995
ACTA2	20	0.010922598604319827	0.021897810218978103	-0.345305
ACTA2	21	0.00635722	0.013916500994035786	-0.362165
ACTA2	22	0.0401737	0.0534031	-0.237282
ACTA2	23	0.012337703913086378	0.00210084	-0.340079
ACTA2	24	0.014845142769116007	0.023454157782515993	-0.33082
ACTA2	25	1.4554101215746336	0.20950323974082075	2.5
ACTA2	26	0.34738995207089607	0.0487145	0.8972573584397775
ACTA2	27	0.00998454	0.014842300556586271	-0.34877
ACTA2	28	0.0148504	0.022429906542056073	-0.3308
ACTA2	29	9.281817513527321e-4	0.00197628	-0.382214
ACTA2	30	0.7042252829591654	0.14959016393442623	2.215038320621692
ACTA2	31	0.0786415	0.0626632	-0.0952218
ACTA2	32	0.13746794987338817	0.10508474576271186	0.122022
ACTA2	33	0.00189765	0.00485437	-0.378634
ACTA2	34	0.00388346	0.00952381	-0.371301
COL1A1	0	0	0	-0.222859
COL1A1	1	0.00339828	0.00495421	-0.205472
COL1A1	2	6.512985382868409e-4	0.00100134	-0.219527
COL1A1	3	9.141749827354605e-4	0.00130915	-0.218182
COL1A1	4	0.00429818	0.00548408	-0.200868
COL1A1	5	3.093045744414454e-4	2.583311805734952e-4	-0.221277
COL1A1	6	6.919979721137826e-5	2.6062027625749283e-4	-0.222505
COL1A1	7	0.00149368	2.8514399771884804e-4	-0.215217
COL1A1	8	0.00313615	0.00239306	-0.206813
COL1A1	9	0	0	-0.222859
COL1A1	10	0	0	-0.222859
COL1A1	11	0.017860314545155354	0.00861009	-0.13148
COL1A1	12	4.569180012670336e-4	4.1511000415110004e-4	-0.220521
COL1A1	13	0.00110265	0.00319489	-0.217218
COL1A1	14	0	0	-0.222859
COL1A1	15	0.018209198843126037	0.0144745	-0.129695
COL1A1	16	0.00622121	0.00882117	-0.191029
COL1A1	17	0	0	-0.222859
COL1A1	18	0.0157593	0.010717230008244023	-0.142229
COL1A1	19	0.0120817	0.00998185	-0.161045
COL1A1	20	3.0827744674260485e-4	9.124087591240876e-4	-0.221282
COL1A1	21	3.312900467549643e-4	9.940357852882703e-4	-0.221164
COL1A1	22	0	0	-0.222859
COL1A1	23	0.015608	0.00105042	-0.143003
COL1A1	24	0.022674856022578516	0.0255864	-0.106847
COL1A1	25	0.15141598828954111	0.0367171	0.5518357219005938
COL1A1	26	0.00100758	0.00135318	-0.217704
COL1A1	27	0	0	-0.222859
COL1A1	28	0.00433764	0.00373832	-0.200666
COL1A1	29	0.0610981	0.055336	0.0897394
COL1A1	30	1.156020602836274	0.22950819672131148	2.5
COL1A1	31	0.00119511	0.00261097	-0.216744
COL1A1	32	0	0	-0.222859
COL1A1	33	0.010079970254287841	0.019417475728155338	-0.171287
COL1A1	34	0.014502842592734398	0.0285714	-0.148658
FBLN2	0	0.036632	0.0179164	-0.151941
FBLN2	1	0.031708299169052184	0.0400841	-0.168369
FBLN2	2	0.031676484496127616	0.0355474	-0.168475
FBLN2	3	0.06334	0.0882738	-0.0628256
FBLN2	4	0.031169746015128758	0.049145749841805524	-0.170166
FBLN2	5	0.030635648424073084	0.019116507362438646	-0.171948
FBLN2	6	0.016509958705962394	0.0192859	-0.21908
FBLN2	7	0.011891204898414836	0.011120615911035072	-0.234491
FBLN2	8	0.010777102869868407	0.00897398	-0.238209
FBLN2	9	0.16362503874432785	0.12266267763649963	0.2717890791189175
FBLN2	10	0.0284049	0.022674865488086088	-0.179391
FBLN2	11	0.00677218	0.00369004	-0.251572
FBLN2	12	0.00340309	0.00124533	-0.262813
FBLN2	13	0.025073382312825996	0.0516507	-0.190507
FBLN2	14	0.0208879	0.00248602	-0.204473
FBLN2	15	0.013799062585840372	0.015733165512901194	-0.228126
FBLN2	16	0.018385010555995795	0.024859663191659984	-0.212824
FBLN2	17	0.0316686	0.0433007	-0.168501
FBLN2	18	0.0289191	0.026380873866446827	-0.177676
FBLN2	19	0.017427066909635903	0.012704174228675136	-0.21602
FBLN2	20	0.016569139810675867	0.025547445255474453	-0.218883
FBLN2	21	0.012299087859244039	0.026839	-0.233131
FBLN2	22	0.0214155	0.0356021	-0.202712
FBLN2	23	0.0856279	0.00840336	0.011540972241061435
FBLN2	24	0.012268191355318982	0.0202559	-0.233234
FBLN2	25	0.0076871	0.00215983	-0.248519
FBLN2	26	0.13016147058064448	0.028416779431664412	0.16013333432032104
FBLN2	27	0.0272224	0.0185529	-0.183337
FBLN2	28	0.0243943	0.020560747663551402	-0.192773
FBLN2	29	0.0219717	0.011857707509881422	-0.200857
FBLN2	30	1.794097621023276	0.35655737704918034	2.5
FBLN2	31	0.0313261	0.031331592689295036	-0.169644
FBLN2	32	0.034684290412917325	0.023728813559322035	-0.158439
FBLN2	33	0.00329608	0.00970874	-0.26317
FBLN2	34	0.030189027431351427	0.0571429	-0.173438
LEF1	0	0.00250552	0.00139836	-0.28089
LEF1	1	0.00653482	0.00750638	-0.278109
LEF1	2	0.00280459	0.00300401	-0.280684
LEF1	3	0.0023662	0.00299233	-0.280986
LEF1	4	0.00339495	0.00548408	-0.280276
LEF1	5	0.0029607	0.00180832	-0.280576
LEF1	6	0.00267775	0.00234558	-0.280771
LEF1	7	8.424320621889663e-4	0.00114058	-0.282038
LEF1	8	0.00486996	0.00269219	-0.279258
LEF1	9	0.00604048	0.0026178	-0.27845
LEF1	10	0.00457483	0.00269024	-0.279462
LEF1	11	0.0161189	0.00861009	-0.271492
LEF1	12	0.027953950949954457	0.0041511	-0.263322
LEF1	13	0.00346167	0.00692226	-0.28023
LEF1	14	0	0	-0.28262
LEF1	15	0.00316685	0.00314663	-0.280434
LEF1	16	0.00349418	0.00400962	-0.280208
LEF1	17	0.00214571	0.00408497	-0.281138
LEF1	18	0.00315561	0.00329761	-0.280441
LEF1	19	0	0	-0.28262
LEF1	20	0.00456252	0.00364964	-0.27947
LEF1	21	0.0062317	0.00596421	-0.278318
LEF1	22	0.00220324	0.00209424	-0.281099
LEF1	23	0	0	-0.28262
LEF1	24	0.00662277	0.00639659	-0.278048
LEF1	25	3.756810720954709	0.5032397408207343	2.310811790063399
LEF1	26	7.384470145108054	0.6102841677943166	2.5
LEF1	27	0.0710656	0.055658627087198514	-0.233561
LEF1	28	0	0	-0.28262
LEF1	29	0.025327542683090887	0.011857707509881422	-0.265135
LEF1	30	2.9257094958311525	0.4487704918032787	1.7370793713555743
LEF1	31	0.0302853	0.010443864229765013	-0.261713
LEF1	32	0.00200132	0.00338983	-0.281238
LEF1	33	0.014612494223190832	0.00970874	-0.272532
LEF1	34	0	0	-0.28262

## Sheet: Figure 2b_Vascular
Data is availlable on Synapse ID syn31511712

## Sheet: Figure 2b_Astrocytes
Data is availlable on Synapse ID syn31511712

## Sheet: Figure 2c
clusters	clusterA	clusterB	size.ClusterA	size.ClusterB	clusterA.ambiguous	clusterB.ambiguous	meanAmbiguity
cl_8_cl_11	cl_8	cl_11	3343	2439	0.116	0.089	0.1025
cl_8_cl_25	cl_8	cl_25	3343	926	0	0	0
cl_8_cl_26	cl_8	cl_26	3343	739	0	0.00135318	0.00067659
cl_8_cl_30	cl_8	cl_30	3343	488	0	0.00409836	0.00204918
cl_8_cl_31	cl_8	cl_31	3343	383	0.017	0.0130548	0.0150274
cl_11_cl_25	cl_11	cl_25	2439	926	0	0.00107991	0.000539957
cl_11_cl_26	cl_11	cl_26	2439	739	0.001	0.00541272	0.00320636
cl_11_cl_30	cl_11	cl_30	2439	488	0.001	0.00204918	0.00152459
cl_11_cl_31	cl_11	cl_31	2439	383	0.017	0.073107	0.0450535
cl_25_cl_26	cl_25	cl_26	926	739	0.00107991	0.00270636	0.00189314
cl_25_cl_30	cl_25	cl_30	926	488	0.00107991	0	0.000539957
cl_25_cl_31	cl_25	cl_31	926	383	0.00539957	0	0.00269978
cl_26_cl_30	cl_26	cl_30	739	488	0	0	0
cl_26_cl_31	cl_26	cl_31	739	383	0.0108254	0.00261097	0.0067182
cl_30_cl_31	cl_30	cl_31	488	383	0.00614754	0	0.00307377

## Sheet: Figure 2d_Cl25
GOID	dataSetID	dataSetName	inGroups	pValue	Bonferroni	FDR	nCommonGenes	fracOfEffectiveClassSize	expectedFracOfEffectiveClassSize	enrichmentRatio	classSize	effectiveClassSize	fracOfEffectiveSetSize	effectiveSetSize	shortDataSetName	overlapGenes
GO:0007186	MSigDB.M13215	GO_G_PROTEIN_COUPLED_RECEPTOR_SIGNALING_PATHWAY (MSigDB)	BP	1.52645e-09	1.52584e-05	1.52584e-05	21	0.216495	0.045283	4.78093	101	97	0.0472973	444	GO_G_PROTEIN_COUPLED_RECEPTOR_SIGNALING_PATHWAY	MGLL|ADCY9|CPE|DGKB|PDE7B|GRM3|GRM8|AGRN|PLCE1|PDE3A|PDE8A|PDGFRB|PLCL1|PTH1R|SLC12A2|RGS5|ARHGEF7|KALRN|ROCK2|ARHGEF17|P2RY14
GO:0032835	MSigDB.M13352	GO_GLOMERULUS_DEVELOPMENT (MSigDB)	BP	2.48764e-07	0.00248664	0.00124332	7	0.0721649	0.0045895	15.7239	101	97	0.155556	45	GO_GLOMERULUS_DEVELOPMENT	COL4A3|COL4A4|JAG1|NOTCH3|PLCE1|PDGFRB|BCL2
GO:0004112	MSigDB.M17849	GO_CYCLIC_NUCLEOTIDE_PHOSPHODIESTERASE_ACTIVITY (MSigDB)	MF	2.49593e-06	0.0249493	0.00730269	5	0.0515464	0.00234574	21.9745	101	97	0.217391	23	GO_CYCLIC_NUCLEOTIDE_PHOSPHODIESTERASE_ACTIVITY	PDE7B|PDE1C|PDE3A|PDE8A|PDE5A
GO:0008081	MSigDB.M18226	GO_PHOSPHORIC_DIESTER_HYDROLASE_ACTIVITY (MSigDB)	MF	2.92225e-06	0.0292108	0.00730269	7	0.0721649	0.00652728	11.0559	101	97	0.109375	64	GO_PHOSPHORIC_DIESTER_HYDROLASE_ACTIVITY	PDE7B|PLCE1|PDE1C|PDE3A|PDE8A|PLCL1|PDE5A
GO:0042578	MSigDB.M18348	GO_PHOSPHORIC_ESTER_HYDROLASE_ACTIVITY (MSigDB)	MF	4.91704e-06	0.0491507	0.00983014	12	0.123711	0.0249873	4.95098	101	97	0.0489796	245	GO_PHOSPHORIC_ESTER_HYDROLASE_ACTIVITY	CTDSPL|PHLPP1|PDE7B|PLCE1|PDE1C|PDE3A|PDE8A|PLCL1|PTEN|PTPRK|PDE5A|INPP4B
GO:0007266	MSigDB.M16798	GO_RHO_PROTEIN_SIGNAL_TRANSDUCTION (MSigDB)	BP	8.86082e-06	0.0885728	0.0132135	9	0.0927835	0.0141764	6.54491	101	97	0.0647482	139	GO_RHO_PROTEIN_SIGNAL_TRANSDUCTION	DLC1|EPS8|PLEKHG3|PDGFRB|RHOJ|ARHGEF7|KALRN|ROCK2|ARHGEF17
GO:0005587	MSigDB.M25627	GO_COLLAGEN_TYPE_IV_TRIMER (MSigDB)	CC	9.25312e-06	0.0924942	0.0132135	3	0.0309278	0.000509944	60.6495	101	97	0.6	5	GO_COLLAGEN_TYPE_IV_TRIMER	COL4A1|COL4A3|COL4A4
GO:0098644	MSigDB.M17310	GO_COMPLEX_OF_COLLAGEN_TRIMERS (MSigDB)	CC	1.13017e-05	0.112972	0.0141214	4	0.0412371	0.00152983	26.9553	101	97	0.266667	15	GO_COMPLEX_OF_COLLAGEN_TRIMERS	COL4A1|COL4A3|COL4A4|COL5A3
GO:0098651	MSigDB.M25974	GO_BASEMENT_MEMBRANE_COLLAGEN_TRIMER (MSigDB)	CC	3.19222e-05	0.319094	0.035279	3	0.0309278	0.000713921	43.3211	101	97	0.428571	7	GO_BASEMENT_MEMBRANE_COLLAGEN_TRIMER	COL4A1|COL4A3|COL4A4
GO:0072006	MSigDB.M15872	GO_NEPHRON_DEVELOPMENT (MSigDB)	BP	3.52931e-05	0.35279	0.035279	7	0.0721649	0.00948496	7.60836	101	97	0.0752688	93	GO_NEPHRON_DEVELOPMENT	COL4A3|COL4A4|JAG1|NOTCH3|PLCE1|PDGFRB|BCL2
GO:0030029	MSigDB.M10751	GO_ACTIN_FILAMENT_BASED_PROCESS (MSigDB)	BP	3.94477e-05	0.39432	0.0358472	16	0.164948	0.0524222	3.14654	101	97	0.0311284	514	GO_ACTIN_FILAMENT_BASED_PROCESS	GJC1|DLC1|EPS8|DAAM2|FRMD3|HIP1|MYO1B|ATP1A2|PDGFRB|PRKG1|RHOJ|BCL2|CACNA1C|SPECC1|ROCK2|ARHGEF17
GO:0035239	MSigDB.M15217	GO_TUBE_MORPHOGENESIS (MSigDB)	BP	5.20853e-05	0.520644	0.0414716	16	0.164948	0.0536461	3.07475	101	97	0.0304183	526	GO_TUBE_MORPHOGENESIS	GJC1|DLC1|COL4A1|COL4A3|COL4A4|JAG1|NOTCH3|PDGFRB|PLXDC1|PTEN|RHOJ|BCL2|SPARC|TBX2|ROCK2|ZEB2
GO:0035023	MSigDB.M16002	GO_REGULATION_OF_RHO_PROTEIN_SIGNAL_TRANSDUCTION (MSigDB)	BP	5.63732e-05	0.563507	0.0414716	7	0.0721649	0.0101989	7.07577	101	97	0.07	100	GO_REGULATION_OF_RHO_PROTEIN_SIGNAL_TRANSDUCTION	DLC1|EPS8|PLEKHG3|PDGFRB|ARHGEF7|KALRN|ARHGEF17
GO:0046578	MSigDB.M16052	GO_REGULATION_OF_RAS_PROTEIN_SIGNAL_TRANSDUCTION (MSigDB)	BP	5.80834e-05	0.580602	0.0414716	9	0.0927835	0.01795	5.16899	101	97	0.0511364	176	GO_REGULATION_OF_RAS_PROTEIN_SIGNAL_TRANSDUCTION	DLC1|EPS8|PLEKHG3|PLCE1|PDGFRB|ARHGEF7|KALRN|CYTH3|ARHGEF17
GO:0048514	MSigDB.M13415	GO_BLOOD_VESSEL_MORPHOGENESIS (MSigDB)	BP	6.7069e-05	0.670422	0.0446948	13	0.134021	0.0377358	3.55155	101	97	0.0351351	370	GO_BLOOD_VESSEL_MORPHOGENESIS	GJC1|COL4A1|COL4A3|COL4A4|JAG1|NOTCH3|PDGFRB|PLXDC1|PTEN|RHOJ|SPARC|TBX2|ROCK2
GO:0060284	MSigDB.M16228	GO_REGULATION_OF_CELL_DEVELOPMENT (MSigDB)	BP	9.36299e-05	0.935924	0.0579712	18	0.185567	0.0688424	2.69553	101	97	0.0266667	675	GO_REGULATION_OF_CELL_DEVELOPMENT	UST|LZTS1|CNTN4|JAG1|DAAM2|MAP1B|ZFHX3|NOTCH3|PDE3A|SMURF1|PTEN|HES4|BCL2|PDE5A|ARHGEF7|KALRN|ROCK2|ZEB2
GO:0042493	MSigDB.M14503	GO_RESPONSE_TO_DRUG (MSigDB)	BP	0.000107588	1	0.0579712	17	0.175258	0.063233	2.77162	101	97	0.0274194	620	GO_RESPONSE_TO_DRUG	ABCC9|TXNIP|JAG1|EPS8|AGRN|ATP1A2|PDE3A|PDE8A|PDGFRB|AXL|PTEN|BCL2|SLC6A1|SLC19A1|SPARC|TRPC3|ROCK2
GO:0034333	MSigDB.M12531	GO_ADHERENS_JUNCTION_ASSEMBLY (MSigDB)	BP	0.000107988	1	0.0579712	6	0.0618557	0.00785314	7.87656	101	97	0.0779221	77	GO_ADHERENS_JUNCTION_ASSEMBLY	DLC1|PTEN|PTPRK|BCL2|ARHGEF7|ROCK2
GO:0046873	MSigDB.M18079	GO_METAL_ION_TRANSMEMBRANE_TRANSPORTER_ACTIVITY (MSigDB)	MF	0.000118557	1	0.0579712	11	0.113402	0.0292708	3.87424	101	97	0.0383275	287	GO_METAL_ION_TRANSMEMBRANE_TRANSPORTER_ACTIVITY	ABCC9|SLC12A7|ATP1A2|SLC30A10|CACHD1|SLC6A1|SLC6A12|SLC12A2|TRPC3|TRPC4|CACNA1C
GO:0098590	MSigDB.M17628	GO_PLASMA_MEMBRANE_REGION (MSigDB)	CC	0.000124001	1	0.0579712	20	0.206186	0.0836308	2.46543	101	97	0.0243902	820	GO_PLASMA_MEMBRANE_REGION	DLC1|LZTS1|CPE|JAG1|EPS8|PHLPP1|GRM3|GRM8|HIP1|ATP1A2|PDGFRB|PTEN|PTH1R|SLC6A1|SLC12A2|SLC19A1|TFPI|TRPC4|CACNA1C|LIN7A
NA	MSigDB.M14224	GO_CELL_SUBSTRATE_JUNCTION_ASSEMBLY (MSigDB)	BP	0.000133646	1	0.0579712	6	0.0618557	0.0081591	7.58119	101	97	0.075	80	GO_CELL_SUBSTRATE_JUNCTION_ASSEMBLY	DLC1|PTEN|PTPRK|BCL2|ARHGEF7|ROCK2
GO:0004115	MSigDB.M17887	GO_3_5_CYCLIC_AMP_PHOSPHODIESTERASE_ACTIVITY (MSigDB)	MF	0.000146217	1	0.0579712	3	0.0309278	0.00112188	27.5679	101	97	0.272727	11	GO_3_5_CYCLIC_AMP_PHOSPHODIESTERASE_ACTIVITY	PDE7B|PDE3A|PDE8A
GO:0015812	MSigDB.M22778	GO_GAMMA_AMINOBUTYRIC_ACID_TRANSPORT (MSigDB)	BP	0.000146217	1	0.0579712	3	0.0309278	0.00112188	27.5679	101	97	0.272727	11	GO_GAMMA_AMINOBUTYRIC_ACID_TRANSPORT	SLC6A1|SLC6A12|TRPC4
GO:1990573	MSigDB.M25411	GO_POTASSIUM_ION_IMPORT_ACROSS_PLASMA_MEMBRANE (MSigDB)	BP	0.000153599	1	0.0579712	4	0.0412371	0.00285569	14.4404	101	97	0.142857	28	GO_POTASSIUM_ION_IMPORT_ACROSS_PLASMA_MEMBRANE	ABCC9|SLC12A7|ATP1A2|SLC12A2
GO:0034332	MSigDB.M15116	GO_ADHERENS_JUNCTION_ORGANIZATION (MSigDB)	BP	0.000160687	1	0.0579712	7	0.0721649	0.0120347	5.99642	101	97	0.059322	118	GO_ADHERENS_JUNCTION_ORGANIZATION	CDH6|DLC1|PTEN|PTPRK|BCL2|ARHGEF7|ROCK2
GO:1901700	MSigDB.M13558	GO_RESPONSE_TO_OXYGEN_CONTAINING_COMPOUND (MSigDB)	BP	0.000164569	1	0.0579712	22	0.226804	0.0993371	2.28318	101	97	0.0225873	974	GO_RESPONSE_TO_OXYGEN_CONTAINING_COMPOUND	TXNIP|ADCY9|COL4A1|COL4A3|JAG1|EPS8|SIK2|AGRN|ATP1A2|PDE3A|PDE8A|PDGFRB|SLC30A10|AXL|PTEN|PTPRK|BCL2|SLC6A1|SPARC|TFPI|TRPC3|ROCK2
GO:0006936	MSigDB.M12628	GO_MUSCLE_CONTRACTION (MSigDB)	BP	0.000167018	1	0.0579712	9	0.0927835	0.0206017	4.50367	101	97	0.0445545	202	GO_MUSCLE_CONTRACTION	GJC1|ATP1A2|PLCE1|PRKG1|SNTB1|CACNA1C|CALD1|PDE5A|ROCK2
GO:0031226	MSigDB.M17166	GO_INTRINSIC_COMPONENT_OF_PLASMA_MEMBRANE (MSigDB)	CC	0.000167159	1	0.0579712	21	0.216495	0.0924018	2.34297	101	97	0.0231788	906	GO_INTRINSIC_COMPONENT_OF_PLASMA_MEMBRANE	ABCC9|SLC12A7|ADCY9|JAG1|EPS8|GPC5|GGT5|GRM3|GRM8|ATP1A2|PDGFRB|AXL|PTH1R|PTPRK|SLC6A1|SLC6A12|SLC12A2|SLC19A1|TRPC3|TRPC4|CACNA1C
GO:0032989	MSigDB.M14697	GO_CELLULAR_COMPONENT_MORPHOGENESIS (MSigDB)	BP	0.000169344	1	0.0579712	20	0.206186	0.0855686	2.40959	101	97	0.0238379	839	GO_CELLULAR_COMPONENT_MORPHOGENESIS	CDH6|UST|FRY|DLC1|LZTS1|COL4A4|CNTN4|EPS8|MAP1B|PDGFRB|AXL|SMURF1|PTEN|RHOJ|BCL2|SPARC|UNC5C|ARHGEF7|KALRN|ZEB2
GO:0051056	MSigDB.M12560	GO_REGULATION_OF_SMALL_GTPASE_MEDIATED_SIGNAL_TRANSDUCTION (MSigDB)	BP	0.000173983	1	0.0579712	10	0.103093	0.0254972	4.0433	101	97	0.04	250	GO_REGULATION_OF_SMALL_GTPASE_MEDIATED_SIGNAL_TRANSDUCTION	DLC1|EPS8|PLEKHG3|PLCE1|PDGFRB|RHOJ|ARHGEF7|KALRN|CYTH3|ARHGEF17
GO:0006828	MSigDB.M11471	GO_MANGANESE_ION_TRANSPORT (MSigDB)	BP	0.000193558	1	0.0624131	3	0.0309278	0.00122387	25.2706	101	97	0.25	12	GO_MANGANESE_ION_TRANSPORT	SLC30A10|TRPC3|TRPC4
GO:0007160	MSigDB.M11323	GO_CELL_MATRIX_ADHESION (MSigDB)	BP	0.00020246	1	0.0630656	8	0.0824742	0.0166242	4.9611	101	97	0.0490798	163	GO_CELL_MATRIX_ADHESION	DLC1|JAG1|COL5A3|PTEN|PTPRK|BCL2|ARHGEF7|ROCK2
GO:0044057	MSigDB.M14237	GO_REGULATION_OF_SYSTEM_PROCESS (MSigDB)	BP	0.0002082	1	0.0630656	12	0.123711	0.036614	3.3788	101	97	0.0334262	359	GO_REGULATION_OF_SYSTEM_PROCESS	GJC1|ABCC9|MGLL|ATP1A2|PLCE1|PRKG1|PTEN|TBX2|TRPC3|CACNA1C|PDE5A|ROCK2
GO:0009214	MSigDB.M11711	GO_CYCLIC_NUCLEOTIDE_CATABOLIC_PROCESS (MSigDB)	BP	0.000249822	1	0.0693673	3	0.0309278	0.00132585	23.3267	101	97	0.230769	13	GO_CYCLIC_NUCLEOTIDE_CATABOLIC_PROCESS	PDE7B|PDE8A|PDE5A
GO:0047555	MSigDB.M17980	GO_3_5_CYCLIC_GMP_PHOSPHODIESTERASE_ACTIVITY (MSigDB)	MF	0.000249822	1	0.0693673	3	0.0309278	0.00132585	23.3267	101	97	0.230769	13	GO_3_5_CYCLIC_GMP_PHOSPHODIESTERASE_ACTIVITY	PDE1C|PDE8A|PDE5A
GO:0070679	MSigDB.M26781	GO_INOSITOL_1_4_5_TRISPHOSPHATE_BINDING (MSigDB)	MF	0.000249822	1	0.0693673	3	0.0309278	0.00132585	23.3267	101	97	0.230769	13	GO_INOSITOL_1_4_5_TRISPHOSPHATE_BINDING	PLCL1|TRPC3|TRPC4
GO:0007169	MSigDB.M15457	GO_TRANSMEMBRANE_RECEPTOR_PROTEIN_TYROSINE_KINASE_SIGNALING_PATHWAY (MSigDB)	BP	0.00027742	1	0.0725117	14	0.14433	0.0494646	2.91784	101	97	0.028866	485	GO_TRANSMEMBRANE_RECEPTOR_PROTEIN_TYROSINE_KINASE_SIGNALING_PATHWAY	TXNIP|COL4A1|COL4A3|EPS8|SIK2|HIP1|PLCE1|PDGFRB|SLC30A10|AXL|PTEN|ARHGEF7|KALRN|ROCK2
GO:1902531	MSigDB.M11395	GO_REGULATION_OF_INTRACELLULAR_SIGNAL_TRANSDUCTION (MSigDB)	BP	0.000283754	1	0.0725117	24	0.247423	0.117899	2.0986	101	97	0.0207612	1156	GO_REGULATION_OF_INTRACELLULAR_SIGNAL_TRANSDUCTION	DLC1|EPS8|RNF152|SIK2|PHLPP1|PLEKHG3|HIP1|PLCE1|PDE3A|PDE8A|PDGFRB|SLC30A10|AXL|PTEN|RHOJ|SH3RF1|BCL2|PDE5A|ARHGEF7|KALRN|CYTH3|ROCK2|ARHGEF17|ZEB2
GO:0072103	MSigDB.M24546	GO_GLOMERULUS_VASCULATURE_MORPHOGENESIS (MSigDB)	BP	0.000288734	1	0.0725117	2	0.0206186	0.000305966	67.3883	101	97	0.666667	3	GO_GLOMERULUS_VASCULATURE_MORPHOGENESIS	NOTCH3|PDGFRB
GO:0007265	MSigDB.M13000	GO_RAS_PROTEIN_SIGNAL_TRANSDUCTION (MSigDB)	BP	0.000290163	1	0.0725117	11	0.113402	0.0324324	3.49656	101	97	0.0345912	318	GO_RAS_PROTEIN_SIGNAL_TRANSDUCTION	DLC1|EPS8|PLEKHG3|PLCE1|PDGFRB|RHOJ|ARHGEF7|KALRN|CYTH3|ROCK2|ARHGEF17
GO:0001655	MSigDB.M14876	GO_UROGENITAL_SYSTEM_DEVELOPMENT (MSigDB)	BP	0.000305412	1	0.0740396	9	0.0927835	0.0223355	4.15407	101	97	0.0410959	219	GO_UROGENITAL_SYSTEM_DEVELOPMENT	COL4A1|COL4A3|COL4A4|JAG1|NOTCH3|PLCE1|PDGFRB|PTEN|BCL2
GO:0045932	MSigDB.M10753	GO_NEGATIVE_REGULATION_OF_MUSCLE_CONTRACTION (MSigDB)	BP	0.000315678	1	0.0740396	3	0.0309278	0.00142784	21.6605	101	97	0.214286	14	GO_NEGATIVE_REGULATION_OF_MUSCLE_CONTRACTION	ATP1A2|PRKG1|PDE5A
GO:0072359	MSigDB.M16442	GO_CIRCULATORY_SYSTEM_DEVELOPMENT (MSigDB)	BP	0.000325081	1	0.0740396	17	0.175258	0.0693524	2.52706	101	97	0.025	680	GO_CIRCULATORY_SYSTEM_DEVELOPMENT	GJC1|DLC1|COL4A1|COL4A3|COL4A4|CPE|JAG1|NOTCH3|PLCE1|PDGFRB|PLXDC1|PTEN|RHOJ|SPARC|TBX2|CACNA1C|ROCK2
GO:0030020	MSigDB.M26500	GO_EXTRACELLULAR_MATRIX_STRUCTURAL_CONSTITUENT_CONFERRING_TENSILE_STRENGTH (MSigDB)	MF	0.000332453	1	0.0740396	4	0.0412371	0.00346762	11.8921	101	97	0.117647	34	GO_EXTRACELLULAR_MATRIX_STRUCTURAL_CONSTITUENT_CONFERRING_TENSILE_STRENGTH	COL4A1|COL4A3|COL4A4|COL5A3
GO:0003012	MSigDB.M14930	GO_MUSCLE_SYSTEM_PROCESS (MSigDB)	BP	0.000333311	1	0.0740396	10	0.103093	0.027639	3.72998	101	97	0.0369004	271	GO_MUSCLE_SYSTEM_PROCESS	GJC1|ATP1A2|PLCE1|PRKG1|SNTB1|TRPC3|CACNA1C|CALD1|PDE5A|ROCK2
GO:0016788	MSigDB.M18252	GO_HYDROLASE_ACTIVITY_ACTING_ON_ESTER_BONDS (MSigDB)	MF	0.000357604	1	0.0777089	13	0.134021	0.0446711	3.00016	101	97	0.0296804	438	GO_HYDROLASE_ACTIVITY_ACTING_ON_ESTER_BONDS	CTDSPL|MGLL|PHLPP1|PDE7B|PLCE1|PDE1C|PDE3A|PDE8A|PLCL1|PTEN|PTPRK|PDE5A|INPP4B
GO:0005089	MSigDB.M18628	GO_RHO_GUANYL_NUCLEOTIDE_EXCHANGE_FACTOR_ACTIVITY (MSigDB)	MF	0.000381472	1	0.080964	5	0.0515464	0.00642529	8.02242	101	97	0.0793651	63	GO_RHO_GUANYL_NUCLEOTIDE_EXCHANGE_FACTOR_ACTIVITY	EPS8|PLEKHG3|ARHGEF7|KALRN|ARHGEF17
GO:0055075	MSigDB.M11291	GO_POTASSIUM_ION_HOMEOSTASIS (MSigDB)	BP	0.000391772	1	0.080964	3	0.0309278	0.00152983	20.2165	101	97	0.2	15	GO_POTASSIUM_ION_HOMEOSTASIS	SLC12A7|ATP1A2|SLC12A2
GO:0034329	MSigDB.M14884	GO_CELL_JUNCTION_ASSEMBLY (MSigDB)	BP	0.000396882	1	0.080964	8	0.0824742	0.018358	4.49255	101	97	0.0444444	180	GO_CELL_JUNCTION_ASSEMBLY	CDH6|GJC1|DLC1|PTEN|PTPRK|BCL2|ARHGEF7|ROCK2
NA	MSigDB.M17398	GO_EXTRACELLULAR_MATRIX_COMPONENT (MSigDB)	CC	0.000415929	1	0.0831526	4	0.0412371	0.0036716	11.2314	101	97	0.111111	36	GO_EXTRACELLULAR_MATRIX_COMPONENT	COL4A1|COL4A3|COL4A4|COL5A3
GO:0022604	MSigDB.M16857	GO_REGULATION_OF_CELL_MORPHOGENESIS (MSigDB)	BP	0.000433446	1	0.0849553	12	0.123711	0.0396736	3.11823	101	97	0.0308483	389	GO_REGULATION_OF_CELL_MORPHOGENESIS	UST|DLC1|LZTS1|EPS8|MAP1B|SMURF1|PTEN|RHOJ|SPARC|ARHGEF7|KALRN|ZEB2
GO:0061298	MSigDB.M15224	GO_RETINA_VASCULATURE_DEVELOPMENT_IN_CAMERA_TYPE_EYE (MSigDB)	BP	0.00047873	1	0.0920266	3	0.0309278	0.00163182	18.953	101	97	0.1875	16	GO_RETINA_VASCULATURE_DEVELOPMENT_IN_CAMERA_TYPE_EYE	COL4A1|PDGFRB|RHOJ
GO:0051241	MSigDB.M16107	GO_NEGATIVE_REGULATION_OF_MULTICELLULAR_ORGANISMAL_PROCESS (MSigDB)	BP	0.000494158	1	0.0929281	17	0.175258	0.0719021	2.43745	101	97	0.0241135	705	GO_NEGATIVE_REGULATION_OF_MULTICELLULAR_ORGANISMAL_PROCESS	COL4A3|CNTN4|JAG1|DAAM2|ATP1A2|NOTCH3|PLCL1|AXL|PRKG1|SMURF1|PTEN|BCL2|SPARC|TBX2|TFPI|PDE5A|ROCK2
GO:0090257	MSigDB.M15722	GO_REGULATION_OF_MUSCLE_SYSTEM_PROCESS (MSigDB)	BP	0.000521311	1	0.0929281	7	0.0721649	0.0145844	4.94809	101	97	0.048951	143	GO_REGULATION_OF_MUSCLE_SYSTEM_PROCESS	ATP1A2|PLCE1|PRKG1|TRPC3|CACNA1C|PDE5A|ROCK2
GO:0017048	MSigDB.M18110	GO_RHO_GTPASE_BINDING (MSigDB)	MF	0.000521311	1	0.0929281	7	0.0721649	0.0145844	4.94809	101	97	0.048951	143	GO_RHO_GTPASE_BINDING	EPS8|DAAM2|PLEKHG3|ARHGEF7|KALRN|ROCK2|ARHGEF17
GO:0035295	MSigDB.M13677	GO_TUBE_DEVELOPMENT (MSigDB)	BP	0.000524329	1	0.0929281	16	0.164948	0.0655788	2.51527	101	97	0.0248834	643	GO_TUBE_DEVELOPMENT	GJC1|DLC1|COL4A1|COL4A3|COL4A4|JAG1|NOTCH3|PDGFRB|PLXDC1|PTEN|RHOJ|BCL2|SPARC|TBX2|ROCK2|ZEB2
GO:0005201	MSigDB.M18138	GO_EXTRACELLULAR_MATRIX_STRUCTURAL_CONSTITUENT (MSigDB)	MF	0.000529902	1	0.0929281	6	0.0618557	0.0105048	5.8883	101	97	0.0582524	103	GO_EXTRACELLULAR_MATRIX_STRUCTURAL_CONSTITUENT	COL4A1|COL4A3|COL4A4|AGRN|COL5A3|SPARC
GO:0072358	MSigDB.M24581	GO_CARDIOVASCULAR_SYSTEM_DEVELOPMENT (MSigDB)	BP	0.000547278	1	0.0943206	13	0.134021	0.0467109	2.86915	101	97	0.0283843	458	GO_CARDIOVASCULAR_SYSTEM_DEVELOPMENT	GJC1|COL4A1|COL4A3|COL4A4|JAG1|NOTCH3|PDGFRB|PLXDC1|PTEN|RHOJ|SPARC|TBX2|ROCK2
GO:0045636	MSigDB.M23729	GO_POSITIVE_REGULATION_OF_MELANOCYTE_DIFFERENTIATION (MSigDB)	BP	0.000573741	1	0.0972053	2	0.0206186	0.000407955	50.5412	101	97	0.5	4	GO_POSITIVE_REGULATION_OF_MELANOCYTE_DIFFERENTIATION	BCL2|ZEB2
GO:0022603	MSigDB.M14813	GO_REGULATION_OF_ANATOMICAL_STRUCTURE_MORPHOGENESIS (MSigDB)	BP	0.000589936	1	0.0982833	17	0.175258	0.073024	2.4	101	97	0.023743	716	GO_REGULATION_OF_ANATOMICAL_STRUCTURE_MORPHOGENESIS	UST|DLC1|LZTS1|COL4A3|JAG1|EPS8|MAP1B|SMURF1|PTEN|RHOJ|BCL2|SPARC|TBX2|ARHGEF7|KALRN|ROCK2|ZEB2
GO:0005604	MSigDB.M17302	GO_BASEMENT_MEMBRANE (MSigDB)	CC	0.000622039	1	0.101933	5	0.0515464	0.00713921	7.22018	101	97	0.0714286	70	GO_BASEMENT_MEMBRANE	COL4A1|COL4A3|COL4A4|AGRN|SPARC
GO:0086064	MSigDB.M24645	GO_CELL_COMMUNICATION_BY_ELECTRICAL_COUPLING_INVOLVED_IN_CARDIAC_CONDUCTION (MSigDB)	BP	0.000687634	1	0.109722	3	0.0309278	0.0018358	16.8471	101	97	0.166667	18	GO_CELL_COMMUNICATION_BY_ELECTRICAL_COUPLING_INVOLVED_IN_CARDIAC_CONDUCTION	GJC1|ATP1A2|CACNA1C
GO:0072001	MSigDB.M24535	GO_RENAL_SYSTEM_DEVELOPMENT (MSigDB)	BP	0.000698439	1	0.109722	8	0.0824742	0.0199898	4.12582	101	97	0.0408163	196	GO_RENAL_SYSTEM_DEVELOPMENT	COL4A1|COL4A3|COL4A4|JAG1|NOTCH3|PLCE1|PDGFRB|BCL2
GO:0098772	MSigDB.M18465	GO_MOLECULAR_FUNCTION_REGULATOR (MSigDB)	MF	0.000702501	1	0.109722	21	0.216495	0.102703	2.10798	101	97	0.020854	1007	GO_MOLECULAR_FUNCTION_REGULATOR	UBA2|ABCC9|FRY|DLC1|TXNIP|COL4A3|JAG1|EPS8|PLEKHG3|GRM3|PLCE1|PRKG1|BCL2|TFPI|RGS5|ASAP2|ARHGEF7|KALRN|CYTH3|ARHGEF17|ZEB2
GO:0022008	MSigDB.M13908	GO_NEUROGENESIS (MSigDB)	BP	0.000719679	1	0.110676	23	0.237113	0.117899	2.01116	101	97	0.0198962	1156	GO_NEUROGENESIS	UST|FRY|LZTS1|CNTN4|JAG1|DAAM2|AGRN|MAP1B|ZFHX3|NOTCH3|AXL|PRKG1|SMURF1|PTEN|SH3RF1|HES4|PTPRK|BCL2|TRPC4|CLMN|UNC5C|KALRN|ZEB2
GO:0015075	MSigDB.M26337	GO_ION_TRANSMEMBRANE_TRANSPORTER_ACTIVITY (MSigDB)	MF	0.000742692	1	0.111575	14	0.14433	0.054564	2.64515	101	97	0.0261682	535	GO_ION_TRANSMEMBRANE_TRANSPORTER_ACTIVITY	GJC1|ABCC9|SLC12A7|SLC38A11|ATP1A2|SLC30A10|CACHD1|SLC6A1|SLC6A12|SLC12A2|SLC19A1|TRPC3|TRPC4|CACNA1C
GO:0048844	MSigDB.M12492	GO_ARTERY_MORPHOGENESIS (MSigDB)	BP	0.000755312	1	0.111575	4	0.0412371	0.00428353	9.6269	101	97	0.0952381	42	GO_ARTERY_MORPHOGENESIS	JAG1|NOTCH3|PDGFRB|TBX2
GO:0009636	MSigDB.M15424	GO_RESPONSE_TO_TOXIC_SUBSTANCE (MSigDB)	BP	0.000759015	1	0.111575	10	0.103093	0.0306986	3.35822	101	97	0.0332226	301	GO_RESPONSE_TO_TOXIC_SUBSTANCE	TXNIP|EPS8|ATP1A2|PDE8A|PDGFRB|AXL|PTEN|BCL2|SLC6A1|SPARC
GO:0031589	MSigDB.M11939	GO_CELL_SUBSTRATE_ADHESION (MSigDB)	BP	0.000798502	1	0.115679	9	0.0927835	0.0254972	3.63897	101	97	0.036	250	GO_CELL_SUBSTRATE_ADHESION	DLC1|JAG1|COL5A3|AXL|PTEN|PTPRK|BCL2|ARHGEF7|ROCK2
GO:0098739	MSigDB.M24808	GO_IMPORT_ACROSS_PLASMA_MEMBRANE (MSigDB)	BP	0.00085324	1	0.118711	5	0.0515464	0.00764916	6.73883	101	97	0.0666667	75	GO_IMPORT_ACROSS_PLASMA_MEMBRANE	ABCC9|SLC12A7|ATP1A2|SLC12A2|SLC19A1
GO:0007167	MSigDB.M12632	GO_ENZYME_LINKED_RECEPTOR_PROTEIN_SIGNALING_PATHWAY (MSigDB)	BP	0.0009306	1	0.118711	16	0.164948	0.0691484	2.38543	101	97	0.0235988	678	GO_ENZYME_LINKED_RECEPTOR_PROTEIN_SIGNALING_PATHWAY	TXNIP|COL4A1|COL4A3|EPS8|SIK2|HIP1|PLCE1|PDGFRB|SLC30A10|AXL|SMURF1|PTEN|PTPRK|ARHGEF7|KALRN|ROCK2
GO:1901889	MSigDB.M11443	GO_NEGATIVE_REGULATION_OF_CELL_JUNCTION_ASSEMBLY (MSigDB)	BP	0.000946982	1	0.118711	3	0.0309278	0.00203978	15.1624	101	97	0.15	20	GO_NEGATIVE_REGULATION_OF_CELL_JUNCTION_ASSEMBLY	DLC1|PTEN|ROCK2
GO:0090075	MSigDB.M13236	GO_RELAXATION_OF_MUSCLE (MSigDB)	BP	0.000946982	1	0.118711	3	0.0309278	0.00203978	15.1624	101	97	0.15	20	GO_RELAXATION_OF_MUSCLE	ATP1A2|PRKG1|PDE5A
GO:0045634	MSigDB.M23728	GO_REGULATION_OF_MELANOCYTE_DIFFERENTIATION (MSigDB)	BP	0.000950066	1	0.118711	2	0.0206186	0.000509944	40.433	101	97	0.4	5	GO_REGULATION_OF_MELANOCYTE_DIFFERENTIATION	BCL2|ZEB2
GO:0045988	MSigDB.M23767	GO_NEGATIVE_REGULATION_OF_STRIATED_MUSCLE_CONTRACTION (MSigDB)	BP	0.000950066	1	0.118711	2	0.0206186	0.000509944	40.433	101	97	0.4	5	GO_NEGATIVE_REGULATION_OF_STRIATED_MUSCLE_CONTRACTION	ATP1A2|PDE5A
GO:0048087	MSigDB.M23829	GO_POSITIVE_REGULATION_OF_DEVELOPMENTAL_PIGMENTATION (MSigDB)	BP	0.000950066	1	0.118711	2	0.0206186	0.000509944	40.433	101	97	0.4	5	GO_POSITIVE_REGULATION_OF_DEVELOPMENTAL_PIGMENTATION	BCL2|ZEB2
GO:0050932	MSigDB.M23929	GO_REGULATION_OF_PIGMENT_CELL_DIFFERENTIATION (MSigDB)	BP	0.000950066	1	0.118711	2	0.0206186	0.000509944	40.433	101	97	0.4	5	GO_REGULATION_OF_PIGMENT_CELL_DIFFERENTIATION	BCL2|ZEB2
GO:0061438	MSigDB.M24283	GO_RENAL_SYSTEM_VASCULATURE_MORPHOGENESIS (MSigDB)	BP	0.000950066	1	0.118711	2	0.0206186	0.000509944	40.433	101	97	0.4	5	GO_RENAL_SYSTEM_VASCULATURE_MORPHOGENESIS	NOTCH3|PDGFRB
GO:0015185	MSigDB.M26356	GO_GAMMA_AMINOBUTYRIC_ACID_TRANSMEMBRANE_TRANSPORTER_ACTIVITY (MSigDB)	MF	0.000950066	1	0.118711	2	0.0206186	0.000509944	40.433	101	97	0.4	5	GO_GAMMA_AMINOBUTYRIC_ACID_TRANSMEMBRANE_TRANSPORTER_ACTIVITY	SLC6A1|SLC6A12
NA	MSigDB.M26859	GO_MONOCARBOXYLATE_SODIUM_SYMPORTER_ACTIVITY (MSigDB)	MF	0.000950066	1	0.118711	2	0.0206186	0.000509944	40.433	101	97	0.4	5	GO_MONOCARBOXYLATE_SODIUM_SYMPORTER_ACTIVITY	SLC6A1|SLC6A12
GO:0003013	MSigDB.M10531	GO_CIRCULATORY_SYSTEM_PROCESS (MSigDB)	BP	0.000975036	1	0.120327	10	0.103093	0.0317185	3.25024	101	97	0.0321543	311	GO_CIRCULATORY_SYSTEM_PROCESS	GJC1|ABCC9|COL4A3|ATP1A2|PDE3A|PRKG1|TBX2|CACNA1C|PDE5A|ROCK2
GO:0030001	MSigDB.M10905	GO_METAL_ION_TRANSPORT (MSigDB)	BP	0.000989861	1	0.120666	14	0.14433	0.0561958	2.56834	101	97	0.0254083	551	GO_METAL_ION_TRANSPORT	ABCC9|SLC12A7|SLC38A11|ATP1A2|PLCE1|PDGFRB|SLC30A10|PTEN|CACHD1|BCL2|SLC12A2|TRPC3|TRPC4|CACNA1C
GO:0007507	MSigDB.M13648	GO_HEART_DEVELOPMENT (MSigDB)	BP	0.00100808	1	0.121407	11	0.113402	0.0376339	3.0133	101	97	0.0298103	369	GO_HEART_DEVELOPMENT	GJC1|DLC1|CPE|JAG1|PLCE1|PDGFRB|PTEN|SPARC|TBX2|CACNA1C|ROCK2
GO:0046677	MSigDB.M15489	GO_RESPONSE_TO_ANTIBIOTIC (MSigDB)	BP	0.00102857	1	0.1224	8	0.0824742	0.0212137	3.88779	101	97	0.0384615	208	GO_RESPONSE_TO_ANTIBIOTIC	TXNIP|EPS8|PDE8A|PDGFRB|AXL|PTEN|BCL2|SPARC
GO:0005085	MSigDB.M18432	GO_GUANYL_NUCLEOTIDE_EXCHANGE_FACTOR_ACTIVITY (MSigDB)	MF	0.00105267	1	0.123794	7	0.0721649	0.0164202	4.39489	101	97	0.0434783	161	GO_GUANYL_NUCLEOTIDE_EXCHANGE_FACTOR_ACTIVITY	EPS8|PLEKHG3|PLCE1|ARHGEF7|KALRN|CYTH3|ARHGEF17
NA	MSigDB.M18706	GO_TRANSMEMBRANE_TRANSPORTER_ACTIVITY (MSigDB)	MF	0.0010981	1	0.127635	15	0.154639	0.063437	2.43768	101	97	0.0241158	622	GO_TRANSMEMBRANE_TRANSPORTER_ACTIVITY	GJC1|ABCC9|SLC12A7|SLC38A11|ATP1A2|SLC30A10|CACHD1|BCL2|SLC6A1|SLC6A12|SLC12A2|SLC19A1|TRPC3|TRPC4|CACNA1C
GO:0034330	MSigDB.M12450	GO_CELL_JUNCTION_ORGANIZATION (MSigDB)	BP	0.00112807	1	0.129612	8	0.0824742	0.0215196	3.83251	101	97	0.0379147	211	GO_CELL_JUNCTION_ORGANIZATION	CDH6|GJC1|DLC1|PTEN|PTPRK|BCL2|ARHGEF7|ROCK2
GO:0010644	MSigDB.M13301	GO_CELL_COMMUNICATION_BY_ELECTRICAL_COUPLING (MSigDB)	BP	0.00126105	1	0.141635	3	0.0309278	0.00224375	13.784	101	97	0.136364	22	GO_CELL_COMMUNICATION_BY_ELECTRICAL_COUPLING	GJC1|ATP1A2|CACNA1C
GO:0007622	MSigDB.M14310	GO_RHYTHMIC_BEHAVIOR (MSigDB)	BP	0.00126105	1	0.141635	3	0.0309278	0.00224375	13.784	101	97	0.136364	22	GO_RHYTHMIC_BEHAVIOR	BTBD9|ZFHX3|PTEN
GO:0032355	MSigDB.M10509	GO_RESPONSE_TO_ESTRADIOL (MSigDB)	BP	0.00127752	1	0.14189	5	0.0515464	0.00836308	6.16357	101	97	0.0609756	82	GO_RESPONSE_TO_ESTRADIOL	TXNIP|PDGFRB|PTEN|SLC6A1|TFPI
GO:0048008	MSigDB.M10050	GO_PLATELET_DERIVED_GROWTH_FACTOR_RECEPTOR_SIGNALING_PATHWAY (MSigDB)	BP	0.00135622	1	0.148025	4	0.0412371	0.00499745	8.25163	101	97	0.0816327	49	GO_PLATELET_DERIVED_GROWTH_FACTOR_RECEPTOR_SIGNALING_PATHWAY	TXNIP|HIP1|PDGFRB|PTEN
GO:0098797	MSigDB.M17810	GO_PLASMA_MEMBRANE_PROTEIN_COMPLEX (MSigDB)	CC	0.00136237	1	0.148025	11	0.113402	0.0390617	2.90315	101	97	0.0287206	383	GO_PLASMA_MEMBRANE_PROTEIN_COMPLEX	CDH6|GJC1|ABCC9|EPS8|HIP1|ATP1A2|CACHD1|SNTB1|CACNA1C|SGIP1|LIN7A
GO:0007196	MSigDB.M22518	GO_ADENYLATE_CYCLASE_INHIBITING_G_PROTEIN_COUPLED_GLUTAMATE_RECEPTOR_SIGNALING_PATHWAY (MSigDB)	BP	0.00141591	1	0.14838	2	0.0206186	0.000611933	33.6942	101	97	0.333333	6	GO_ADENYLATE_CYCLASE_INHIBITING_G_PROTEIN_COUPLED_GLUTAMATE_RECEPTOR_SIGNALING_PATHWAY	GRM3|GRM8
GO:0072102	MSigDB.M24545	GO_GLOMERULUS_MORPHOGENESIS (MSigDB)	BP	0.00141591	1	0.14838	2	0.0206186	0.000611933	33.6942	101	97	0.333333	6	GO_GLOMERULUS_MORPHOGENESIS	NOTCH3|PDGFRB
GO:0015379	MSigDB.M26385	GO_POTASSIUM_CHLORIDE_SYMPORTER_ACTIVITY (MSigDB)	MF	0.00141591	1	0.14838	2	0.0206186	0.000611933	33.6942	101	97	0.333333	6	GO_POTASSIUM_CHLORIDE_SYMPORTER_ACTIVITY	SLC12A7|SLC12A2
GO:0009994	MSigDB.M13948	GO_OOCYTE_DIFFERENTIATION (MSigDB)	BP	0.00143986	1	0.14838	3	0.0309278	0.00234574	13.1847	101	97	0.130435	23	GO_OOCYTE_DIFFERENTIATION	PDE3A|BCL2|PDE5A
GO:0035909	MSigDB.M16151	GO_AORTA_MORPHOGENESIS (MSigDB)	BP	0.00143986	1	0.14838	3	0.0309278	0.00234574	13.1847	101	97	0.130435	23	GO_AORTA_MORPHOGENESIS	JAG1|PDGFRB|TBX2
GO:0007173	MSigDB.M11622	GO_EPIDERMAL_GROWTH_FACTOR_RECEPTOR_SIGNALING_PATHWAY (MSigDB)	BP	0.00150046	1	0.153047	5	0.0515464	0.00866905	5.94603	101	97	0.0588235	85	GO_EPIDERMAL_GROWTH_FACTOR_RECEPTOR_SIGNALING_PATHWAY	EPS8|HIP1|PLCE1|SLC30A10|ARHGEF7
GO:0005198	MSigDB.M19177	GO_STRUCTURAL_MOLECULE_ACTIVITY (MSigDB)	MF	0.00152125	1	0.1536	12	0.123711	0.045793	2.70154	101	97	0.0267261	449	GO_STRUCTURAL_MOLECULE_ACTIVITY	COL4A1|COL4A3|COL4A4|JAG1|HIP1|AGRN|MAP1B|COL5A3|SH3RF1|SNTB1|SPARC|ROCK2
GO:0007267	MSigDB.M11140	GO_CELL_CELL_SIGNALING (MSigDB)	BP	0.00160689	1	0.160114	21	0.216495	0.109536	1.97647	101	97	0.0195531	1074	GO_CELL_CELL_SIGNALING	GJC1|SLC12A7|LZTS1|CPE|CNTN4|DGKB|DAAM2|PDE7B|GRM3|GRM8|ATP1A2|PLCL1|AXL|SMURF1|PTEN|SLC6A1|CACNA1C|LIN7A|ARHGEF7|KALRN|ZEB2
GO:0009261	MSigDB.M10548	GO_RIBONUCLEOTIDE_CATABOLIC_PROCESS (MSigDB)	BP	0.00163382	1	0.160114	3	0.0309278	0.00244773	12.6353	101	97	0.125	24	GO_RIBONUCLEOTIDE_CATABOLIC_PROCESS	PDE7B|PDE8A|PDE5A
GO:0032228	MSigDB.M15100	GO_REGULATION_OF_SYNAPTIC_TRANSMISSION_GABAERGIC (MSigDB)	BP	0.00163382	1	0.160114	3	0.0309278	0.00244773	12.6353	101	97	0.125	24	GO_REGULATION_OF_SYNAPTIC_TRANSMISSION_GABAERGIC	PLCL1|PTEN|SLC6A1
GO:0005938	MSigDB.M17612	GO_CELL_CORTEX (MSigDB)	CC	0.00165195	1	0.160319	8	0.0824742	0.0228455	3.61009	101	97	0.0357143	224	GO_CELL_CORTEX	FRY|DLC1|EPS8|HIP1|RHOJ|TRPC4|CALD1|ARHGEF7
GO:0015294	MSigDB.M18800	GO_SOLUTE_CATION_SYMPORTER_ACTIVITY (MSigDB)	MF	0.0016942	1	0.162838	4	0.0412371	0.00530342	7.77557	101	97	0.0769231	52	GO_SOLUTE_CATION_SYMPORTER_ACTIVITY	SLC12A7|SLC6A1|SLC6A12|SLC12A2
GO:0045177	MSigDB.M17142	GO_APICAL_PART_OF_CELL (MSigDB)	CC	0.00174733	1	0.165108	8	0.0824742	0.0230495	3.57814	101	97	0.0353982	226	GO_APICAL_PART_OF_CELL	LZTS1|JAG1|MYO1B|PDGFRB|PTEN|PTH1R|SLC12A2|SLC19A1
GO:0006937	MSigDB.M11163	GO_REGULATION_OF_MUSCLE_CONTRACTION (MSigDB)	BP	0.00175084	1	0.165108	5	0.0515464	0.00897501	5.74332	101	97	0.0568182	88	GO_REGULATION_OF_MUSCLE_CONTRACTION	ATP1A2|PLCE1|PRKG1|CACNA1C|PDE5A
GO:0007423	MSigDB.M15223	GO_SENSORY_ORGAN_DEVELOPMENT (MSigDB)	BP	0.00178198	1	0.166473	10	0.103093	0.0343702	2.99948	101	97	0.0296736	337	GO_SENSORY_ORGAN_DEVELOPMENT	COL4A1|JAG1|PDGFRB|RHOJ|BCL2|SPARC|TBX2|CACNA1C|LIN7A|ZEB2
GO:0008324	MSigDB.M18216	GO_CATION_TRANSMEMBRANE_TRANSPORTER_ACTIVITY (MSigDB)	MF	0.00188703	1	0.166841	11	0.113402	0.0406935	2.78673	101	97	0.0275689	399	GO_CATION_TRANSMEMBRANE_TRANSPORTER_ACTIVITY	ABCC9|SLC12A7|ATP1A2|SLC30A10|CACHD1|SLC6A1|SLC6A12|SLC12A2|TRPC3|TRPC4|CACNA1C
GO:0019932	MSigDB.M11139	GO_SECOND_MESSENGER_MEDIATED_SIGNALING (MSigDB)	BP	0.00189855	1	0.166841	8	0.0824742	0.0233554	3.53127	101	97	0.0349345	229	GO_SECOND_MESSENGER_MEDIATED_SIGNALING	ADCY9|ATP1A2|PLCE1|PDE3A|PRKG1|PTH1R|CACNA1C|PDE5A
GO:0099536	MSigDB.M14034	GO_SYNAPTIC_SIGNALING (MSigDB)	BP	0.00191198	1	0.166841	13	0.134021	0.0535441	2.50299	101	97	0.0247619	525	GO_SYNAPTIC_SIGNALING	GJC1|SLC12A7|LZTS1|CNTN4|DGKB|PDE7B|GRM3|GRM8|ATP1A2|PLCL1|PTEN|SLC6A1|LIN7A
GO:0001952	MSigDB.M15173	GO_REGULATION_OF_CELL_MATRIX_ADHESION (MSigDB)	BP	0.00193397	1	0.166841	5	0.0515464	0.00917899	5.61569	101	97	0.0555556	90	GO_REGULATION_OF_CELL_MATRIX_ADHESION	DLC1|JAG1|PTEN|BCL2|ROCK2
GO:0099587	MSigDB.M24874	GO_INORGANIC_ION_IMPORT_ACROSS_PLASMA_MEMBRANE (MSigDB)	BP	0.00194953	1	0.166841	4	0.0412371	0.00550739	7.48759	101	97	0.0740741	54	GO_INORGANIC_ION_IMPORT_ACROSS_PLASMA_MEMBRANE	ABCC9|SLC12A7|ATP1A2|SLC12A2
GO:0060123	MSigDB.M13765	GO_REGULATION_OF_GROWTH_HORMONE_SECRETION (MSigDB)	BP	0.00196951	1	0.166841	2	0.0206186	0.000713921	28.8807	101	97	0.285714	7	GO_REGULATION_OF_GROWTH_HORMONE_SECRETION	ARHGEF7|KALRN
GO:0030553	MSigDB.M18599	GO_CGMP_BINDING (MSigDB)	MF	0.00196951	1	0.166841	2	0.0206186	0.000713921	28.8807	101	97	0.285714	7	GO_CGMP_BINDING	PRKG1|PDE5A
GO:0014051	MSigDB.M22734	GO_GAMMA_AMINOBUTYRIC_ACID_SECRETION (MSigDB)	BP	0.00196951	1	0.166841	2	0.0206186	0.000713921	28.8807	101	97	0.285714	7	GO_GAMMA_AMINOBUTYRIC_ACID_SECRETION	SLC6A1|TRPC4
GO:0032836	MSigDB.M23152	GO_GLOMERULAR_BASEMENT_MEMBRANE_DEVELOPMENT (MSigDB)	BP	0.00196951	1	0.166841	2	0.0206186	0.000713921	28.8807	101	97	0.285714	7	GO_GLOMERULAR_BASEMENT_MEMBRANE_DEVELOPMENT	COL4A3|COL4A4
GO:1905879	MSigDB.M25382	GO_REGULATION_OF_OOGENESIS (MSigDB)	BP	0.00196951	1	0.166841	2	0.0206186	0.000713921	28.8807	101	97	0.285714	7	GO_REGULATION_OF_OOGENESIS	PDE3A|PDE5A
GO:0015355	MSigDB.M26380	GO_SECONDARY_ACTIVE_MONOCARBOXYLATE_TRANSMEMBRANE_TRANSPORTER_ACTIVITY (MSigDB)	MF	0.00196951	1	0.166841	2	0.0206186	0.000713921	28.8807	101	97	0.285714	7	GO_SECONDARY_ACTIVE_MONOCARBOXYLATE_TRANSMEMBRANE_TRANSPORTER_ACTIVITY	SLC6A1|SLC6A12
GO:0042542	MSigDB.M16710	GO_RESPONSE_TO_HYDROGEN_PEROXIDE (MSigDB)	BP	0.00203061	1	0.170571	5	0.0515464	0.00928098	5.55398	101	97	0.0549451	91	GO_RESPONSE_TO_HYDROGEN_PEROXIDE	TXNIP|PDE8A|PDGFRB|AXL|BCL2
GO:0014742	MSigDB.M13031	GO_POSITIVE_REGULATION_OF_MUSCLE_HYPERTROPHY (MSigDB)	BP	0.00206896	1	0.172344	3	0.0309278	0.00265171	11.6634	101	97	0.115385	26	GO_POSITIVE_REGULATION_OF_MUSCLE_HYPERTROPHY	TRPC3|PDE5A|ROCK2
GO:0008344	MSigDB.M11578	GO_ADULT_LOCOMOTORY_BEHAVIOR (MSigDB)	BP	0.00208667	1	0.172383	4	0.0412371	0.00560938	7.35145	101	97	0.0727273	55	GO_ADULT_LOCOMOTORY_BEHAVIOR	BTBD9|EPS8|ATP1A2|KALRN
GO:0048880	MSigDB.M23896	GO_SENSORY_SYSTEM_DEVELOPMENT (MSigDB)	BP	0.00211607	1	0.172394	8	0.0824742	0.0237634	3.47064	101	97	0.0343348	233	GO_SENSORY_SYSTEM_DEVELOPMENT	COL4A1|JAG1|PDGFRB|RHOJ|BCL2|TBX2|CACNA1C|ZEB2
GO:0014074	MSigDB.M16537	GO_RESPONSE_TO_PURINE_CONTAINING_COMPOUND (MSigDB)	BP	0.00213074	1	0.172394	5	0.0515464	0.00938297	5.49361	101	97	0.0543478	92	GO_RESPONSE_TO_PURINE_CONTAINING_COMPOUND	PDE3A|PTEN|SLC6A1|SPARC|TRPC3
GO:0072511	MSigDB.M16925	GO_DIVALENT_INORGANIC_CATION_TRANSPORT (MSigDB)	BP	0.00213854	1	0.172394	9	0.0927835	0.0293728	3.15883	101	97	0.03125	288	GO_DIVALENT_INORGANIC_CATION_TRANSPORT	ATP1A2|PLCE1|PDGFRB|SLC30A10|CACHD1|BCL2|TRPC3|TRPC4|CACNA1C
GO:0048646	MSigDB.M10110	GO_ANATOMICAL_STRUCTURE_FORMATION_INVOLVED_IN_MORPHOGENESIS (MSigDB)	BP	0.00216366	1	0.173024	15	0.154639	0.0679245	2.27663	101	97	0.0225225	666	GO_ANATOMICAL_STRUCTURE_FORMATION_INVOLVED_IN_MORPHOGENESIS	DLC1|COL4A1|COL4A3|COL4A4|JAG1|NOTCH3|PDGFRB|PLXDC1|PTEN|RHOJ|HES4|SPARC|TBX2|ROCK2|ZEB2
GO:0005581	MSigDB.M17845	GO_COLLAGEN_TRIMER (MSigDB)	CC	0.00223034	1	0.175869	4	0.0412371	0.00571137	7.22018	101	97	0.0714286	56	GO_COLLAGEN_TRIMER	COL4A1|COL4A3|COL4A4|COL5A3
GO:0030534	MSigDB.M10832	GO_ADULT_BEHAVIOR (MSigDB)	BP	0.00223443	1	0.175869	5	0.0515464	0.00948496	5.43454	101	97	0.0537634	93	GO_ADULT_BEHAVIOR	BTBD9|EPS8|ATP1A2|PTEN|KALRN
GO:0016324	MSigDB.M17606	GO_APICAL_PLASMA_MEMBRANE (MSigDB)	CC	0.00226817	1	0.176219	7	0.0721649	0.0187659	3.84553	101	97	0.0380435	184	GO_APICAL_PLASMA_MEMBRANE	LZTS1|JAG1|PDGFRB|PTEN|PTH1R|SLC12A2|SLC19A1
GO:0007264	MSigDB.M13483	GO_SMALL_GTPASE_MEDIATED_SIGNAL_TRANSDUCTION (MSigDB)	BP	0.00229173	1	0.176219	11	0.113402	0.0417134	2.7186	101	97	0.0268949	409	GO_SMALL_GTPASE_MEDIATED_SIGNAL_TRANSDUCTION	DLC1|EPS8|PLEKHG3|PLCE1|PDGFRB|RHOJ|ARHGEF7|KALRN|CYTH3|ROCK2|ARHGEF17
GO:0006470	MSigDB.M14907	GO_PROTEIN_DEPHOSPHORYLATION (MSigDB)	BP	0.00229176	1	0.176219	8	0.0824742	0.0240694	3.42652	101	97	0.0338983	236	GO_PROTEIN_DEPHOSPHORYLATION	CTDSPL|DLC1|PHLPP1|PDGFRB|PTEN|PTPRK|BCL2|ROCK2
GO:0030054	MSigDB.M17307	GO_CELL_JUNCTION (MSigDB)	CC	0.00233843	1	0.177335	19	0.195876	0.0976033	2.00686	101	97	0.0198537	957	GO_CELL_JUNCTION	CDH6|GJC1|DLC1|LZTS1|JAG1|EPS8|AGRN|MAP1B|ATP1A2|PDGFRB|PLXDC1|PTPRK|SNTB1|TRPC4|CACNA1C|UNC5C|LIN7A|ARHGEF7|CYTH3
GO:0048469	MSigDB.M12654	GO_CELL_MATURATION (MSigDB)	BP	0.00234176	1	0.177335	5	0.0515464	0.00958695	5.37673	101	97	0.0531915	94	GO_CELL_MATURATION	AGRN|PDE3A|AXL|PTH1R|BCL2
GO:0098657	MSigDB.M15727	GO_IMPORT_INTO_CELL (MSigDB)	BP	0.00243823	1	0.182957	12	0.123711	0.0484447	2.55366	101	97	0.0252632	475	GO_IMPORT_INTO_CELL	ABCC9|SLC12A7|BTBD9|HIP1|ATP1A2|AXL|RHOJ|SLC12A2|SLC19A1|SPARC|BLTP1|SGIP1
GO:0010035	MSigDB.M11882	GO_RESPONSE_TO_INORGANIC_SUBSTANCE (MSigDB)	BP	0.00245261	1	0.182957	10	0.103093	0.0359001	2.87166	101	97	0.0284091	352	GO_RESPONSE_TO_INORGANIC_SUBSTANCE	TXNIP|PDE8A|PDGFRB|SLC30A10|AXL|PTEN|BCL2|SLC6A1|SPARC|TRPC3
GO:0007626	MSigDB.M15288	GO_LOCOMOTORY_BEHAVIOR (MSigDB)	BP	0.00259545	1	0.183666	6	0.0618557	0.0142784	4.33211	101	97	0.0428571	140	GO_LOCOMOTORY_BEHAVIOR	BTBD9|EPS8|ZFHX3|ATP1A2|PTEN|KALRN
GO:0060746	MSigDB.M12928	GO_PARENTAL_BEHAVIOR (MSigDB)	BP	0.00260911	1	0.183666	2	0.0206186	0.00081591	25.2706	101	97	0.25	8	GO_PARENTAL_BEHAVIOR	PTEN|KALRN
GO:0015296	MSigDB.M18063	GO_ANION_CATION_SYMPORTER_ACTIVITY (MSigDB)	MF	0.00260911	1	0.183666	2	0.0206186	0.00081591	25.2706	101	97	0.25	8	GO_ANION_CATION_SYMPORTER_ACTIVITY	SLC12A7|SLC12A2
GO:0015279	MSigDB.M18870	GO_STORE_OPERATED_CALCIUM_CHANNEL_ACTIVITY (MSigDB)	MF	0.00260911	1	0.183666	2	0.0206186	0.00081591	25.2706	101	97	0.25	8	GO_STORE_OPERATED_CALCIUM_CHANNEL_ACTIVITY	TRPC3|TRPC4
GO:0006198	MSigDB.M22385	GO_CAMP_CATABOLIC_PROCESS (MSigDB)	BP	0.00260911	1	0.183666	2	0.0206186	0.00081591	25.2706	101	97	0.25	8	GO_CAMP_CATABOLIC_PROCESS	PDE7B|PDE8A
GO:0036037	MSigDB.M23427	GO_CD8_POSITIVE_ALPHA_BETA_T_CELL_ACTIVATION (MSigDB)	BP	0.00260911	1	0.183666	2	0.0206186	0.00081591	25.2706	101	97	0.25	8	GO_CD8_POSITIVE_ALPHA_BETA_T_CELL_ACTIVATION	SH3RF1|BCL2
GO:0055064	MSigDB.M24068	GO_CHLORIDE_ION_HOMEOSTASIS (MSigDB)	BP	0.00260911	1	0.183666	2	0.0206186	0.00081591	25.2706	101	97	0.25	8	GO_CHLORIDE_ION_HOMEOSTASIS	SLC12A7|SLC12A2
GO:0015377	MSigDB.M26383	GO_CATION_CHLORIDE_SYMPORTER_ACTIVITY (MSigDB)	MF	0.00260911	1	0.183666	2	0.0206186	0.00081591	25.2706	101	97	0.25	8	GO_CATION_CHLORIDE_SYMPORTER_ACTIVITY	SLC12A7|SLC12A2
GO:0006939	MSigDB.M14290	GO_SMOOTH_MUSCLE_CONTRACTION (MSigDB)	BP	0.00270209	1	0.187623	4	0.0412371	0.00601734	6.85305	101	97	0.0677966	59	GO_SMOOTH_MUSCLE_CONTRACTION	ATP1A2|PLCE1|PRKG1|ROCK2
GO:0051480	MSigDB.M14239	GO_REGULATION_OF_CYTOSOLIC_CALCIUM_ION_CONCENTRATION (MSigDB)	BP	0.00271663	1	0.187623	7	0.0721649	0.0193779	3.72409	101	97	0.0368421	190	GO_REGULATION_OF_CYTOSOLIC_CALCIUM_ION_CONCENTRATION	ATP1A2|PLCE1|PTH1R|BCL2|TRPC3|TRPC4|CACNA1C
GO:0051960	MSigDB.M11450	GO_REGULATION_OF_NERVOUS_SYSTEM_DEVELOPMENT (MSigDB)	BP	0.00272162	1	0.187623	15	0.154639	0.0695563	2.22322	101	97	0.0219941	682	GO_REGULATION_OF_NERVOUS_SYSTEM_DEVELOPMENT	UST|LZTS1|CNTN4|JAG1|DAAM2|AGRN|MAP1B|ZFHX3|NOTCH3|SMURF1|PTEN|HES4|BCL2|KALRN|ZEB2
GO:0030155	MSigDB.M15176	GO_REGULATION_OF_CELL_ADHESION (MSigDB)	BP	0.00286797	1	0.195392	11	0.113402	0.0429373	2.64111	101	97	0.0261283	421	GO_REGULATION_OF_CELL_ADHESION	DLC1|JAG1|ZFHX3|PAG1|PRKG1|PTEN|BCL2|PDE5A|ARHGEF7|CYTH3|ROCK2
GO:0060840	MSigDB.M11359	GO_ARTERY_DEVELOPMENT (MSigDB)	BP	0.00287342	1	0.195392	4	0.0412371	0.00611933	6.73883	101	97	0.0666667	60	GO_ARTERY_DEVELOPMENT	JAG1|NOTCH3|PDGFRB|TBX2
GO:0006865	MSigDB.M13394	GO_AMINO_ACID_TRANSPORT (MSigDB)	BP	0.00293549	1	0.198265	5	0.0515464	0.0100969	5.10518	101	97	0.0505051	99	GO_AMINO_ACID_TRANSPORT	SLC38A11|ATP1A2|SLC6A1|SLC6A12|TRPC4
GO:0010522	MSigDB.M13541	GO_REGULATION_OF_CALCIUM_ION_TRANSPORT_INTO_CYTOSOL (MSigDB)	BP	0.00305205	1	0.204754	4	0.0412371	0.00622132	6.62836	101	97	0.0655738	61	GO_REGULATION_OF_CALCIUM_ION_TRANSPORT_INTO_CYTOSOL	ATP1A2|BCL2|TRPC3|CACNA1C
GO:0072523	MSigDB.M15874	GO_PURINE_CONTAINING_COMPOUND_CATABOLIC_PROCESS (MSigDB)	BP	0.00313973	1	0.207865	3	0.0309278	0.00305966	10.1082	101	97	0.1	30	GO_PURINE_CONTAINING_COMPOUND_CATABOLIC_PROCESS	PDE7B|PDE8A|PDE5A
NA	MSigDB.M23578	GO_CAMERA_TYPE_EYE_DEVELOPMENT (MSigDB)	BP	0.00314002	1	0.207865	7	0.0721649	0.0198878	3.6286	101	97	0.0358974	195	GO_CAMERA_TYPE_EYE_DEVELOPMENT	COL4A1|JAG1|PDGFRB|RHOJ|TBX2|CACNA1C|ZEB2
GO:0008092	MSigDB.M17908	GO_CYTOSKELETAL_PROTEIN_BINDING (MSigDB)	MF	0.00317087	1	0.208526	15	0.154639	0.0706782	2.18793	101	97	0.021645	693	GO_CYTOSKELETAL_PROTEIN_BINDING	CDH6|LZTS1|EPS8|DAAM2|FRMD3|HIP1|MAP1B|MYO1B|AXL|SNTB1|CACNA1C|CLMN|CALD1|SGIP1|ROCK2
GO:0000302	MSigDB.M16953	GO_RESPONSE_TO_REACTIVE_OXYGEN_SPECIES (MSigDB)	BP	0.00319881	1	0.208989	6	0.0618557	0.0148904	4.15407	101	97	0.0410959	146	GO_RESPONSE_TO_REACTIVE_OXYGEN_SPECIES	TXNIP|PDE8A|PDGFRB|AXL|PTPRK|BCL2
GO:0048070	MSigDB.M16711	GO_REGULATION_OF_DEVELOPMENTAL_PIGMENTATION (MSigDB)	BP	0.00333299	1	0.212207	2	0.0206186	0.000917899	22.4628	101	97	0.222222	9	GO_REGULATION_OF_DEVELOPMENTAL_PIGMENTATION	BCL2|ZEB2
GO:0038063	MSigDB.M23467	GO_COLLAGEN_ACTIVATED_TYROSINE_KINASE_RECEPTOR_SIGNALING_PATHWAY (MSigDB)	BP	0.00333299	1	0.212207	2	0.0206186	0.000917899	22.4628	101	97	0.222222	9	GO_COLLAGEN_ACTIVATED_TYROSINE_KINASE_RECEPTOR_SIGNALING_PATHWAY	COL4A1|COL4A3
GO:0045475	MSigDB.M23715	GO_LOCOMOTOR_RHYTHM (MSigDB)	BP	0.00333299	1	0.212207	2	0.0206186	0.000917899	22.4628	101	97	0.222222	9	GO_LOCOMOTOR_RHYTHM	ZFHX3|PTEN
GO:0086067	MSigDB.M24646	GO_AV_NODE_CELL_TO_BUNDLE_OF_HIS_CELL_COMMUNICATION (MSigDB)	BP	0.00333299	1	0.212207	2	0.0206186	0.000917899	22.4628	101	97	0.222222	9	GO_AV_NODE_CELL_TO_BUNDLE_OF_HIS_CELL_COMMUNICATION	GJC1|CACNA1C
GO:0007568	MSigDB.M12132	GO_AGING (MSigDB)	BP	0.00341729	1	0.215627	7	0.0721649	0.0201938	3.57362	101	97	0.0353535	198	GO_AGING	PDGFRB|SLC30A10|PTEN|PTH1R|BCL2|SLC12A2|TBX2
GO:0005901	MSigDB.M25668	GO_CAVEOLA (MSigDB)	CC	0.0034318	1	0.215627	4	0.0412371	0.00642529	6.41793	101	97	0.0634921	63	GO_CAVEOLA	DLC1|ATP1A2|TFPI|TRPC4
GO:0001953	MSigDB.M12466	GO_NEGATIVE_REGULATION_OF_CELL_MATRIX_ADHESION (MSigDB)	BP	0.00345141	1	0.215627	3	0.0309278	0.00316165	9.78217	101	97	0.0967742	31	GO_NEGATIVE_REGULATION_OF_CELL_MATRIX_ADHESION	DLC1|JAG1|PTEN
GO:0055065	MSigDB.M24069	GO_METAL_ION_HOMEOSTASIS (MSigDB)	BP	0.00357953	1	0.222242	10	0.103093	0.0378378	2.72459	101	97	0.0269542	371	GO_METAL_ION_HOMEOSTASIS	SLC12A7|BTBD9|ATP1A2|PLCE1|PTH1R|BCL2|SLC12A2|TRPC3|TRPC4|CACNA1C
GO:0015370	MSigDB.M19106	GO_SOLUTE_SODIUM_SYMPORTER_ACTIVITY (MSigDB)	MF	0.00378138	1	0.233325	3	0.0309278	0.00326364	9.47648	101	97	0.09375	32	GO_SOLUTE_SODIUM_SYMPORTER_ACTIVITY	SLC6A1|SLC6A12|SLC12A2
GO:0036477	MSigDB.M17678	GO_SOMATODENDRITIC_COMPARTMENT (MSigDB)	CC	0.0038796	1	0.235103	14	0.14433	0.0650688	2.21811	101	97	0.0219436	638	GO_SOMATODENDRITIC_COMPARTMENT	LZTS1|ADCY9|CPE|GRM3|MAP1B|ATP1A2|PDE1C|PLXDC1|SMURF1|PTEN|PTPRK|CACNA1C|UNC5C|ARHGEF7
NA	MSigDB.M17150	GO_NEURON_PART (MSigDB)	CC	0.00389095	1	0.235103	23	0.237113	0.133809	1.77203	101	97	0.0175305	1312	GO_NEURON_PART	LZTS1|ADCY9|CPE|CNTN4|EPS8|PHLPP1|GRM3|GRM8|HIP1|MAP1B|ATP1A2|PDE1C|PLXDC1|SMURF1|PTEN|PTPRK|SLC6A1|SLC6A12|CACNA1C|BLTP1|UNC5C|LIN7A|ARHGEF7
GO:0051270	MSigDB.M15511	GO_REGULATION_OF_CELLULAR_COMPONENT_MOVEMENT (MSigDB)	BP	0.00393427	1	0.235103	14	0.14433	0.0651708	2.21464	101	97	0.0219092	639	GO_REGULATION_OF_CELLULAR_COMPONENT_MOVEMENT	DLC1|JAG1|ATP1A2|PDGFRB|PRKG1|PTEN|RHOJ|PTPRK|BCL2|SPARC|CACNA1C|UNC5C|ARHGEF7|ROCK2
GO:0038127	MSigDB.M12775	GO_ERBB_SIGNALING_PATHWAY (MSigDB)	BP	0.00394017	1	0.235103	5	0.0515464	0.0108108	4.76804	101	97	0.0471698	106	GO_ERBB_SIGNALING_PATHWAY	EPS8|HIP1|PLCE1|SLC30A10|ARHGEF7
GO:0010810	MSigDB.M14273	GO_REGULATION_OF_CELL_SUBSTRATE_ADHESION (MSigDB)	BP	0.00402877	1	0.235103	6	0.0618557	0.0156043	3.96402	101	97	0.0392157	153	GO_REGULATION_OF_CELL_SUBSTRATE_ADHESION	DLC1|JAG1|PTEN|BCL2|ARHGEF7|ROCK2
GO:0043410	MSigDB.M11151	GO_POSITIVE_REGULATION_OF_MAPK_CASCADE (MSigDB)	BP	0.00405784	1	0.235103	9	0.0927835	0.0323304	2.86985	101	97	0.0283912	317	GO_POSITIVE_REGULATION_OF_MAPK_CASCADE	PLCE1|PDE8A|PDGFRB|SLC30A10|PTEN|SH3RF1|PDE5A|ROCK2|ZEB2
GO:0060401	MSigDB.M12779	GO_CYTOSOLIC_CALCIUM_ION_TRANSPORT (MSigDB)	BP	0.00410151	1	0.235103	5	0.0515464	0.0109128	4.72348	101	97	0.046729	107	GO_CYTOSOLIC_CALCIUM_ION_TRANSPORT	ATP1A2|PLCE1|BCL2|TRPC3|CACNA1C
GO:0005088	MSigDB.M18388	GO_RAS_GUANYL_NUCLEOTIDE_EXCHANGE_FACTOR_ACTIVITY (MSigDB)	MF	0.00410151	1	0.235103	5	0.0515464	0.0109128	4.72348	101	97	0.046729	107	GO_RAS_GUANYL_NUCLEOTIDE_EXCHANGE_FACTOR_ACTIVITY	EPS8|PLEKHG3|ARHGEF7|KALRN|ARHGEF17
GO:0006940	MSigDB.M11136	GO_REGULATION_OF_SMOOTH_MUSCLE_CONTRACTION (MSigDB)	BP	0.00412996	1	0.235103	3	0.0309278	0.00336563	9.18932	101	97	0.0909091	33	GO_REGULATION_OF_SMOOTH_MUSCLE_CONTRACTION	ATP1A2|PLCE1|PRKG1
GO:0032958	MSigDB.M23164	GO_INOSITOL_PHOSPHATE_BIOSYNTHETIC_PROCESS (MSigDB)	BP	0.00412996	1	0.235103	3	0.0309278	0.00336563	9.18932	101	97	0.0909091	33	GO_INOSITOL_PHOSPHATE_BIOSYNTHETIC_PROCESS	PLCE1|PLCL1|PTH1R
GO:0055083	MSigDB.M14345	GO_MONOVALENT_INORGANIC_ANION_HOMEOSTASIS (MSigDB)	BP	0.00413946	1	0.235103	2	0.0206186	0.00101989	20.2165	101	97	0.2	10	GO_MONOVALENT_INORGANIC_ANION_HOMEOSTASIS	SLC12A7|SLC12A2
GO:0048407	MSigDB.M18852	GO_PLATELET_DERIVED_GROWTH_FACTOR_BINDING (MSigDB)	MF	0.00413946	1	0.235103	2	0.0206186	0.00101989	20.2165	101	97	0.2	10	GO_PLATELET_DERIVED_GROWTH_FACTOR_BINDING	COL4A1|PDGFRB
GO:0030252	MSigDB.M22960	GO_GROWTH_HORMONE_SECRETION (MSigDB)	BP	0.00413946	1	0.235103	2	0.0206186	0.00101989	20.2165	101	97	0.2	10	GO_GROWTH_HORMONE_SECRETION	ARHGEF7|KALRN
GO:0061299	MSigDB.M24268	GO_RETINA_VASCULATURE_MORPHOGENESIS_IN_CAMERA_TYPE_EYE (MSigDB)	BP	0.00413946	1	0.235103	2	0.0206186	0.00101989	20.2165	101	97	0.2	10	GO_RETINA_VASCULATURE_MORPHOGENESIS_IN_CAMERA_TYPE_EYE	COL4A1|RHOJ
GO:0045664	MSigDB.M12739	GO_REGULATION_OF_NEURON_DIFFERENTIATION (MSigDB)	BP	0.00427637	1	0.241418	12	0.123711	0.0519123	2.38308	101	97	0.0235756	509	GO_REGULATION_OF_NEURON_DIFFERENTIATION	UST|LZTS1|CNTN4|JAG1|MAP1B|ZFHX3|NOTCH3|SMURF1|PTEN|BCL2|KALRN|ZEB2
GO:0010942	MSigDB.M13833	GO_POSITIVE_REGULATION_OF_CELL_DEATH (MSigDB)	BP	0.00429895	1	0.241418	11	0.113402	0.045283	2.5043	101	97	0.0247748	444	GO_POSITIVE_REGULATION_OF_CELL_DEATH	DLC1|TXNIP|COL4A3|HIP1|PDGFRB|PTEN|BCL2|UNC5C|ARHGEF7|KALRN|ARHGEF17
GO:0022610	MSigDB.M16534	GO_BIOLOGICAL_ADHESION (MSigDB)	BP	0.00436467	1	0.243739	17	0.175258	0.0879143	1.99351	101	97	0.0197216	862	GO_BIOLOGICAL_ADHESION	CDH6|DLC1|COL4A3|CNTN4|JAG1|ZFHX3|COL5A3|AXL|PAG1|PRKG1|PTEN|PTPRK|BCL2|PDE5A|ARHGEF7|CYTH3|ROCK2
GO:0043085	MSigDB.M12283	GO_POSITIVE_REGULATION_OF_CATALYTIC_ACTIVITY (MSigDB)	BP	0.00444492	1	0.246841	18	0.185567	0.0956655	1.93975	101	97	0.0191898	938	GO_POSITIVE_REGULATION_OF_CATALYTIC_ACTIVITY	UBA2|DLC1|ADCY9|COL4A3|HIP1|AGRN|PLCE1|PDGFRB|PTEN|BCL2|CACNA1C|RGS5|PDE5A|ASAP2|ARHGEF7|KALRN|ROCK2|ZEB2
GO:0034220	MSigDB.M12359	GO_ION_TRANSMEMBRANE_TRANSPORT (MSigDB)	BP	0.00465751	1	0.257218	15	0.154639	0.0736359	2.10005	101	97	0.0207756	722	GO_ION_TRANSMEMBRANE_TRANSPORT	GJC1|ABCC9|SLC12A7|SLC38A11|ATP1A2|PLCE1|SLC30A10|PTEN|CACHD1|SLC6A12|SLC12A2|SLC19A1|TRPC3|TRPC4|CACNA1C
GO:0022804	MSigDB.M18537	GO_ACTIVE_TRANSMEMBRANE_TRANSPORTER_ACTIVITY (MSigDB)	MF	0.00484072	1	0.265867	7	0.0721649	0.0215196	3.35345	101	97	0.0331754	211	GO_ACTIVE_TRANSMEMBRANE_TRANSPORTER_ACTIVITY	ABCC9|SLC12A7|ATP1A2|SLC6A1|SLC6A12|SLC12A2|SLC19A1
GO:0007163	MSigDB.M15761	GO_ESTABLISHMENT_OR_MAINTENANCE_OF_CELL_POLARITY (MSigDB)	BP	0.00500881	1	0.268708	6	0.0618557	0.0163182	3.79059	101	97	0.0375	160	GO_ESTABLISHMENT_OR_MAINTENANCE_OF_CELL_POLARITY	UST|MAP1B|RHOJ|LIN7A|CYTH3|ROCK2
GO:0007569	MSigDB.M14701	GO_CELL_AGING (MSigDB)	BP	0.00501234	1	0.268708	4	0.0412371	0.00713921	5.77614	101	97	0.0571429	70	GO_CELL_AGING	SLC30A10|PTEN|BCL2|TBX2
GO:0045595	MSigDB.M13423	GO_REGULATION_OF_CELL_DIFFERENTIATION (MSigDB)	BP	0.00501476	1	0.268708	21	0.216495	0.120347	1.79893	101	97	0.0177966	1180	GO_REGULATION_OF_CELL_DIFFERENTIATION	UST|LZTS1|CNTN4|JAG1|DAAM2|MAP1B|ZFHX3|NOTCH3|PDE3A|AXL|SMURF1|PTEN|SH3RF1|HES4|BCL2|BLTP1|PDE5A|ARHGEF7|KALRN|ROCK2|ZEB2
GO:0038065	MSigDB.M23468	GO_COLLAGEN_ACTIVATED_SIGNALING_PATHWAY (MSigDB)	BP	0.00502685	1	0.268708	2	0.0206186	0.00112188	18.3786	101	97	0.181818	11	GO_COLLAGEN_ACTIVATED_SIGNALING_PATHWAY	COL4A1|COL4A3
GO:1905331	MSigDB.M25345	GO_NEGATIVE_REGULATION_OF_MORPHOGENESIS_OF_AN_EPITHELIUM (MSigDB)	BP	0.00502685	1	0.268708	2	0.0206186	0.00112188	18.3786	101	97	0.181818	11	GO_NEGATIVE_REGULATION_OF_MORPHOGENESIS_OF_AN_EPITHELIUM	PTEN|TBX2
GO:0007010	MSigDB.M10858	GO_CYTOSKELETON_ORGANIZATION (MSigDB)	BP	0.00513393	1	0.272972	17	0.175258	0.0893422	1.96165	101	97	0.0194064	876	GO_CYTOSKELETON_ORGANIZATION	DLC1|EPS8|DAAM2|FRMD3|HIP1|AGRN|MAP1B|MYO1B|PLCE1|PDGFRB|PRKG1|RHOJ|BCL2|CLMN|SPECC1|ROCK2|ARHGEF17
GO:0051932	MSigDB.M24050	GO_SYNAPTIC_TRANSMISSION_GABAERGIC (MSigDB)	BP	0.00529037	1	0.279802	3	0.0309278	0.0036716	8.42354	101	97	0.0833333	36	GO_SYNAPTIC_TRANSMISSION_GABAERGIC	PLCL1|PTEN|SLC6A1
GO:0007162	MSigDB.M15479	GO_NEGATIVE_REGULATION_OF_CELL_ADHESION (MSigDB)	BP	0.00531851	1	0.27981	6	0.0618557	0.0165222	3.7438	101	97	0.037037	162	GO_NEGATIVE_REGULATION_OF_CELL_ADHESION	DLC1|JAG1|PAG1|PRKG1|PTEN|PDE5A
GO:0016311	MSigDB.M14717	GO_DEPHOSPHORYLATION (MSigDB)	BP	0.00547798	1	0.286691	9	0.0927835	0.0338603	2.74019	101	97	0.0271084	332	GO_DEPHOSPHORYLATION	CTDSPL|DLC1|PHLPP1|PDGFRB|PTEN|PTPRK|BCL2|INPP4B|ROCK2
GO:0009719	MSigDB.M12163	GO_RESPONSE_TO_ENDOGENOUS_STIMULUS (MSigDB)	BP	0.00557611	1	0.290086	19	0.195876	0.105558	1.85562	101	97	0.0183575	1035	GO_RESPONSE_TO_ENDOGENOUS_STIMULUS	TXNIP|ADCY9|COL4A1|SIK2|AGRN|ZFHX3|ATP1A2|PDE3A|PDE8A|PDGFRB|SLC30A10|SMURF1|PTEN|PTPRK|BCL2|SLC6A1|SPARC|TFPI|ROCK2
GO:0045202	MSigDB.M17408	GO_SYNAPSE (MSigDB)	CC	0.00560091	1	0.290086	18	0.185567	0.0978072	1.89727	101	97	0.0187696	959	GO_SYNAPSE	LZTS1|CPE|DGKB|EPS8|GRM3|GRM8|HIP1|AGRN|MAP1B|ATP1A2|PTEN|SLC6A1|SNTB1|SPARC|CACNA1C|BLTP1|UNC5C|LIN7A
GO:0048477	MSigDB.M11093	GO_OOGENESIS (MSigDB)	BP	0.00571633	1	0.293226	3	0.0309278	0.00377358	8.19588	101	97	0.0810811	37	GO_OOGENESIS	PDE3A|BCL2|PDE5A
GO:0040011	MSigDB.M13680	GO_LOCOMOTION (MSigDB)	BP	0.0057202	1	0.293226	20	0.206186	0.113717	1.81314	101	97	0.0179372	1115	GO_LOCOMOTION	DLC1|CNTN4|JAG1|EPS8|MAP1B|ATP1A2|PDGFRB|AXL|PRKG1|PTEN|RHOJ|SH3RF1|PTPRK|BCL2|SLC12A2|SPARC|UNC5C|ARHGEF7|ROCK2|ZEB2
GO:0048870	MSigDB.M12003	GO_CELL_MOTILITY (MSigDB)	BP	0.00578469	1	0.294762	18	0.185567	0.0981132	1.89136	101	97	0.018711	962	GO_CELL_MOTILITY	DLC1|JAG1|EPS8|MAP1B|PDGFRB|AXL|PRKG1|PTEN|RHOJ|SH3RF1|PTPRK|BCL2|SLC12A2|SPARC|UNC5C|ARHGEF7|ROCK2|ZEB2
GO:0060485	MSigDB.M14932	GO_MESENCHYME_DEVELOPMENT (MSigDB)	BP	0.00580913	1	0.294762	6	0.0618557	0.0168281	3.67573	101	97	0.0363636	165	GO_MESENCHYME_DEVELOPMENT	JAG1|PDGFRB|PTEN|BCL2|TBX2|ZEB2
GO:0055119	MSigDB.M11389	GO_RELAXATION_OF_CARDIAC_MUSCLE (MSigDB)	BP	0.00599351	1	0.298065	2	0.0206186	0.00122387	16.8471	101	97	0.166667	12	GO_RELAXATION_OF_CARDIAC_MUSCLE	ATP1A2|PDE5A
GO:0007216	MSigDB.M11464	GO_G_PROTEIN_COUPLED_GLUTAMATE_RECEPTOR_SIGNALING_PATHWAY (MSigDB)	BP	0.00599351	1	0.298065	2	0.0206186	0.00122387	16.8471	101	97	0.166667	12	GO_G_PROTEIN_COUPLED_GLUTAMATE_RECEPTOR_SIGNALING_PATHWAY	GRM3|GRM8
GO:1904706	MSigDB.M25275	GO_NEGATIVE_REGULATION_OF_VASCULAR_SMOOTH_MUSCLE_CELL_PROLIFERATION (MSigDB)	BP	0.00599351	1	0.298065	2	0.0206186	0.00122387	16.8471	101	97	0.166667	12	GO_NEGATIVE_REGULATION_OF_VASCULAR_SMOOTH_MUSCLE_CELL_PROLIFERATION	PRKG1|PTEN
GO:0005283	MSigDB.M26248	GO_AMINO_ACID_SODIUM_SYMPORTER_ACTIVITY (MSigDB)	MF	0.00599351	1	0.298065	2	0.0206186	0.00122387	16.8471	101	97	0.166667	12	GO_AMINO_ACID_SODIUM_SYMPORTER_ACTIVITY	SLC6A1|SLC6A12
GO:0008285	MSigDB.M22547	GO_NEGATIVE_REGULATION_OF_CELL_POPULATION_PROLIFERATION (MSigDB)	BP	0.00605833	1	0.299021	10	0.103093	0.0407955	2.52706	101	97	0.025	400	GO_NEGATIVE_REGULATION_OF_CELL_POPULATION_PROLIFERATION	DLC1|COL4A3|PRKG1|PTEN|PTH1R|PTPRK|BCL2|SPARC|CLMN|PDE5A
GO:0006518	MSigDB.M12056	GO_PEPTIDE_METABOLIC_PROCESS (MSigDB)	BP	0.00610446	1	0.299021	4	0.0412371	0.00754717	5.46392	101	97	0.0540541	74	GO_PEPTIDE_METABOLIC_PROCESS	CPE|CPM|GGT5|ROCK2
GO:0015293	MSigDB.M19009	GO_SYMPORTER_ACTIVITY (MSigDB)	MF	0.00610446	1	0.299021	4	0.0412371	0.00754717	5.46392	101	97	0.0540541	74	GO_SYMPORTER_ACTIVITY	SLC12A7|SLC6A1|SLC6A12|SLC12A2
GO:0034703	MSigDB.M17419	GO_CATION_CHANNEL_COMPLEX (MSigDB)	CC	0.00615411	1	0.299021	6	0.0618557	0.0170321	3.63171	101	97	0.0359281	167	GO_CATION_CHANNEL_COMPLEX	ABCC9|EPS8|CACHD1|TRPC3|TRPC4|CACNA1C
GO:0007528	MSigDB.M10077	GO_NEUROMUSCULAR_JUNCTION_DEVELOPMENT (MSigDB)	BP	0.0061623	1	0.299021	3	0.0309278	0.00387557	7.9802	101	97	0.0789474	38	GO_NEUROMUSCULAR_JUNCTION_DEVELOPMENT	COL4A1|AGRN|KALRN
GO:1901136	MSigDB.M11157	GO_CARBOHYDRATE_DERIVATIVE_CATABOLIC_PROCESS (MSigDB)	BP	0.00620097	1	0.299444	5	0.0515464	0.0120347	4.28316	101	97	0.0423729	118	GO_CARBOHYDRATE_DERIVATIVE_CATABOLIC_PROCESS	GPC5|PDE7B|AGRN|PDE8A|PDE5A
GO:0086065	MSigDB.M12906	GO_CELL_COMMUNICATION_INVOLVED_IN_CARDIAC_CONDUCTION (MSigDB)	BP	0.00662851	1	0.318105	3	0.0309278	0.00397756	7.77557	101	97	0.0769231	39	GO_CELL_COMMUNICATION_INVOLVED_IN_CARDIAC_CONDUCTION	GJC1|ATP1A2|CACNA1C
GO:0048639	MSigDB.M13900	GO_POSITIVE_REGULATION_OF_DEVELOPMENTAL_GROWTH (MSigDB)	BP	0.00665106	1	0.318105	5	0.0515464	0.0122387	4.21177	101	97	0.0416667	120	GO_POSITIVE_REGULATION_OF_DEVELOPMENTAL_GROWTH	AGRN|MAP1B|SMURF1|BCL2|TBX2
GO:0098656	MSigDB.M11169	GO_ANION_TRANSMEMBRANE_TRANSPORT (MSigDB)	BP	0.00688863	1	0.325858	6	0.0618557	0.0174401	3.54675	101	97	0.0350877	171	GO_ANION_TRANSMEMBRANE_TRANSPORT	SLC12A7|SLC38A11|ATP1A2|SLC6A12|SLC12A2|SLC19A1
GO:0030856	MSigDB.M12058	GO_REGULATION_OF_EPITHELIAL_CELL_DIFFERENTIATION (MSigDB)	BP	0.00702025	1	0.325858	4	0.0412371	0.00785314	5.25104	101	97	0.0519481	77	GO_REGULATION_OF_EPITHELIAL_CELL_DIFFERENTIATION	JAG1|BLTP1|ROCK2|ZEB2
GO:0045822	MSigDB.M12612	GO_NEGATIVE_REGULATION_OF_HEART_CONTRACTION (MSigDB)	BP	0.00703781	1	0.325858	2	0.0206186	0.00132585	15.5511	101	97	0.153846	13	GO_NEGATIVE_REGULATION_OF_HEART_CONTRACTION	ATP1A2|PDE5A
GO:0048753	MSigDB.M13670	GO_PIGMENT_GRANULE_ORGANIZATION (MSigDB)	BP	0.00703781	1	0.325858	2	0.0206186	0.00132585	15.5511	101	97	0.153846	13	GO_PIGMENT_GRANULE_ORGANIZATION	BCL2|ZEB2
GO:0005161	MSigDB.M19153	GO_PLATELET_DERIVED_GROWTH_FACTOR_RECEPTOR_BINDING (MSigDB)	MF	0.00703781	1	0.325858	2	0.0206186	0.00132585	15.5511	101	97	0.153846	13	GO_PLATELET_DERIVED_GROWTH_FACTOR_RECEPTOR_BINDING	PDGFRB|PTEN
GO:0035791	MSigDB.M23392	GO_PLATELET_DERIVED_GROWTH_FACTOR_RECEPTOR_BETA_SIGNALING_PATHWAY (MSigDB)	BP	0.00703781	1	0.325858	2	0.0206186	0.00132585	15.5511	101	97	0.153846	13	GO_PLATELET_DERIVED_GROWTH_FACTOR_RECEPTOR_BETA_SIGNALING_PATHWAY	HIP1|PDGFRB
GO:0021700	MSigDB.M16481	GO_DEVELOPMENTAL_MATURATION (MSigDB)	BP	0.00708179	1	0.325858	6	0.0618557	0.0175421	3.52613	101	97	0.0348837	172	GO_DEVELOPMENTAL_MATURATION	AGRN|PDE3A|AXL|PTEN|PTH1R|BCL2
GO:1903522	MSigDB.M16818	GO_REGULATION_OF_BLOOD_CIRCULATION (MSigDB)	BP	0.00708179	1	0.325858	6	0.0618557	0.0175421	3.52613	101	97	0.0348837	172	GO_REGULATION_OF_BLOOD_CIRCULATION	GJC1|ABCC9|ATP1A2|TBX2|CACNA1C|PDE5A
GO:0031267	MSigDB.M26531	GO_SMALL_GTPASE_BINDING (MSigDB)	MF	0.00712675	1	0.325858	9	0.0927835	0.0352881	2.62931	101	97	0.0260116	346	GO_SMALL_GTPASE_BINDING	EPS8|RNF152|DAAM2|PLEKHG3|PLCE1|ARHGEF7|KALRN|ROCK2|ARHGEF17
GO:1901615	MSigDB.M11251	GO_ORGANIC_HYDROXY_COMPOUND_METABOLIC_PROCESS (MSigDB)	BP	0.00713915	1	0.325858	8	0.0824742	0.0290668	2.8374	101	97	0.0280702	285	GO_ORGANIC_HYDROXY_COMPOUND_METABOLIC_PROCESS	BTBD9|PLCE1|PLCL1|PTEN|PTH1R|BCL2|INPP4B|ZEB2
GO:0043005	MSigDB.M17462	GO_NEURON_PROJECTION (MSigDB)	CC	0.00721528	1	0.327836	18	0.185567	0.100255	1.85095	101	97	0.0183113	983	GO_NEURON_PROJECTION	LZTS1|ADCY9|CNTN4|EPS8|PHLPP1|GRM3|MAP1B|ATP1A2|PLXDC1|SMURF1|PTEN|PTPRK|SLC6A1|SLC6A12|CACNA1C|UNC5C|LIN7A|ARHGEF7
GO:0030182	MSigDB.M15330	GO_NEURON_DIFFERENTIATION (MSigDB)	BP	0.00759546	1	0.338645	18	0.185567	0.100765	1.84158	101	97	0.0182186	988	GO_NEURON_DIFFERENTIATION	UST|FRY|LZTS1|CNTN4|JAG1|AGRN|MAP1B|ZFHX3|NOTCH3|PRKG1|SMURF1|PTEN|PTPRK|BCL2|CLMN|UNC5C|KALRN|ZEB2
GO:0005215	MSigDB.M19156	GO_TRANSPORTER_ACTIVITY (MSigDB)	MF	0.00760183	1	0.338645	15	0.154639	0.0777155	1.98981	101	97	0.019685	762	GO_TRANSPORTER_ACTIVITY	GJC1|ABCC9|SLC12A7|SLC38A11|ATP1A2|SLC30A10|CACHD1|BCL2|SLC6A1|SLC6A12|SLC12A2|SLC19A1|TRPC3|TRPC4|CACNA1C
GO:0007219	MSigDB.M13643	GO_NOTCH_SIGNALING_PATHWAY (MSigDB)	BP	0.00761922	1	0.338645	5	0.0515464	0.0126466	4.07591	101	97	0.0403226	124	GO_NOTCH_SIGNALING_PATHWAY	CDH6|JAG1|NOTCH3|HES4|TBX2
GO:0043647	MSigDB.M10931	GO_INOSITOL_PHOSPHATE_METABOLIC_PROCESS (MSigDB)	BP	0.00762256	1	0.338645	3	0.0309278	0.00418154	7.39628	101	97	0.0731707	41	GO_INOSITOL_PHOSPHATE_METABOLIC_PROCESS	PLCE1|PTEN|INPP4B
GO:0035904	MSigDB.M12034	GO_AORTA_DEVELOPMENT (MSigDB)	BP	0.00762256	1	0.338645	3	0.0309278	0.00418154	7.39628	101	97	0.0731707	41	GO_AORTA_DEVELOPMENT	JAG1|PDGFRB|TBX2
GO:1990351	MSigDB.M17513	GO_TRANSPORTER_COMPLEX (MSigDB)	CC	0.00767384	1	0.339415	7	0.0721649	0.0234574	3.07642	101	97	0.0304348	230	GO_TRANSPORTER_COMPLEX	ABCC9|EPS8|ATP1A2|CACHD1|TRPC3|TRPC4|CACNA1C
GO:0009725	MSigDB.M13026	GO_RESPONSE_TO_HORMONE (MSigDB)	BP	0.00783217	1	0.344891	13	0.134021	0.063233	2.11947	101	97	0.0209677	620	GO_RESPONSE_TO_HORMONE	TXNIP|ADCY9|SIK2|AGRN|ATP1A2|PDGFRB|SLC30A10|PTEN|BCL2|SLC6A1|SPARC|TFPI|ROCK2
GO:0051020	MSigDB.M19091	GO_GTPASE_BINDING (MSigDB)	MF	0.00791109	1	0.3466	10	0.103093	0.0424273	2.42987	101	97	0.0240385	416	GO_GTPASE_BINDING	EPS8|RNF152|DAAM2|PLEKHG3|PLCE1|ARHGEF7|KALRN|CYTH3|ROCK2|ARHGEF17
GO:0097060	MSigDB.M17824	GO_SYNAPTIC_MEMBRANE (MSigDB)	CC	0.00794031	1	0.3466	9	0.0927835	0.0359001	2.5845	101	97	0.0255682	352	GO_SYNAPTIC_MEMBRANE	LZTS1|CPE|GRM3|GRM8|HIP1|PTEN|SLC6A1|CACNA1C|LIN7A
GO:0006023	MSigDB.M11847	GO_AMINOGLYCAN_BIOSYNTHETIC_PROCESS (MSigDB)	BP	0.0080227	1	0.347017	4	0.0412371	0.0081591	5.05412	101	97	0.05	80	GO_AMINOGLYCAN_BIOSYNTHETIC_PROCESS	UST|GPC5|AGRN|PDGFRB
GO:0099177	MSigDB.M24858	GO_REGULATION_OF_TRANS_SYNAPTIC_SIGNALING (MSigDB)	BP	0.00808254	1	0.347017	9	0.0927835	0.036002	2.57717	101	97	0.0254958	353	GO_REGULATION_OF_TRANS_SYNAPTIC_SIGNALING	LZTS1|CNTN4|DGKB|GRM3|GRM8|ATP1A2|PLCL1|PTEN|SLC6A1
GO:0007623	MSigDB.M10045	GO_CIRCADIAN_RHYTHM (MSigDB)	BP	0.00813839	1	0.347017	5	0.0515464	0.0128506	4.01121	101	97	0.0396825	126	GO_CIRCADIAN_RHYTHM	BTBD9|PHLPP1|ZFHX3|PTEN|ROCK2
GO:0010881	MSigDB.M11807	GO_REGULATION_OF_CARDIAC_MUSCLE_CONTRACTION_BY_REGULATION_OF_THE_RELEASE_OF_SEQUESTERED_CALCIUM_ION (MSigDB)	BP	0.00815817	1	0.347017	2	0.0206186	0.00142784	14.4404	101	97	0.142857	14	GO_REGULATION_OF_CARDIAC_MUSCLE_CONTRACTION_BY_REGULATION_OF_THE_RELEASE_OF_SEQUESTERED_CALCIUM_ION	ATP1A2|CACNA1C
GO:0030128	MSigDB.M17716	GO_CLATHRIN_COAT_OF_ENDOCYTIC_VESICLE (MSigDB)	CC	0.00815817	1	0.347017	2	0.0206186	0.00142784	14.4404	101	97	0.142857	14	GO_CLATHRIN_COAT_OF_ENDOCYTIC_VESICLE	HIP1|SGIP1
GO:0005416	MSigDB.M26265	GO_AMINO_ACID_CATION_SYMPORTER_ACTIVITY (MSigDB)	MF	0.00815817	1	0.347017	2	0.0206186	0.00142784	14.4404	101	97	0.142857	14	GO_AMINO_ACID_CATION_SYMPORTER_ACTIVITY	SLC6A1|SLC6A12
GO:0003779	MSigDB.M18060	GO_ACTIN_BINDING (MSigDB)	MF	0.00821497	1	0.347953	8	0.0824742	0.0297807	2.76938	101	97	0.0273973	292	GO_ACTIN_BINDING	EPS8|DAAM2|HIP1|MAP1B|MYO1B|SNTB1|CLMN|CALD1
GO:0062023	MSigDB.M25882	GO_COLLAGEN_CONTAINING_EXTRACELLULAR_MATRIX (MSigDB)	CC	0.00859005	1	0.361232	7	0.0721649	0.0239674	3.01097	101	97	0.0297872	235	GO_COLLAGEN_CONTAINING_EXTRACELLULAR_MATRIX	COL4A1|COL4A3|COL4A4|GPC5|AGRN|COL5A3|SPARC
GO:0033002	MSigDB.M11549	GO_MUSCLE_CELL_PROLIFERATION (MSigDB)	BP	0.00868169	1	0.361232	5	0.0515464	0.0130546	3.94853	101	97	0.0390625	128	GO_MUSCLE_CELL_PROLIFERATION	NOTCH3|PDGFRB|PRKG1|PTEN|TBX2
GO:0046683	MSigDB.M10407	GO_RESPONSE_TO_ORGANOPHOSPHORUS (MSigDB)	BP	0.00874071	1	0.361232	4	0.0412371	0.00836308	4.93085	101	97	0.0487805	82	GO_RESPONSE_TO_ORGANOPHOSPHORUS	PDE3A|PTEN|SPARC|TRPC3
GO:0044853	MSigDB.M17801	GO_PLASMA_MEMBRANE_RAFT (MSigDB)	CC	0.00874071	1	0.361232	4	0.0412371	0.00836308	4.93085	101	97	0.0487805	82	GO_PLASMA_MEMBRANE_RAFT	DLC1|ATP1A2|TFPI|TRPC4
GO:0048511	MSigDB.M14762	GO_RHYTHMIC_PROCESS (MSigDB)	BP	0.00877136	1	0.361232	6	0.0618557	0.018358	3.36942	101	97	0.0333333	180	GO_RHYTHMIC_PROCESS	BTBD9|PHLPP1|ZFHX3|AXL|PTEN|ROCK2
GO:0003015	MSigDB.M14929	GO_HEART_PROCESS (MSigDB)	BP	0.00877136	1	0.361232	6	0.0618557	0.018358	3.36942	101	97	0.0333333	180	GO_HEART_PROCESS	GJC1|ABCC9|ATP1A2|TBX2|CACNA1C|PDE5A
GO:0007417	MSigDB.M16349	GO_CENTRAL_NERVOUS_SYSTEM_DEVELOPMENT (MSigDB)	BP	0.00878146	1	0.361232	14	0.14433	0.0714941	2.01877	101	97	0.0199715	701	GO_CENTRAL_NERVOUS_SYSTEM_DEVELOPMENT	DLC1|COL4A1|CNTN4|DAAM2|ZFHX3|NOTCH3|AXL|PRKG1|PLXDC1|PTEN|BCL2|TRPC4|UNC5C|ZEB2
GO:0044297	MSigDB.M17635	GO_CELL_BODY (MSigDB)	CC	0.00884805	1	0.36248	10	0.103093	0.0431413	2.38966	101	97	0.0236407	423	GO_CELL_BODY	LZTS1|CPE|MAP1B|PDE1C|PLXDC1|SMURF1|PTPRK|CACNA1C|UNC5C|ARHGEF7
GO:0010959	MSigDB.M12976	GO_REGULATION_OF_METAL_ION_TRANSPORT (MSigDB)	BP	0.00897826	1	0.366313	7	0.0721649	0.0241713	2.98556	101	97	0.0295359	237	GO_REGULATION_OF_METAL_ION_TRANSPORT	ATP1A2|PDGFRB|SLC30A10|PTEN|BCL2|TRPC3|CACNA1C
GO:0098796	MSigDB.M17519	GO_MEMBRANE_PROTEIN_COMPLEX (MSigDB)	CC	0.00903336	1	0.367063	15	0.154639	0.0792453	1.9514	101	97	0.019305	777	GO_MEMBRANE_PROTEIN_COMPLEX	CDH6|GJC1|ABCC9|EPS8|HIP1|ATP1A2|CACHD1|BCL2|SNTB1|TRPC3|TRPC4|CACNA1C|CLMN|SGIP1|LIN7A
GO:2000146	MSigDB.M25442	GO_NEGATIVE_REGULATION_OF_CELL_MOTILITY (MSigDB)	BP	0.00923541	1	0.37248	6	0.0618557	0.018562	3.33239	101	97	0.032967	182	GO_NEGATIVE_REGULATION_OF_CELL_MOTILITY	DLC1|JAG1|PRKG1|PTEN|PTPRK|BCL2
GO:0090344	MSigDB.M12032	GO_NEGATIVE_REGULATION_OF_CELL_AGING (MSigDB)	BP	0.009353	1	0.37248	2	0.0206186	0.00152983	13.4777	101	97	0.133333	15	GO_NEGATIVE_REGULATION_OF_CELL_AGING	SLC30A10|PTEN
GO:0033198	MSigDB.M13771	GO_RESPONSE_TO_ATP (MSigDB)	BP	0.009353	1	0.37248	2	0.0206186	0.00152983	13.4777	101	97	0.133333	15	GO_RESPONSE_TO_ATP	PTEN|TRPC3
GO:0004181	MSigDB.M18179	GO_METALLOCARBOXYPEPTIDASE_ACTIVITY (MSigDB)	MF	0.009353	1	0.37248	2	0.0206186	0.00152983	13.4777	101	97	0.133333	15	GO_METALLOCARBOXYPEPTIDASE_ACTIVITY	CPE|CPM
GO:0005328	MSigDB.M18305	GO_NEUROTRANSMITTER_SODIUM_SYMPORTER_ACTIVITY (MSigDB)	MF	0.009353	1	0.37248	2	0.0206186	0.00152983	13.4777	101	97	0.133333	15	GO_NEUROTRANSMITTER_SODIUM_SYMPORTER_ACTIVITY	SLC6A1|SLC6A12
GO:0003018	MSigDB.M16767	GO_VASCULAR_PROCESS_IN_CIRCULATORY_SYSTEM (MSigDB)	BP	0.00949957	1	0.376816	4	0.0412371	0.00856706	4.81345	101	97	0.047619	84	GO_VASCULAR_PROCESS_IN_CIRCULATORY_SYSTEM	ATP1A2|PDE3A|PRKG1|ROCK2
GO:0010038	MSigDB.M11938	GO_RESPONSE_TO_METAL_ION (MSigDB)	BP	0.00958461	1	0.378687	7	0.0721649	0.0244773	2.94824	101	97	0.0291667	240	GO_RESPONSE_TO_METAL_ION	TXNIP|SLC30A10|PTEN|BCL2|SLC6A1|SPARC|TRPC3
GO:0006811	MSigDB.M10111	GO_ION_TRANSPORT (MSigDB)	BP	0.00965498	1	0.379965	18	0.185567	0.103213	1.79791	101	97	0.0177866	1012	GO_ION_TRANSPORT	GJC1|ABCC9|SLC12A7|SLC38A11|ATP1A2|PLCE1|PDGFRB|SLC30A10|PTEN|CACHD1|BCL2|SLC6A1|SLC6A12|SLC12A2|SLC19A1|TRPC3|TRPC4|CACNA1C
GO:0000904	MSigDB.M13801	GO_CELL_MORPHOGENESIS_INVOLVED_IN_DIFFERENTIATION (MSigDB)	BP	0.00973199	1	0.380409	12	0.123711	0.0577257	2.14309	101	97	0.0212014	566	GO_CELL_MORPHOGENESIS_INVOLVED_IN_DIFFERENTIATION	UST|LZTS1|COL4A4|CNTN4|MAP1B|AXL|PTEN|BCL2|UNC5C|ARHGEF7|KALRN|ZEB2
GO:0006812	MSigDB.M11869	GO_CATION_TRANSPORT (MSigDB)	BP	0.0097706	1	0.380409	14	0.14433	0.072412	1.99318	101	97	0.0197183	710	GO_CATION_TRANSPORT	ABCC9|SLC12A7|SLC38A11|ATP1A2|PLCE1|PDGFRB|SLC30A10|PTEN|CACHD1|BCL2|SLC12A2|TRPC3|TRPC4|CACNA1C
GO:0048743	MSigDB.M23883	GO_POSITIVE_REGULATION_OF_SKELETAL_MUSCLE_FIBER_DEVELOPMENT (MSigDB)	BP	0.00989291	1	0.380409	1	0.0103093	0.000101989	101.082	101	97	1	1	GO_POSITIVE_REGULATION_OF_SKELETAL_MUSCLE_FIBER_DEVELOPMENT	BCL2
GO:0022408	MSigDB.M11239	GO_NEGATIVE_REGULATION_OF_CELL_CELL_ADHESION (MSigDB)	BP	0.00989459	1	0.380409	4	0.0412371	0.00866905	4.75682	101	97	0.0470588	85	GO_NEGATIVE_REGULATION_OF_CELL_CELL_ADHESION	JAG1|PAG1|PRKG1|PDE5A
GO:0031225	MSigDB.M17827	GO_ANCHORED_COMPONENT_OF_MEMBRANE (MSigDB)	CC	0.00989459	1	0.380409	4	0.0412371	0.00866905	4.75682	101	97	0.0470588	85	GO_ANCHORED_COMPONENT_OF_MEMBRANE	CPM|CNTN4|GPC5|TFPI
GO:0060048	MSigDB.M24087	GO_CARDIAC_MUSCLE_CONTRACTION (MSigDB)	BP	0.00989459	1	0.380409	4	0.0412371	0.00866905	4.75682	101	97	0.0470588	85	GO_CARDIAC_MUSCLE_CONTRACTION	GJC1|ATP1A2|CACNA1C|PDE5A
GO:0008509	MSigDB.M18578	GO_ANION_TRANSMEMBRANE_TRANSPORTER_ACTIVITY (MSigDB)	MF	0.00996412	1	0.381614	6	0.0618557	0.0188679	3.27835	101	97	0.0324324	185	GO_ANION_TRANSMEMBRANE_TRANSPORTER_ACTIVITY	SLC12A7|SLC38A11|SLC6A1|SLC6A12|SLC12A2|SLC19A1
GO:0005911	MSigDB.M17547	GO_CELL_CELL_JUNCTION (MSigDB)	CC	0.0101468	1	0.385738	8	0.0824742	0.0309026	2.66884	101	97	0.0264026	303	GO_CELL_CELL_JUNCTION	CDH6|GJC1|ATP1A2|PLXDC1|PTPRK|TRPC4|LIN7A|CYTH3
GO:0015291	MSigDB.M18878	GO_SECONDARY_ACTIVE_TRANSMEMBRANE_TRANSPORTER_ACTIVITY (MSigDB)	MF	0.010149	1	0.385738	5	0.0515464	0.0135645	3.80009	101	97	0.037594	133	GO_SECONDARY_ACTIVE_TRANSMEMBRANE_TRANSPORTER_ACTIVITY	SLC12A7|SLC6A1|SLC6A12|SLC12A2|SLC19A1
GO:1903825	MSigDB.M14013	GO_ORGANIC_ACID_TRANSMEMBRANE_TRANSPORT (MSigDB)	BP	0.0103001	1	0.388529	4	0.0412371	0.00877104	4.70151	101	97	0.0465116	86	GO_ORGANIC_ACID_TRANSMEMBRANE_TRANSPORT	SLC38A11|ATP1A2|SLC6A12|SLC19A1
GO:0015081	MSigDB.M19223	GO_SODIUM_ION_TRANSMEMBRANE_TRANSPORTER_ACTIVITY (MSigDB)	MF	0.0103001	1	0.388529	4	0.0412371	0.00877104	4.70151	101	97	0.0465116	86	GO_SODIUM_ION_TRANSMEMBRANE_TRANSPORTER_ACTIVITY	ATP1A2|SLC6A1|SLC6A12|SLC12A2
GO:1901292	MSigDB.M14500	GO_NUCLEOSIDE_PHOSPHATE_CATABOLIC_PROCESS (MSigDB)	BP	0.0104762	1	0.390748	3	0.0309278	0.00469148	6.59234	101	97	0.0652174	46	GO_NUCLEOSIDE_PHOSPHATE_CATABOLIC_PROCESS	PDE7B|PDE8A|PDE5A
GO:0034704	MSigDB.M17744	GO_CALCIUM_CHANNEL_COMPLEX (MSigDB)	CC	0.0104762	1	0.390748	3	0.0309278	0.00469148	6.59234	101	97	0.0652174	46	GO_CALCIUM_CHANNEL_COMPLEX	CACHD1|TRPC4|CACNA1C
GO:0001750	MSigDB.M17796	GO_PHOTORECEPTOR_OUTER_SEGMENT (MSigDB)	CC	0.0104762	1	0.390748	3	0.0309278	0.00469148	6.59234	101	97	0.0652174	46	GO_PHOTORECEPTOR_OUTER_SEGMENT	PHLPP1|MAP1B|PTPRK
GO:0010288	MSigDB.M16615	GO_RESPONSE_TO_LEAD_ION (MSigDB)	BP	0.0106208	1	0.393204	2	0.0206186	0.00163182	12.6353	101	97	0.125	16	GO_RESPONSE_TO_LEAD_ION	SLC6A1|SPARC
GO:0086026	MSigDB.M24638	GO_ATRIAL_CARDIAC_MUSCLE_CELL_TO_AV_NODE_CELL_SIGNALING (MSigDB)	BP	0.0106208	1	0.393204	2	0.0206186	0.00163182	12.6353	101	97	0.125	16	GO_ATRIAL_CARDIAC_MUSCLE_CELL_TO_AV_NODE_CELL_SIGNALING	GJC1|CACNA1C
GO:0043588	MSigDB.M15889	GO_SKIN_DEVELOPMENT (MSigDB)	BP	0.0111067	1	0.408015	5	0.0515464	0.0138705	3.71627	101	97	0.0367647	136	GO_SKIN_DEVELOPMENT	TXNIP|JAG1|COL5A3|BCL2|ROCK2
GO:0014743	MSigDB.M13588	GO_REGULATION_OF_MUSCLE_HYPERTROPHY (MSigDB)	BP	0.0111115	1	0.408015	3	0.0309278	0.00479347	6.45207	101	97	0.0638298	47	GO_REGULATION_OF_MUSCLE_HYPERTROPHY	TRPC3|PDE5A|ROCK2
GO:0046434	MSigDB.M13815	GO_ORGANOPHOSPHATE_CATABOLIC_PROCESS (MSigDB)	BP	0.0111433	1	0.408015	4	0.0412371	0.00897501	4.59466	101	97	0.0454545	88	GO_ORGANOPHOSPHATE_CATABOLIC_PROCESS	PDE7B|PDE8A|PTEN|PDE5A
GO:0043408	MSigDB.M10496	GO_REGULATION_OF_MAPK_CASCADE (MSigDB)	BP	0.0113105	1	0.412497	10	0.103093	0.0447731	2.30256	101	97	0.022779	439	GO_REGULATION_OF_MAPK_CASCADE	PHLPP1|PLCE1|PDE8A|PDGFRB|SLC30A10|PTEN|SH3RF1|PDE5A|ROCK2|ZEB2
GO:0010769	MSigDB.M10820	GO_REGULATION_OF_CELL_MORPHOGENESIS_INVOLVED_IN_DIFFERENTIATION (MSigDB)	BP	0.0113482	1	0.412497	7	0.0721649	0.0252932	2.85313	101	97	0.0282258	248	GO_REGULATION_OF_CELL_MORPHOGENESIS_INVOLVED_IN_DIFFERENTIATION	UST|LZTS1|MAP1B|PTEN|ARHGEF7|KALRN|ZEB2
GO:0015849	MSigDB.M11909	GO_ORGANIC_ACID_TRANSPORT (MSigDB)	BP	0.0115432	1	0.41792	6	0.0618557	0.0194799	3.17537	101	97	0.0314136	191	GO_ORGANIC_ACID_TRANSPORT	SLC38A11|ATP1A2|SLC6A1|SLC6A12|SLC19A1|TRPC4
GO:0030863	MSigDB.M17212	GO_CORTICAL_CYTOSKELETON (MSigDB)	CC	0.011581	1	0.41792	4	0.0412371	0.009077	4.54303	101	97	0.0449438	89	GO_CORTICAL_CYTOSKELETON	DLC1|HIP1|TRPC4|CALD1
GO:0010812	MSigDB.M12057	GO_NEGATIVE_REGULATION_OF_CELL_SUBSTRATE_ADHESION (MSigDB)	BP	0.0117686	1	0.418987	3	0.0309278	0.00489546	6.31765	101	97	0.0625	48	GO_NEGATIVE_REGULATION_OF_CELL_SUBSTRATE_ADHESION	DLC1|JAG1|PTEN
GO:0070509	MSigDB.M12652	GO_CALCIUM_ION_IMPORT (MSigDB)	BP	0.0117686	1	0.418987	3	0.0309278	0.00489546	6.31765	101	97	0.0625	48	GO_CALCIUM_ION_IMPORT	PDGFRB|TRPC4|CACNA1C
GO:0014909	MSigDB.M22757	GO_SMOOTH_MUSCLE_CELL_MIGRATION (MSigDB)	BP	0.0117686	1	0.418987	3	0.0309278	0.00489546	6.31765	101	97	0.0625	48	GO_SMOOTH_MUSCLE_CELL_MIGRATION	PDGFRB|PRKG1|BCL2
GO:0043583	MSigDB.M12465	GO_EAR_DEVELOPMENT (MSigDB)	BP	0.0117785	1	0.418987	5	0.0515464	0.0140745	3.66241	101	97	0.0362319	138	GO_EAR_DEVELOPMENT	JAG1|PDGFRB|BCL2|SPARC|LIN7A
GO:0048268	MSigDB.M11401	GO_CLATHRIN_COAT_ASSEMBLY (MSigDB)	BP	0.0119599	1	0.418987	2	0.0206186	0.00173381	11.8921	101	97	0.117647	17	GO_CLATHRIN_COAT_ASSEMBLY	HIP1|SGIP1
GO:0030318	MSigDB.M15931	GO_MELANOCYTE_DIFFERENTIATION (MSigDB)	BP	0.0119599	1	0.418987	2	0.0206186	0.00173381	11.8921	101	97	0.117647	17	GO_MELANOCYTE_DIFFERENTIATION	BCL2|ZEB2
GO:0005343	MSigDB.M18672	GO_ORGANIC_ACID_SODIUM_SYMPORTER_ACTIVITY (MSigDB)	MF	0.0119599	1	0.418987	2	0.0206186	0.00173381	11.8921	101	97	0.117647	17	GO_ORGANIC_ACID_SODIUM_SYMPORTER_ACTIVITY	SLC6A1|SLC6A12
GO:0033028	MSigDB.M23176	GO_MYELOID_CELL_APOPTOTIC_PROCESS (MSigDB)	BP	0.0119599	1	0.418987	2	0.0206186	0.00173381	11.8921	101	97	0.117647	17	GO_MYELOID_CELL_APOPTOTIC_PROCESS	PTEN|BCL2
GO:0016247	MSigDB.M18217	GO_CHANNEL_REGULATOR_ACTIVITY (MSigDB)	MF	0.0120297	1	0.418987	4	0.0412371	0.00917899	4.49255	101	97	0.0444444	90	GO_CHANNEL_REGULATOR_ACTIVITY	ABCC9|GRM3|PRKG1|BCL2
GO:0005342	MSigDB.M18623	GO_ORGANIC_ACID_TRANSMEMBRANE_TRANSPORTER_ACTIVITY (MSigDB)	MF	0.0120297	1	0.418987	4	0.0412371	0.00917899	4.49255	101	97	0.0444444	90	GO_ORGANIC_ACID_TRANSMEMBRANE_TRANSPORTER_ACTIVITY	SLC38A11|SLC6A1|SLC6A12|SLC19A1
GO:0009991	MSigDB.M13687	GO_RESPONSE_TO_EXTRACELLULAR_STIMULUS (MSigDB)	BP	0.0121803	1	0.422759	8	0.0824742	0.0319225	2.58358	101	97	0.0255591	313	GO_RESPONSE_TO_EXTRACELLULAR_STIMULUS	RNF152|SIK2|AXL|PTEN|BCL2|SPARC|TRPC3|SGIP1
GO:0060429	MSigDB.M10268	GO_EPITHELIUM_DEVELOPMENT (MSigDB)	BP	0.0122447	1	0.423522	13	0.134021	0.0669046	2.00316	101	97	0.0198171	656	GO_EPITHELIUM_DEVELOPMENT	DLC1|TXNIP|COL4A1|COL4A4|JAG1|SMURF1|PTEN|HES4|BCL2|TBX2|BLTP1|ROCK2|ZEB2
NA	MSigDB.M26203	GO_TRANSMEMBRANE_SIGNALING_RECEPTOR_ACTIVITY (MSigDB)	MF	0.012314	1	0.424452	9	0.0927835	0.0385518	2.40673	101	97	0.0238095	378	GO_TRANSMEMBRANE_SIGNALING_RECEPTOR_ACTIVITY	ABCC9|GRM3|GRM8|PDGFRB|AXL|PTH1R|PTPRK|UNC5C|P2RY14
GO:0030048	MSigDB.M11566	GO_ACTIN_FILAMENT_BASED_MOVEMENT (MSigDB)	BP	0.0124895	1	0.429019	4	0.0412371	0.00928098	4.44319	101	97	0.043956	91	GO_ACTIN_FILAMENT_BASED_MOVEMENT	GJC1|MYO1B|ATP1A2|CACNA1C
GO:0097435	MSigDB.M24772	GO_SUPRAMOLECULAR_FIBER_ORGANIZATION (MSigDB)	BP	0.0127226	1	0.433883	10	0.103093	0.045589	2.26135	101	97	0.0223714	447	GO_SUPRAMOLECULAR_FIBER_ORGANIZATION	DLC1|EPS8|HIP1|MAP1B|MYO1B|COL5A3|PDGFRB|RHOJ|BCL2|ROCK2
GO:0044309	MSigDB.M17263	GO_NEURON_SPINE (MSigDB)	CC	0.0128374	1	0.433883	5	0.0515464	0.0143804	3.58448	101	97	0.035461	141	GO_NEURON_SPINE	LZTS1|GRM3|MAP1B|ATP1A2|PTEN
GO:0006022	MSigDB.M13402	GO_AMINOGLYCAN_METABOLIC_PROCESS (MSigDB)	BP	0.0129603	1	0.433883	4	0.0412371	0.00938297	4.39489	101	97	0.0434783	92	GO_AMINOGLYCAN_METABOLIC_PROCESS	UST|GPC5|AGRN|PDGFRB
GO:0048659	MSigDB.M23873	GO_SMOOTH_MUSCLE_CELL_PROLIFERATION (MSigDB)	BP	0.0129603	1	0.433883	4	0.0412371	0.00938297	4.39489	101	97	0.0434783	92	GO_SMOOTH_MUSCLE_CELL_PROLIFERATION	NOTCH3|PDGFRB|PRKG1|PTEN
GO:0042060	MSigDB.M11957	GO_WOUND_HEALING (MSigDB)	BP	0.0130729	1	0.433883	8	0.0824742	0.0323304	2.55098	101	97	0.0252366	317	GO_WOUND_HEALING	DGKB|PDGFRB|AXL|PRKG1|PTEN|SPARC|TFPI|TRPC3
GO:0019751	MSigDB.M11003	GO_POLYOL_METABOLIC_PROCESS (MSigDB)	BP	0.0131488	1	0.433883	3	0.0309278	0.00509944	6.06495	101	97	0.06	50	GO_POLYOL_METABOLIC_PROCESS	PLCE1|PTEN|INPP4B
GO:0055117	MSigDB.M15697	GO_REGULATION_OF_CARDIAC_MUSCLE_CONTRACTION (MSigDB)	BP	0.0131488	1	0.433883	3	0.0309278	0.00509944	6.06495	101	97	0.06	50	GO_REGULATION_OF_CARDIAC_MUSCLE_CONTRACTION	ATP1A2|CACNA1C|PDE5A
GO:0006919	MSigDB.M22485	GO_ACTIVATION_OF_CYSTEINE_TYPE_ENDOPEPTIDASE_ACTIVITY_INVOLVED_IN_APOPTOTIC_PROCESS (MSigDB)	BP	0.0131488	1	0.433883	3	0.0309278	0.00509944	6.06495	101	97	0.06	50	GO_ACTIVATION_OF_CYSTEINE_TYPE_ENDOPEPTIDASE_ACTIVITY_INVOLVED_IN_APOPTOTIC_PROCESS	DLC1|COL4A3|HIP1
GO:0051924	MSigDB.M13005	GO_REGULATION_OF_CALCIUM_ION_TRANSPORT (MSigDB)	BP	0.0132042	1	0.433883	5	0.0515464	0.0144824	3.55924	101	97	0.0352113	142	GO_REGULATION_OF_CALCIUM_ION_TRANSPORT	ATP1A2|PDGFRB|BCL2|TRPC3|CACNA1C
GO:1990776	MSigDB.M11016	GO_RESPONSE_TO_ANGIOTENSIN (MSigDB)	BP	0.0133689	1	0.433883	2	0.0206186	0.0018358	11.2314	101	97	0.111111	18	GO_RESPONSE_TO_ANGIOTENSIN	SLC30A10|ROCK2
NA	MSigDB.M11222	GO_NEGATIVE_REGULATION_OF_ADHERENS_JUNCTION_ORGANIZATION (MSigDB)	BP	0.0133689	1	0.433883	2	0.0206186	0.0018358	11.2314	101	97	0.111111	18	GO_NEGATIVE_REGULATION_OF_ADHERENS_JUNCTION_ORGANIZATION	DLC1|PTEN
GO:1903523	MSigDB.M12545	GO_NEGATIVE_REGULATION_OF_BLOOD_CIRCULATION (MSigDB)	BP	0.0133689	1	0.433883	2	0.0206186	0.0018358	11.2314	101	97	0.111111	18	GO_NEGATIVE_REGULATION_OF_BLOOD_CIRCULATION	ATP1A2|PDE5A
GO:0010882	MSigDB.M12792	GO_REGULATION_OF_CARDIAC_MUSCLE_CONTRACTION_BY_CALCIUM_ION_SIGNALING (MSigDB)	BP	0.0133689	1	0.433883	2	0.0206186	0.0018358	11.2314	101	97	0.111111	18	GO_REGULATION_OF_CARDIAC_MUSCLE_CONTRACTION_BY_CALCIUM_ION_SIGNALING	ATP1A2|CACNA1C
GO:1903427	MSigDB.M16007	GO_NEGATIVE_REGULATION_OF_REACTIVE_OXYGEN_SPECIES_BIOSYNTHETIC_PROCESS (MSigDB)	BP	0.0133689	1	0.433883	2	0.0206186	0.0018358	11.2314	101	97	0.111111	18	GO_NEGATIVE_REGULATION_OF_REACTIVE_OXYGEN_SPECIES_BIOSYNTHETIC_PROCESS	SLC30A10|ROCK2
GO:0043090	MSigDB.M16172	GO_AMINO_ACID_IMPORT (MSigDB)	BP	0.0133689	1	0.433883	2	0.0206186	0.0018358	11.2314	101	97	0.111111	18	GO_AMINO_ACID_IMPORT	ATP1A2|SLC6A1
GO:0030132	MSigDB.M17412	GO_CLATHRIN_COAT_OF_COATED_PIT (MSigDB)	CC	0.0133689	1	0.433883	2	0.0206186	0.0018358	11.2314	101	97	0.111111	18	GO_CLATHRIN_COAT_OF_COATED_PIT	HIP1|SGIP1
NA	MSigDB.M23165	GO_INOSITOL_TRISPHOSPHATE_BIOSYNTHETIC_PROCESS (MSigDB)	BP	0.0133689	1	0.433883	2	0.0206186	0.0018358	11.2314	101	97	0.111111	18	GO_INOSITOL_TRISPHOSPHATE_BIOSYNTHETIC_PROCESS	PLCE1|PLCL1
GO:0098660	MSigDB.M16329	GO_INORGANIC_ION_TRANSMEMBRANE_TRANSPORT (MSigDB)	BP	0.0134179	1	0.434062	11	0.113402	0.0530342	2.13828	101	97	0.0211538	520	GO_INORGANIC_ION_TRANSMEMBRANE_TRANSPORT	ABCC9|SLC12A7|ATP1A2|PLCE1|SLC30A10|PTEN|CACHD1|SLC12A2|TRPC3|TRPC4|CACNA1C
GO:0008289	MSigDB.M18981	GO_LIPID_BINDING (MSigDB)	MF	0.0138665	1	0.445797	10	0.103093	0.0462009	2.2314	101	97	0.0220751	453	GO_LIPID_BINDING	DLC1|JAG1|HIP1|MYO1B|ATP1A2|AXL|SMURF1|PTEN|SGIP1|CYTH3
GO:0048771	MSigDB.M14192	GO_TISSUE_REMODELING (MSigDB)	BP	0.0139357	1	0.445797	4	0.0412371	0.00958695	4.30138	101	97	0.0425532	94	GO_TISSUE_REMODELING	JAG1|AXL|PTH1R|ROCK2
GO:0055067	MSigDB.M14927	GO_MONOVALENT_INORGANIC_CATION_HOMEOSTASIS (MSigDB)	BP	0.0139357	1	0.445797	4	0.0412371	0.00958695	4.30138	101	97	0.0425532	94	GO_MONOVALENT_INORGANIC_CATION_HOMEOSTASIS	SLC12A7|ATP1A2|BCL2|SLC12A2
GO:0004930	MSigDB.M18211	GO_G_PROTEIN_COUPLED_RECEPTOR_ACTIVITY (MSigDB)	MF	0.013959	1	0.445797	5	0.0515464	0.0146864	3.50981	101	97	0.0347222	144	GO_G_PROTEIN_COUPLED_RECEPTOR_ACTIVITY	GRM3|GRM8|PDGFRB|PTH1R|P2RY14
GO:0070588	MSigDB.M15680	GO_CALCIUM_ION_TRANSMEMBRANE_TRANSPORT (MSigDB)	BP	0.0145566	1	0.456629	6	0.0618557	0.0204997	3.01739	101	97	0.0298507	201	GO_CALCIUM_ION_TRANSMEMBRANE_TRANSPORT	ATP1A2|PLCE1|CACHD1|TRPC3|TRPC4|CACNA1C
GO:0006942	MSigDB.M12174	GO_REGULATION_OF_STRIATED_MUSCLE_CONTRACTION (MSigDB)	BP	0.0146177	1	0.456629	3	0.0309278	0.00530342	5.83168	101	97	0.0576923	52	GO_REGULATION_OF_STRIATED_MUSCLE_CONTRACTION	ATP1A2|CACNA1C|PDE5A
GO:0086003	MSigDB.M13694	GO_CARDIAC_MUSCLE_CELL_CONTRACTION (MSigDB)	BP	0.0146177	1	0.456629	3	0.0309278	0.00530342	5.83168	101	97	0.0576923	52	GO_CARDIAC_MUSCLE_CELL_CONTRACTION	GJC1|ATP1A2|CACNA1C
GO:0007193	MSigDB.M14835	GO_ADENYLATE_CYCLASE_INHIBITING_G_PROTEIN_COUPLED_RECEPTOR_SIGNALING_PATHWAY (MSigDB)	BP	0.0146177	1	0.456629	3	0.0309278	0.00530342	5.83168	101	97	0.0576923	52	GO_ADENYLATE_CYCLASE_INHIBITING_G_PROTEIN_COUPLED_RECEPTOR_SIGNALING_PATHWAY	ADCY9|GRM3|GRM8
GO:1903035	MSigDB.M16105	GO_NEGATIVE_REGULATION_OF_RESPONSE_TO_WOUNDING (MSigDB)	BP	0.0146177	1	0.456629	3	0.0309278	0.00530342	5.83168	101	97	0.0576923	52	GO_NEGATIVE_REGULATION_OF_RESPONSE_TO_WOUNDING	PRKG1|PTEN|TFPI
GO:0032970	MSigDB.M11956	GO_REGULATION_OF_ACTIN_FILAMENT_BASED_PROCESS (MSigDB)	BP	0.0147011	1	0.456629	7	0.0721649	0.0266191	2.71102	101	97	0.0268199	261	GO_REGULATION_OF_ACTIN_FILAMENT_BASED_PROCESS	DLC1|EPS8|ATP1A2|PDGFRB|RHOJ|CACNA1C|ROCK2
GO:0045761	MSigDB.M12312	GO_REGULATION_OF_ADENYLATE_CYCLASE_ACTIVITY (MSigDB)	BP	0.0148464	1	0.456629	2	0.0206186	0.00193779	10.6403	101	97	0.105263	19	GO_REGULATION_OF_ADENYLATE_CYCLASE_ACTIVITY	GRM3|CACNA1C
GO:0086012	MSigDB.M13463	GO_MEMBRANE_DEPOLARIZATION_DURING_CARDIAC_MUSCLE_CELL_ACTION_POTENTIAL (MSigDB)	BP	0.0148464	1	0.456629	2	0.0206186	0.00193779	10.6403	101	97	0.105263	19	GO_MEMBRANE_DEPOLARIZATION_DURING_CARDIAC_MUSCLE_CELL_ACTION_POTENTIAL	ATP1A2|CACNA1C
GO:0061437	MSigDB.M14598	GO_RENAL_SYSTEM_VASCULATURE_DEVELOPMENT (MSigDB)	BP	0.0148464	1	0.456629	2	0.0206186	0.00193779	10.6403	101	97	0.105263	19	GO_RENAL_SYSTEM_VASCULATURE_DEVELOPMENT	NOTCH3|PDGFRB
GO:0004629	MSigDB.M18931	GO_PHOSPHOLIPASE_C_ACTIVITY (MSigDB)	MF	0.0148464	1	0.456629	2	0.0206186	0.00193779	10.6403	101	97	0.105263	19	GO_PHOSPHOLIPASE_C_ACTIVITY	PLCE1|PLCL1
GO:0110111	MSigDB.M24905	GO_NEGATIVE_REGULATION_OF_ANIMAL_ORGAN_MORPHOGENESIS (MSigDB)	BP	0.0148464	1	0.456629	2	0.0206186	0.00193779	10.6403	101	97	0.105263	19	GO_NEGATIVE_REGULATION_OF_ANIMAL_ORGAN_MORPHOGENESIS	BCL2|TBX2
GO:0034593	MSigDB.M26591	GO_PHOSPHATIDYLINOSITOL_BISPHOSPHATE_PHOSPHATASE_ACTIVITY (MSigDB)	MF	0.0148464	1	0.456629	2	0.0206186	0.00193779	10.6403	101	97	0.105263	19	GO_PHOSPHATIDYLINOSITOL_BISPHOSPHATE_PHOSPHATASE_ACTIVITY	PTEN|INPP4B
GO:0009611	MSigDB.M10869	GO_RESPONSE_TO_WOUNDING (MSigDB)	BP	0.0153129	1	0.468667	9	0.0927835	0.0399796	2.32077	101	97	0.0229592	392	GO_RESPONSE_TO_WOUNDING	DGKB|PDGFRB|AXL|PRKG1|PTEN|BCL2|SPARC|TFPI|TRPC3
GO:0015171	MSigDB.M18337	GO_AMINO_ACID_TRANSMEMBRANE_TRANSPORTER_ACTIVITY (MSigDB)	MF	0.0153857	1	0.468667	3	0.0309278	0.00540541	5.72165	101	97	0.0566038	53	GO_AMINO_ACID_TRANSMEMBRANE_TRANSPORTER_ACTIVITY	SLC38A11|SLC6A1|SLC6A12
GO:0055085	MSigDB.M16266	GO_TRANSMEMBRANE_TRANSPORT (MSigDB)	BP	0.0154596	1	0.468667	17	0.175258	0.100255	1.74812	101	97	0.017294	983	GO_TRANSMEMBRANE_TRANSPORT	GJC1|ABCC9|SLC12A7|SLC38A11|ATP1A2|PLCE1|SLC30A10|PTEN|CACHD1|BCL2|SLC6A1|SLC6A12|SLC12A2|SLC19A1|TRPC3|TRPC4|CACNA1C
GO:0061337	MSigDB.M16150	GO_CARDIAC_CONDUCTION (MSigDB)	BP	0.0154844	1	0.468667	4	0.0412371	0.00989291	4.16835	101	97	0.0412371	97	GO_CARDIAC_CONDUCTION	GJC1|ABCC9|ATP1A2|CACNA1C
GO:0015085	MSigDB.M18544	GO_CALCIUM_ION_TRANSMEMBRANE_TRANSPORTER_ACTIVITY (MSigDB)	MF	0.0154844	1	0.468667	4	0.0412371	0.00989291	4.16835	101	97	0.0412371	97	GO_CALCIUM_ION_TRANSMEMBRANE_TRANSPORTER_ACTIVITY	CACHD1|TRPC3|TRPC4|CACNA1C
GO:0009743	MSigDB.M14010	GO_RESPONSE_TO_CARBOHYDRATE (MSigDB)	BP	0.015555	1	0.468667	5	0.0515464	0.0150943	3.41495	101	97	0.0337838	148	GO_RESPONSE_TO_CARBOHYDRATE	TXNIP|COL4A3|PTEN|SLC6A1|SPARC
GO:0045211	MSigDB.M17414	GO_POSTSYNAPTIC_MEMBRANE (MSigDB)	CC	0.015566	1	0.468667	7	0.0721649	0.026925	2.68022	101	97	0.0265152	264	GO_POSTSYNAPTIC_MEMBRANE	LZTS1|GRM3|HIP1|PTEN|SLC6A1|CACNA1C|LIN7A
GO:0010720	MSigDB.M15451	GO_POSITIVE_REGULATION_OF_CELL_DEVELOPMENT (MSigDB)	BP	0.0157819	1	0.473742	9	0.0927835	0.0401836	2.30899	101	97	0.0228426	394	GO_POSITIVE_REGULATION_OF_CELL_DEVELOPMENT	MAP1B|PDE3A|SMURF1|PTEN|BCL2|PDE5A|ARHGEF7|KALRN|ZEB2
GO:0006941	MSigDB.M12264	GO_STRIATED_MUSCLE_CONTRACTION (MSigDB)	BP	0.0160238	1	0.478132	4	0.0412371	0.0099949	4.12582	101	97	0.0408163	98	GO_STRIATED_MUSCLE_CONTRACTION	GJC1|ATP1A2|CACNA1C|PDE5A
GO:0008277	MSigDB.M22545	GO_REGULATION_OF_G_PROTEIN_COUPLED_RECEPTOR_SIGNALING_PATHWAY (MSigDB)	BP	0.0160238	1	0.478132	4	0.0412371	0.0099949	4.12582	101	97	0.0408163	98	GO_REGULATION_OF_G_PROTEIN_COUPLED_RECEPTOR_SIGNALING_PATHWAY	MGLL|PLCE1|RGS5|ROCK2
GO:0051966	MSigDB.M10724	GO_REGULATION_OF_SYNAPTIC_TRANSMISSION_GLUTAMATERGIC (MSigDB)	BP	0.016176	1	0.478389	3	0.0309278	0.00550739	5.61569	101	97	0.0555556	54	GO_REGULATION_OF_SYNAPTIC_TRANSMISSION_GLUTAMATERGIC	GRM3|GRM8|ATP1A2
GO:0086001	MSigDB.M14476	GO_CARDIAC_MUSCLE_CELL_ACTION_POTENTIAL (MSigDB)	BP	0.016176	1	0.478389	3	0.0309278	0.00550739	5.61569	101	97	0.0555556	54	GO_CARDIAC_MUSCLE_CELL_ACTION_POTENTIAL	GJC1|ATP1A2|CACNA1C
GO:0004620	MSigDB.M19165	GO_PHOSPHOLIPASE_ACTIVITY (MSigDB)	MF	0.016176	1	0.478389	3	0.0309278	0.00550739	5.61569	101	97	0.0555556	54	GO_PHOSPHOLIPASE_ACTIVITY	MGLL|PLCE1|PLCL1
GO:0019098	MSigDB.M13129	GO_REPRODUCTIVE_BEHAVIOR (MSigDB)	BP	0.0163907	1	0.480475	2	0.0206186	0.00203978	10.1082	101	97	0.1	20	GO_REPRODUCTIVE_BEHAVIOR	PTEN|KALRN
GO:0006884	MSigDB.M15548	GO_CELL_VOLUME_HOMEOSTASIS (MSigDB)	BP	0.0163907	1	0.480475	2	0.0206186	0.00203978	10.1082	101	97	0.1	20	GO_CELL_VOLUME_HOMEOSTASIS	SLC12A7|SLC12A2
GO:0003176	MSigDB.M22323	GO_AORTIC_VALVE_DEVELOPMENT (MSigDB)	BP	0.0163907	1	0.480475	2	0.0206186	0.00203978	10.1082	101	97	0.1	20	GO_AORTIC_VALVE_DEVELOPMENT	JAG1|ROCK2
GO:0098655	MSigDB.M24798	GO_CATION_TRANSMEMBRANE_TRANSPORT (MSigDB)	BP	0.0164961	1	0.482151	11	0.113402	0.054666	2.07445	101	97	0.0205224	536	GO_CATION_TRANSMEMBRANE_TRANSPORT	ABCC9|SLC12A7|ATP1A2|PLCE1|SLC30A10|PTEN|CACHD1|SLC12A2|TRPC3|TRPC4|CACNA1C
GO:0048666	MSigDB.M10101	GO_NEURON_DEVELOPMENT (MSigDB)	BP	0.0165458	1	0.482191	15	0.154639	0.0850586	1.81803	101	97	0.0179856	834	GO_NEURON_DEVELOPMENT	UST|FRY|LZTS1|CNTN4|AGRN|MAP1B|PRKG1|SMURF1|PTEN|PTPRK|BCL2|CLMN|UNC5C|KALRN|ZEB2
GO:1902533	MSigDB.M14232	GO_POSITIVE_REGULATION_OF_INTRACELLULAR_SIGNAL_TRANSDUCTION (MSigDB)	BP	0.0166438	1	0.483637	12	0.123711	0.0621112	1.99177	101	97	0.0197044	609	GO_POSITIVE_REGULATION_OF_INTRACELLULAR_SIGNAL_TRANSDUCTION	HIP1|PLCE1|PDE8A|PDGFRB|SLC30A10|AXL|PTEN|SH3RF1|BCL2|PDE5A|ROCK2|ZEB2
GO:0032990	MSigDB.M10398	GO_CELL_PART_MORPHOGENESIS (MSigDB)	BP	0.0169155	1	0.49011	11	0.113402	0.05487	2.06674	101	97	0.0204461	538	GO_CELL_PART_MORPHOGENESIS	UST|LZTS1|CNTN4|MAP1B|SMURF1|PTEN|BCL2|UNC5C|ARHGEF7|KALRN|ZEB2
GO:0046173	MSigDB.M16513	GO_POLYOL_BIOSYNTHETIC_PROCESS (MSigDB)	BP	0.0169889	1	0.490812	3	0.0309278	0.00560938	5.51359	101	97	0.0545455	55	GO_POLYOL_BIOSYNTHETIC_PROCESS	PLCE1|PLCL1|PTH1R
GO:0042127	MSigDB.M23507	GO_REGULATION_OF_CELL_POPULATION_PROLIFERATION (MSigDB)	BP	0.0174043	1	0.495686	16	0.164948	0.0935237	1.76371	101	97	0.0174482	917	GO_REGULATION_OF_CELL_POPULATION_PROLIFERATION	DLC1|TXNIP|COL4A3|JAG1|NOTCH3|PDGFRB|PRKG1|PTEN|PTH1R|SH3RF1|PTPRK|BCL2|SPARC|TBX2|CLMN|PDE5A
GO:0007610	MSigDB.M16461	GO_BEHAVIOR (MSigDB)	BP	0.0175073	1	0.495686	9	0.0927835	0.0408975	2.26868	101	97	0.0224439	401	GO_BEHAVIOR	BTBD9|EPS8|ZFHX3|ATP1A2|PTEN|BCL2|SLC6A1|SGIP1|KALRN
GO:0050801	MSigDB.M15097	GO_ION_HOMEOSTASIS (MSigDB)	BP	0.0175299	1	0.495686	10	0.103093	0.0479347	2.15069	101	97	0.0212766	470	GO_ION_HOMEOSTASIS	SLC12A7|BTBD9|ATP1A2|PLCE1|PTH1R|BCL2|SLC12A2|TRPC3|TRPC4|CACNA1C
GO:0050866	MSigDB.M14878	GO_NEGATIVE_REGULATION_OF_CELL_ACTIVATION (MSigDB)	BP	0.0177125	1	0.495686	4	0.0412371	0.0103009	4.00327	101	97	0.039604	101	GO_NEGATIVE_REGULATION_OF_CELL_ACTIVATION	AXL|PAG1|PRKG1|PDE5A
GO:0043491	MSigDB.M13074	GO_PROTEIN_KINASE_B_SIGNALING (MSigDB)	BP	0.0177162	1	0.495686	5	0.0515464	0.0156043	3.30335	101	97	0.0326797	153	GO_PROTEIN_KINASE_B_SIGNALING	PHLPP1|HIP1|PDGFRB|AXL|PTEN
GO:0005516	MSigDB.M18498	GO_CALMODULIN_BINDING (MSigDB)	MF	0.0177162	1	0.495686	5	0.0515464	0.0156043	3.30335	101	97	0.0326797	153	GO_CALMODULIN_BINDING	MYO1B|PDE1C|SNTB1|CACNA1C|CALD1
GO:0007015	MSigDB.M15546	GO_ACTIN_FILAMENT_ORGANIZATION (MSigDB)	BP	0.0177244	1	0.495686	7	0.0721649	0.027639	2.61099	101	97	0.0258303	271	GO_ACTIN_FILAMENT_ORGANIZATION	DLC1|EPS8|HIP1|MYO1B|RHOJ|BCL2|ROCK2
GO:0061326	MSigDB.M13089	GO_RENAL_TUBULE_DEVELOPMENT (MSigDB)	BP	0.0178243	1	0.495686	3	0.0309278	0.00571137	5.41513	101	97	0.0535714	56	GO_RENAL_TUBULE_DEVELOPMENT	COL4A1|JAG1|BCL2
GO:0004722	MSigDB.M18297	GO_PROTEIN_SERINE_THREONINE_PHOSPHATASE_ACTIVITY (MSigDB)	MF	0.0178243	1	0.495686	3	0.0309278	0.00571137	5.41513	101	97	0.0535714	56	GO_PROTEIN_SERINE_THREONINE_PHOSPHATASE_ACTIVITY	CTDSPL|PHLPP1|PTEN
GO:0090066	MSigDB.M12279	GO_REGULATION_OF_ANATOMICAL_STRUCTURE_SIZE (MSigDB)	BP	0.0179813	1	0.495686	8	0.0824742	0.0342682	2.40673	101	97	0.0238095	336	GO_REGULATION_OF_ANATOMICAL_STRUCTURE_SIZE	SLC12A7|EPS8|MAP1B|ATP1A2|PRKG1|PTEN|SLC12A2|ROCK2
GO:0045601	MSigDB.M11127	GO_REGULATION_OF_ENDOTHELIAL_CELL_DIFFERENTIATION (MSigDB)	BP	0.0180006	1	0.495686	2	0.0206186	0.00214176	9.6269	101	97	0.0952381	21	GO_REGULATION_OF_ENDOTHELIAL_CELL_DIFFERENTIATION	JAG1|ROCK2
GO:0007214	MSigDB.M11337	GO_GAMMA_AMINOBUTYRIC_ACID_SIGNALING_PATHWAY (MSigDB)	BP	0.0180006	1	0.495686	2	0.0206186	0.00214176	9.6269	101	97	0.0952381	21	GO_GAMMA_AMINOBUTYRIC_ACID_SIGNALING_PATHWAY	PLCL1|SLC12A2
GO:1905144	MSigDB.M14251	GO_RESPONSE_TO_ACETYLCHOLINE (MSigDB)	BP	0.0180006	1	0.495686	2	0.0206186	0.00214176	9.6269	101	97	0.0952381	21	GO_RESPONSE_TO_ACETYLCHOLINE	AGRN|ROCK2
GO:0051955	MSigDB.M14605	GO_REGULATION_OF_AMINO_ACID_TRANSPORT (MSigDB)	BP	0.0180006	1	0.495686	2	0.0206186	0.00214176	9.6269	101	97	0.0952381	21	GO_REGULATION_OF_AMINO_ACID_TRANSPORT	ATP1A2|SLC6A1
GO:0070412	MSigDB.M18177	GO_R_SMAD_BINDING (MSigDB)	MF	0.0180006	1	0.495686	2	0.0206186	0.00214176	9.6269	101	97	0.0952381	21	GO_R_SMAD_BINDING	SMURF1|ZEB2
GO:0019934	MSigDB.M22889	GO_CGMP_MEDIATED_SIGNALING (MSigDB)	BP	0.0180006	1	0.495686	2	0.0206186	0.00214176	9.6269	101	97	0.0952381	21	GO_CGMP_MEDIATED_SIGNALING	PDE3A|PRKG1
GO:1903514	MSigDB.M25173	GO_RELEASE_OF_SEQUESTERED_CALCIUM_ION_INTO_CYTOSOL_BY_ENDOPLASMIC_RETICULUM (MSigDB)	BP	0.0180006	1	0.495686	2	0.0206186	0.00214176	9.6269	101	97	0.0952381	21	GO_RELEASE_OF_SEQUESTERED_CALCIUM_ION_INTO_CYTOSOL_BY_ENDOPLASMIC_RETICULUM	ATP1A2|CACNA1C
GO:0070374	MSigDB.M15144	GO_POSITIVE_REGULATION_OF_ERK1_AND_ERK2_CASCADE (MSigDB)	BP	0.0182991	1	0.502522	4	0.0412371	0.0104029	3.96402	101	97	0.0392157	102	GO_POSITIVE_REGULATION_OF_ERK1_AND_ERK2_CASCADE	PDE8A|PDGFRB|SLC30A10|PTEN
GO:1901698	MSigDB.M10215	GO_RESPONSE_TO_NITROGEN_COMPOUND (MSigDB)	BP	0.0184739	1	0.504149	12	0.123711	0.0630291	1.96277	101	97	0.0194175	618	GO_RESPONSE_TO_NITROGEN_COMPOUND	ADCY9|COL4A1|JAG1|SIK2|AGRN|PDE3A|SLC30A10|PTEN|SLC6A1|SPARC|TRPC3|ROCK2
GO:0044093	MSigDB.M12495	GO_POSITIVE_REGULATION_OF_MOLECULAR_FUNCTION (MSigDB)	BP	0.0186306	1	0.504149	19	0.195876	0.118817	1.64856	101	97	0.016309	1165	GO_POSITIVE_REGULATION_OF_MOLECULAR_FUNCTION	UBA2|DLC1|ADCY9|COL4A3|HIP1|AGRN|PLCE1|PDGFRB|PLCL1|PTEN|BCL2|CACNA1C|RGS5|PDE5A|ASAP2|ARHGEF7|KALRN|ROCK2|ZEB2
GO:0003333	MSigDB.M11551	GO_AMINO_ACID_TRANSMEMBRANE_TRANSPORT (MSigDB)	BP	0.0186822	1	0.504149	3	0.0309278	0.00581336	5.32013	101	97	0.0526316	57	GO_AMINO_ACID_TRANSMEMBRANE_TRANSPORT	SLC38A11|ATP1A2|SLC6A12
GO:0005903	MSigDB.M17304	GO_BRUSH_BORDER (MSigDB)	CC	0.0186822	1	0.504149	3	0.0309278	0.00581336	5.32013	101	97	0.0526316	57	GO_BRUSH_BORDER	EPS8|MYO1B|PTH1R
GO:0043178	MSigDB.M18268	GO_ALCOHOL_BINDING (MSigDB)	MF	0.0186822	1	0.504149	3	0.0309278	0.00581336	5.32013	101	97	0.0526316	57	GO_ALCOHOL_BINDING	PLCL1|TRPC3|TRPC4
GO:0035591	MSigDB.M18918	GO_SIGNALING_ADAPTOR_ACTIVITY (MSigDB)	MF	0.0186822	1	0.504149	3	0.0309278	0.00581336	5.32013	101	97	0.0526316	57	GO_SIGNALING_ADAPTOR_ACTIVITY	EPS8|PAG1|SH3RF1
GO:0022803	MSigDB.M18151	GO_PASSIVE_TRANSMEMBRANE_TRANSPORTER_ACTIVITY (MSigDB)	MF	0.0187114	1	0.504149	7	0.0721649	0.0279449	2.5824	101	97	0.0255474	274	GO_PASSIVE_TRANSMEMBRANE_TRANSPORTER_ACTIVITY	GJC1|ABCC9|CACHD1|BCL2|TRPC3|TRPC4|CACNA1C
GO:0030168	MSigDB.M10857	GO_PLATELET_ACTIVATION (MSigDB)	BP	0.0188977	1	0.5078	4	0.0412371	0.0105048	3.92553	101	97	0.038835	103	GO_PLATELET_ACTIVATION	DGKB|AXL|PRKG1|TRPC3
GO:0060089	MSigDB.M26750	GO_MOLECULAR_TRANSDUCER_ACTIVITY (MSigDB)	MF	0.0191342	1	0.511169	11	0.113402	0.0558899	2.02903	101	97	0.020073	548	GO_MOLECULAR_TRANSDUCER_ACTIVITY	ABCC9|GRM3|GRM8|NOTCH3|PDGFRB|AXL|PRKG1|PTH1R|PTPRK|UNC5C|P2RY14
GO:0043473	MSigDB.M12025	GO_PIGMENTATION (MSigDB)	BP	0.0195628	1	0.511169	3	0.0309278	0.00591535	5.2284	101	97	0.0517241	58	GO_PIGMENTATION	BCL2|SPARC|ZEB2
GO:0014812	MSigDB.M16216	GO_MUSCLE_CELL_MIGRATION (MSigDB)	BP	0.0195628	1	0.511169	3	0.0309278	0.00591535	5.2284	101	97	0.0517241	58	GO_MUSCLE_CELL_MIGRATION	PDGFRB|PRKG1|BCL2
GO:0050931	MSigDB.M13516	GO_PIGMENT_CELL_DIFFERENTIATION (MSigDB)	BP	0.0196746	1	0.511169	2	0.0206186	0.00224375	9.18932	101	97	0.0909091	22	GO_PIGMENT_CELL_DIFFERENTIATION	BCL2|ZEB2
GO:0055078	MSigDB.M13923	GO_SODIUM_ION_HOMEOSTASIS (MSigDB)	BP	0.0196746	1	0.511169	2	0.0206186	0.00224375	9.18932	101	97	0.0909091	22	GO_SODIUM_ION_HOMEOSTASIS	ATP1A2|SLC12A2
GO:0035094	MSigDB.M14038	GO_RESPONSE_TO_NICOTINE (MSigDB)	BP	0.0196746	1	0.511169	2	0.0206186	0.00224375	9.18932	101	97	0.0909091	22	GO_RESPONSE_TO_NICOTINE	ATP1A2|BCL2
NA	MSigDB.M22231	GO_LYMPHOCYTE_ANERGY (MSigDB)	BP	0.019689	1	0.511169	1	0.0103093	0.000203978	50.5412	101	97	0.5	2	GO_LYMPHOCYTE_ANERGY	PHLPP1
GO:0008582	MSigDB.M22552	GO_REGULATION_OF_SYNAPTIC_GROWTH_AT_NEUROMUSCULAR_JUNCTION (MSigDB)	BP	0.019689	1	0.511169	1	0.0103093	0.000203978	50.5412	101	97	0.5	2	GO_REGULATION_OF_SYNAPTIC_GROWTH_AT_NEUROMUSCULAR_JUNCTION	AGRN
GO:0010615	MSigDB.M22645	GO_POSITIVE_REGULATION_OF_CARDIAC_MUSCLE_ADAPTATION (MSigDB)	BP	0.019689	1	0.511169	1	0.0103093	0.000203978	50.5412	101	97	0.5	2	GO_POSITIVE_REGULATION_OF_CARDIAC_MUSCLE_ADAPTATION	TRPC3
GO:0030321	MSigDB.M22964	GO_TRANSEPITHELIAL_CHLORIDE_TRANSPORT (MSigDB)	BP	0.019689	1	0.511169	1	0.0103093	0.000203978	50.5412	101	97	0.5	2	GO_TRANSEPITHELIAL_CHLORIDE_TRANSPORT	SLC12A2
GO:0035441	MSigDB.M23339	GO_CELL_MIGRATION_INVOLVED_IN_VASCULOGENESIS (MSigDB)	BP	0.019689	1	0.511169	1	0.0103093	0.000203978	50.5412	101	97	0.5	2	GO_CELL_MIGRATION_INVOLVED_IN_VASCULOGENESIS	PDGFRB
GO:1904447	MSigDB.M25256	GO_FOLATE_IMPORT_ACROSS_PLASMA_MEMBRANE (MSigDB)	BP	0.019689	1	0.511169	1	0.0103093	0.000203978	50.5412	101	97	0.5	2	GO_FOLATE_IMPORT_ACROSS_PLASMA_MEMBRANE	SLC19A1
GO:0010997	MSigDB.M26333	GO_ANAPHASE_PROMOTING_COMPLEX_BINDING (MSigDB)	MF	0.019689	1	0.511169	1	0.0103093	0.000203978	50.5412	101	97	0.5	2	GO_ANAPHASE_PROMOTING_COMPLEX_BINDING	PTEN
GO:0097447	MSigDB.M25954	GO_DENDRITIC_TREE (MSigDB)	CC	0.019739	1	0.511169	10	0.103093	0.0488526	2.11028	101	97	0.0208768	479	GO_DENDRITIC_TREE	LZTS1|ADCY9|GRM3|MAP1B|ATP1A2|PLXDC1|PTEN|PTPRK|CACNA1C|UNC5C
GO:0006813	MSigDB.M10060	GO_POTASSIUM_ION_TRANSPORT (MSigDB)	BP	0.0200681	1	0.518349	5	0.0515464	0.0161142	3.19881	101	97	0.0316456	158	GO_POTASSIUM_ION_TRANSPORT	ABCC9|SLC12A7|ATP1A2|PTEN|SLC12A2
GO:0019935	MSigDB.M12884	GO_CYCLIC_NUCLEOTIDE_MEDIATED_SIGNALING (MSigDB)	BP	0.0201312	1	0.518637	4	0.0412371	0.0107088	3.85076	101	97	0.0380952	105	GO_CYCLIC_NUCLEOTIDE_MEDIATED_SIGNALING	ADCY9|PDE3A|PRKG1|PTH1R
GO:0002009	MSigDB.M11226	GO_MORPHOGENESIS_OF_AN_EPITHELIUM (MSigDB)	BP	0.0204021	1	0.521885	8	0.0824742	0.0350841	2.35076	101	97	0.0232558	344	GO_MORPHOGENESIS_OF_AN_EPITHELIUM	DLC1|COL4A1|JAG1|SMURF1|PTEN|BCL2|TBX2|ZEB2
GO:0050878	MSigDB.M11177	GO_REGULATION_OF_BODY_FLUID_LEVELS (MSigDB)	BP	0.0204416	1	0.521885	7	0.0721649	0.0284549	2.53612	101	97	0.0250896	279	GO_REGULATION_OF_BODY_FLUID_LEVELS	ADCY9|DGKB|AXL|PRKG1|TFPI|TRPC3|KALRN
GO:0052547	MSigDB.M13484	GO_REGULATION_OF_PEPTIDASE_ACTIVITY (MSigDB)	BP	0.0204561	1	0.521885	6	0.0618557	0.0221316	2.79491	101	97	0.0276498	217	GO_REGULATION_OF_PEPTIDASE_ACTIVITY	DLC1|COL4A3|HIP1|SH3RF1|TFPI|ROCK2
GO:1903391	MSigDB.M12631	GO_REGULATION_OF_ADHERENS_JUNCTION_ORGANIZATION (MSigDB)	BP	0.0204661	1	0.521885	3	0.0309278	0.00601734	5.13979	101	97	0.0508475	59	GO_REGULATION_OF_ADHERENS_JUNCTION_ORGANIZATION	DLC1|PTEN|ROCK2
GO:0015079	MSigDB.M26339	GO_POTASSIUM_ION_TRANSMEMBRANE_TRANSPORTER_ACTIVITY (MSigDB)	MF	0.0207661	1	0.528188	4	0.0412371	0.0108108	3.81443	101	97	0.0377358	106	GO_POTASSIUM_ION_TRANSMEMBRANE_TRANSPORTER_ACTIVITY	ABCC9|SLC12A7|ATP1A2|SLC12A2
GO:0070296	MSigDB.M14090	GO_SARCOPLASMIC_RETICULUM_CALCIUM_ION_TRANSPORT (MSigDB)	BP	0.0214112	1	0.539161	2	0.0206186	0.00234574	8.78978	101	97	0.0869565	23	GO_SARCOPLASMIC_RETICULUM_CALCIUM_ION_TRANSPORT	ATP1A2|CACNA1C
GO:0052866	MSigDB.M17963	GO_PHOSPHATIDYLINOSITOL_PHOSPHATE_PHOSPHATASE_ACTIVITY (MSigDB)	MF	0.0214112	1	0.539161	2	0.0206186	0.00234574	8.78978	101	97	0.0869565	23	GO_PHOSPHATIDYLINOSITOL_PHOSPHATE_PHOSPHATASE_ACTIVITY	PTEN|INPP4B
GO:0030551	MSigDB.M18452	GO_CYCLIC_NUCLEOTIDE_BINDING (MSigDB)	MF	0.0214112	1	0.539161	2	0.0206186	0.00234574	8.78978	101	97	0.0869565	23	GO_CYCLIC_NUCLEOTIDE_BINDING	PRKG1|PDE5A
GO:0042383	MSigDB.M17632	GO_SARCOLEMMA (MSigDB)	CC	0.0214133	1	0.539161	4	0.0412371	0.0109128	3.77878	101	97	0.0373832	107	GO_SARCOLEMMA	ABCC9|ATP1A2|SNTB1|CACNA1C
GO:0010941	MSigDB.M14917	GO_REGULATION_OF_CELL_DEATH (MSigDB)	BP	0.0215125	1	0.539432	17	0.175258	0.104029	1.68471	101	97	0.0166667	1020	GO_REGULATION_OF_CELL_DEATH	DLC1|TXNIP|COL4A3|PHLPP1|HIP1|PDE3A|PDE8A|PDGFRB|SLC30A10|AXL|PTEN|SH3RF1|BCL2|UNC5C|ARHGEF7|KALRN|ARHGEF17
GO:0072507	MSigDB.M14129	GO_DIVALENT_INORGANIC_CATION_HOMEOSTASIS (MSigDB)	BP	0.021532	1	0.539432	7	0.0721649	0.0287608	2.50914	101	97	0.0248227	282	GO_DIVALENT_INORGANIC_CATION_HOMEOSTASIS	ATP1A2|PLCE1|PTH1R|BCL2|TRPC3|TRPC4|CACNA1C
GO:0030010	MSigDB.M12181	GO_ESTABLISHMENT_OF_CELL_POLARITY (MSigDB)	BP	0.0220727	1	0.551597	4	0.0412371	0.0110148	3.7438	101	97	0.037037	108	GO_ESTABLISHMENT_OF_CELL_POLARITY	UST|MAP1B|CYTH3|ROCK2
GO:0040013	MSigDB.M11108	GO_NEGATIVE_REGULATION_OF_LOCOMOTION (MSigDB)	BP	0.0221529	1	0.55222	6	0.0618557	0.0225395	2.74432	101	97	0.0271493	221	GO_NEGATIVE_REGULATION_OF_LOCOMOTION	DLC1|JAG1|PRKG1|PTEN|PTPRK|BCL2
GO:0097731	MSigDB.M25967	GO_9PLUS0_NON_MOTILE_CILIUM (MSigDB)	CC	0.0223406	1	0.555515	3	0.0309278	0.00622132	4.97127	101	97	0.0491803	61	GO_9PLUS0_NON_MOTILE_CILIUM	PHLPP1|MAP1B|PTPRK
GO:0060322	MSigDB.M14257	GO_HEAD_DEVELOPMENT (MSigDB)	BP	0.0225972	1	0.560499	11	0.113402	0.0573177	1.97848	101	97	0.019573	562	GO_HEAD_DEVELOPMENT	DLC1|COL4A1|CNTN4|ZFHX3|NOTCH3|AXL|PRKG1|PTEN|BCL2|UNC5C|ZEB2
GO:0050865	MSigDB.M10107	GO_REGULATION_OF_CELL_ACTIVATION (MSigDB)	BP	0.0226623	1	0.560724	7	0.0721649	0.0290668	2.48273	101	97	0.0245614	285	GO_REGULATION_OF_CELL_ACTIVATION	PDGFRB|AXL|PAG1|PRKG1|SH3RF1|BCL2|PDE5A
GO:0051339	MSigDB.M10213	GO_REGULATION_OF_LYASE_ACTIVITY (MSigDB)	BP	0.0232092	1	0.570021	2	0.0206186	0.00244773	8.42354	101	97	0.0833333	24	GO_REGULATION_OF_LYASE_ACTIVITY	GRM3|CACNA1C
GO:0086019	MSigDB.M13356	GO_CELL_CELL_SIGNALING_INVOLVED_IN_CARDIAC_CONDUCTION (MSigDB)	BP	0.0232092	1	0.570021	2	0.0206186	0.00244773	8.42354	101	97	0.0833333	24	GO_CELL_CELL_SIGNALING_INVOLVED_IN_CARDIAC_CONDUCTION	GJC1|CACNA1C
GO:0043548	MSigDB.M18733	GO_PHOSPHATIDYLINOSITOL_3_KINASE_BINDING (MSigDB)	MF	0.0232092	1	0.570021	2	0.0206186	0.00244773	8.42354	101	97	0.0833333	24	GO_PHOSPHATIDYLINOSITOL_3_KINASE_BINDING	PDGFRB|AXL
GO:0061572	MSigDB.M10349	GO_ACTIN_FILAMENT_BUNDLE_ORGANIZATION (MSigDB)	BP	0.0234287	1	0.572599	4	0.0412371	0.0112188	3.67573	101	97	0.0363636	110	GO_ACTIN_FILAMENT_BUNDLE_ORGANIZATION	DLC1|EPS8|MYO1B|ROCK2
GO:0051592	MSigDB.M16837	GO_RESPONSE_TO_CALCIUM_ION (MSigDB)	BP	0.0234287	1	0.572599	4	0.0412371	0.0112188	3.67573	101	97	0.0363636	110	GO_RESPONSE_TO_CALCIUM_ION	TXNIP|SLC6A1|SPARC|TRPC3
GO:0006820	MSigDB.M12081	GO_ANION_TRANSPORT (MSigDB)	BP	0.0240999	1	0.586866	8	0.0824742	0.036206	2.27791	101	97	0.0225352	355	GO_ANION_TRANSPORT	SLC12A7|SLC38A11|ATP1A2|SLC6A1|SLC6A12|SLC12A2|SLC19A1|TRPC4
GO:0045927	MSigDB.M14190	GO_POSITIVE_REGULATION_OF_GROWTH (MSigDB)	BP	0.0242425	1	0.586866	5	0.0515464	0.0169301	3.04465	101	97	0.0301205	166	GO_POSITIVE_REGULATION_OF_GROWTH	AGRN|MAP1B|SMURF1|BCL2|TBX2
GO:0007292	MSigDB.M14814	GO_FEMALE_GAMETE_GENERATION (MSigDB)	BP	0.024306	1	0.586866	3	0.0309278	0.00642529	4.81345	101	97	0.047619	63	GO_FEMALE_GAMETE_GENERATION	PDE3A|BCL2|PDE5A
GO:0043502	MSigDB.M16102	GO_REGULATION_OF_MUSCLE_ADAPTATION (MSigDB)	BP	0.024306	1	0.586866	3	0.0309278	0.00642529	4.81345	101	97	0.047619	63	GO_REGULATION_OF_MUSCLE_ADAPTATION	TRPC3|PDE5A|ROCK2
GO:0034404	MSigDB.M23281	GO_NUCLEOBASE_CONTAINING_SMALL_MOLECULE_BIOSYNTHETIC_PROCESS (MSigDB)	BP	0.024306	1	0.586866	3	0.0309278	0.00642529	4.81345	101	97	0.047619	63	GO_NUCLEOBASE_CONTAINING_SMALL_MOLECULE_BIOSYNTHETIC_PROCESS	PDE7B|PDE8A|PDE5A
GO:0031346	MSigDB.M16921	GO_POSITIVE_REGULATION_OF_CELL_PROJECTION_ORGANIZATION (MSigDB)	BP	0.0246369	1	0.589476	7	0.0721649	0.0295767	2.43992	101	97	0.0241379	290	GO_POSITIVE_REGULATION_OF_CELL_PROJECTION_ORGANIZATION	EPS8|AGRN|MAP1B|SMURF1|ARHGEF7|KALRN|ZEB2
GO:0031012	MSigDB.M16984	GO_EXTRACELLULAR_MATRIX (MSigDB)	CC	0.0246369	1	0.589476	7	0.0721649	0.0295767	2.43992	101	97	0.0241379	290	GO_EXTRACELLULAR_MATRIX	COL4A1|COL4A3|COL4A4|GPC5|AGRN|COL5A3|SPARC
GO:0001709	MSigDB.M14390	GO_CELL_FATE_DETERMINATION (MSigDB)	BP	0.0250671	1	0.589476	2	0.0206186	0.00254972	8.0866	101	97	0.08	25	GO_CELL_FATE_DETERMINATION	JAG1|TBX2
GO:0030125	MSigDB.M17381	GO_CLATHRIN_VESICLE_COAT (MSigDB)	CC	0.0250671	1	0.589476	2	0.0206186	0.00254972	8.0866	101	97	0.08	25	GO_CLATHRIN_VESICLE_COAT	HIP1|SGIP1
GO:0030131	MSigDB.M17816	GO_CLATHRIN_ADAPTOR_COMPLEX (MSigDB)	CC	0.0250671	1	0.589476	2	0.0206186	0.00254972	8.0866	101	97	0.08	25	GO_CLATHRIN_ADAPTOR_COMPLEX	HIP1|SGIP1
GO:0004180	MSigDB.M18129	GO_CARBOXYPEPTIDASE_ACTIVITY (MSigDB)	MF	0.0250671	1	0.589476	2	0.0206186	0.00254972	8.0866	101	97	0.08	25	GO_CARBOXYPEPTIDASE_ACTIVITY	CPE|CPM
GO:0008066	MSigDB.M18276	GO_GLUTAMATE_RECEPTOR_ACTIVITY (MSigDB)	MF	0.0250671	1	0.589476	2	0.0206186	0.00254972	8.0866	101	97	0.08	25	GO_GLUTAMATE_RECEPTOR_ACTIVITY	GRM3|GRM8
GO:0042169	MSigDB.M18393	GO_SH2_DOMAIN_BINDING (MSigDB)	MF	0.0250671	1	0.589476	2	0.0206186	0.00254972	8.0866	101	97	0.08	25	GO_SH2_DOMAIN_BINDING	DLC1|PAG1
GO:0043394	MSigDB.M18556	GO_PROTEOGLYCAN_BINDING (MSigDB)	MF	0.0250671	1	0.589476	2	0.0206186	0.00254972	8.0866	101	97	0.08	25	GO_PROTEOGLYCAN_BINDING	AGRN|COL5A3
GO:0005246	MSigDB.M19200	GO_CALCIUM_CHANNEL_REGULATOR_ACTIVITY (MSigDB)	MF	0.0250671	1	0.589476	2	0.0206186	0.00254972	8.0866	101	97	0.08	25	GO_CALCIUM_CHANNEL_REGULATOR_ACTIVITY	GRM3|PRKG1
GO:1905314	MSigDB.M25342	GO_SEMI_LUNAR_VALVE_DEVELOPMENT (MSigDB)	BP	0.0250671	1	0.589476	2	0.0206186	0.00254972	8.0866	101	97	0.08	25	GO_SEMI_LUNAR_VALVE_DEVELOPMENT	JAG1|ROCK2
GO:0051094	MSigDB.M15406	GO_POSITIVE_REGULATION_OF_DEVELOPMENTAL_PROCESS (MSigDB)	BP	0.0251217	1	0.589476	15	0.154639	0.0895461	1.72692	101	97	0.0170843	878	GO_POSITIVE_REGULATION_OF_DEVELOPMENTAL_PROCESS	JAG1|AGRN|MAP1B|PDE3A|PDGFRB|AXL|SMURF1|PTEN|RHOJ|BCL2|TBX2|PDE5A|ARHGEF7|KALRN|ZEB2
GO:0014896	MSigDB.M14748	GO_MUSCLE_HYPERTROPHY (MSigDB)	BP	0.0253227	1	0.591414	3	0.0309278	0.00652728	4.73824	101	97	0.046875	64	GO_MUSCLE_HYPERTROPHY	TRPC3|PDE5A|ROCK2
GO:0043202	MSigDB.M17005	GO_LYSOSOMAL_LUMEN (MSigDB)	CC	0.0253227	1	0.591414	3	0.0309278	0.00652728	4.73824	101	97	0.046875	64	GO_LYSOSOMAL_LUMEN	GPC5|AGRN|PDGFRB
GO:0051093	MSigDB.M14753	GO_NEGATIVE_REGULATION_OF_DEVELOPMENTAL_PROCESS (MSigDB)	BP	0.0259171	1	0.603886	11	0.113402	0.0585416	1.93712	101	97	0.0191638	574	GO_NEGATIVE_REGULATION_OF_DEVELOPMENTAL_PROCESS	COL4A3|CNTN4|JAG1|DAAM2|NOTCH3|SLC30A10|PTEN|BCL2|SPARC|TBX2|ROCK2
GO:0010562	MSigDB.M12940	GO_POSITIVE_REGULATION_OF_PHOSPHORUS_METABOLIC_PROCESS (MSigDB)	BP	0.0262301	1	0.605854	12	0.123711	0.0662927	1.86614	101	97	0.0184615	650	GO_POSITIVE_REGULATION_OF_PHOSPHORUS_METABOLIC_PROCESS	DLC1|ADCY9|PLCE1|PDE8A|PDGFRB|SLC30A10|PTEN|SH3RF1|BCL2|PDE5A|ROCK2|ZEB2
GO:0007187	MSigDB.M16538	GO_G_PROTEIN_COUPLED_RECEPTOR_SIGNALING_PATHWAY_COUPLED_TO_CYCLIC_NUCLEOTIDE_SECOND_MESSENGER (MSigDB)	BP	0.0262902	1	0.605854	4	0.0412371	0.0116267	3.54675	101	97	0.0350877	114	GO_G_PROTEIN_COUPLED_RECEPTOR_SIGNALING_PATHWAY_COUPLED_TO_CYCLIC_NUCLEOTIDE_SECOND_MESSENGER	ADCY9|GRM3|GRM8|PTH1R
GO:0015077	MSigDB.M17979	GO_MONOVALENT_INORGANIC_CATION_TRANSMEMBRANE_TRANSPORTER_ACTIVITY (MSigDB)	MF	0.0263137	1	0.605854	6	0.0618557	0.0234574	2.63693	101	97	0.026087	230	GO_MONOVALENT_INORGANIC_CATION_TRANSMEMBRANE_TRANSPORTER_ACTIVITY	ABCC9|SLC12A7|ATP1A2|SLC6A1|SLC6A12|SLC12A2
GO:0051899	MSigDB.M10207	GO_MEMBRANE_DEPOLARIZATION (MSigDB)	BP	0.026362	1	0.605854	3	0.0309278	0.00662927	4.66534	101	97	0.0461538	65	GO_MEMBRANE_DEPOLARIZATION	ATP1A2|BCL2|CACNA1C
GO:0016298	MSigDB.M18934	GO_LIPASE_ACTIVITY (MSigDB)	MF	0.026362	1	0.605854	3	0.0309278	0.00662927	4.66534	101	97	0.0461538	65	GO_LIPASE_ACTIVITY	MGLL|PLCE1|PLCL1
GO:0030030	MSigDB.M15229	GO_CELL_PROJECTION_ORGANIZATION (MSigDB)	BP	0.0263652	1	0.605854	18	0.185567	0.114839	1.61588	101	97	0.0159858	1126	GO_CELL_PROJECTION_ORGANIZATION	UST|FRY|LZTS1|CNTN4|EPS8|AGRN|MAP1B|PRKG1|SMURF1|PTEN|RHOJ|PTPRK|BCL2|CLMN|UNC5C|ARHGEF7|KALRN|ZEB2
GO:0099568	MSigDB.M17085	GO_CYTOPLASMIC_REGION (MSigDB)	CC	0.0266861	1	0.608226	8	0.0824742	0.0369199	2.23387	101	97	0.0220994	362	GO_CYTOPLASMIC_REGION	FRY|DLC1|EPS8|HIP1|RHOJ|TRPC4|CALD1|ARHGEF7
GO:0045862	MSigDB.M14936	GO_POSITIVE_REGULATION_OF_PROTEOLYSIS (MSigDB)	BP	0.0268061	1	0.608226	6	0.0618557	0.0235594	2.62552	101	97	0.025974	231	GO_POSITIVE_REGULATION_OF_PROTEOLYSIS	DLC1|COL4A3|HIP1|SMURF1|PTEN|ROCK2
GO:0050819	MSigDB.M12042	GO_NEGATIVE_REGULATION_OF_COAGULATION (MSigDB)	BP	0.0269836	1	0.608226	2	0.0206186	0.00265171	7.77557	101	97	0.0769231	26	GO_NEGATIVE_REGULATION_OF_COAGULATION	PRKG1|TFPI
GO:2000826	MSigDB.M12668	GO_REGULATION_OF_HEART_MORPHOGENESIS (MSigDB)	BP	0.0269836	1	0.608226	2	0.0206186	0.00265171	7.77557	101	97	0.0769231	26	GO_REGULATION_OF_HEART_MORPHOGENESIS	JAG1|TBX2
GO:0055081	MSigDB.M13284	GO_ANION_HOMEOSTASIS (MSigDB)	BP	0.0269836	1	0.608226	2	0.0206186	0.00265171	7.77557	101	97	0.0769231	26	GO_ANION_HOMEOSTASIS	SLC12A7|SLC12A2
GO:0001974	MSigDB.M14110	GO_BLOOD_VESSEL_REMODELING (MSigDB)	BP	0.0269836	1	0.608226	2	0.0206186	0.00265171	7.77557	101	97	0.0769231	26	GO_BLOOD_VESSEL_REMODELING	JAG1|AXL
GO:0048066	MSigDB.M14311	GO_DEVELOPMENTAL_PIGMENTATION (MSigDB)	BP	0.0269836	1	0.608226	2	0.0206186	0.00265171	7.77557	101	97	0.0769231	26	GO_DEVELOPMENTAL_PIGMENTATION	BCL2|ZEB2
GO:0031279	MSigDB.M23013	GO_REGULATION_OF_CYCLASE_ACTIVITY (MSigDB)	BP	0.0269836	1	0.608226	2	0.0206186	0.00265171	7.77557	101	97	0.0769231	26	GO_REGULATION_OF_CYCLASE_ACTIVITY	GRM3|CACNA1C
GO:0010952	MSigDB.M13564	GO_POSITIVE_REGULATION_OF_PEPTIDASE_ACTIVITY (MSigDB)	BP	0.027037	1	0.608226	4	0.0412371	0.0117287	3.51591	101	97	0.0347826	115	GO_POSITIVE_REGULATION_OF_PEPTIDASE_ACTIVITY	DLC1|COL4A3|HIP1|ROCK2
GO:0048638	MSigDB.M10722	GO_REGULATION_OF_DEVELOPMENTAL_GROWTH (MSigDB)	BP	0.0273045	1	0.608226	6	0.0618557	0.0236614	2.6142	101	97	0.0258621	232	GO_REGULATION_OF_DEVELOPMENTAL_GROWTH	AGRN|MAP1B|SMURF1|PTEN|BCL2|TBX2
GO:0014070	MSigDB.M13300	GO_RESPONSE_TO_ORGANIC_CYCLIC_COMPOUND (MSigDB)	BP	0.0274009	1	0.608226	11	0.113402	0.0590515	1.92039	101	97	0.0189983	579	GO_RESPONSE_TO_ORGANIC_CYCLIC_COMPOUND	TXNIP|ATP1A2|PDE3A|PDGFRB|PTEN|BCL2|SLC6A1|SPARC|TFPI|TRPC3|ROCK2
GO:0030864	MSigDB.M17355	GO_CORTICAL_ACTIN_CYTOSKELETON (MSigDB)	CC	0.027424	1	0.608226	3	0.0309278	0.00673126	4.59466	101	97	0.0454545	66	GO_CORTICAL_ACTIN_CYTOSKELETON	DLC1|HIP1|CALD1
GO:0005543	MSigDB.M19021	GO_PHOSPHOLIPID_BINDING (MSigDB)	MF	0.028485	1	0.608226	7	0.0721649	0.0304946	2.36648	101	97	0.0234114	299	GO_PHOSPHOLIPID_BINDING	JAG1|HIP1|MYO1B|AXL|SMURF1|SGIP1|CYTH3
GO:0006638	MSigDB.M14292	GO_NEUTRAL_LIPID_METABOLIC_PROCESS (MSigDB)	BP	0.0285087	1	0.608226	3	0.0309278	0.00683325	4.52608	101	97	0.0447761	67	GO_NEUTRAL_LIPID_METABOLIC_PROCESS	MGLL|DGKB|PLCE1
GO:0008238	MSigDB.M18845	GO_EXOPEPTIDASE_ACTIVITY (MSigDB)	MF	0.0285087	1	0.608226	3	0.0309278	0.00683325	4.52608	101	97	0.0447761	67	GO_EXOPEPTIDASE_ACTIVITY	CPE|CPM|GGT5
GO:0009986	MSigDB.M17491	GO_CELL_SURFACE (MSigDB)	CC	0.0286291	1	0.608226	9	0.0927835	0.0445691	2.08179	101	97	0.020595	437	GO_CELL_SURFACE	CDH6|CPM|PDGFRB|AXL|PTPRK|SLC6A1|SPARC|TFPI|TRPC4
GO:0003197	MSigDB.M10798	GO_ENDOCARDIAL_CUSHION_DEVELOPMENT (MSigDB)	BP	0.0289574	1	0.608226	2	0.0206186	0.0027537	7.48759	101	97	0.0740741	27	GO_ENDOCARDIAL_CUSHION_DEVELOPMENT	JAG1|TBX2
GO:0051898	MSigDB.M12823	GO_NEGATIVE_REGULATION_OF_PROTEIN_KINASE_B_SIGNALING (MSigDB)	BP	0.0289574	1	0.608226	2	0.0206186	0.0027537	7.48759	101	97	0.0740741	27	GO_NEGATIVE_REGULATION_OF_PROTEIN_KINASE_B_SIGNALING	PHLPP1|PTEN
GO:0030669	MSigDB.M17741	GO_CLATHRIN_COATED_ENDOCYTIC_VESICLE_MEMBRANE (MSigDB)	CC	0.0289574	1	0.608226	2	0.0206186	0.0027537	7.48759	101	97	0.0740741	27	GO_CLATHRIN_COATED_ENDOCYTIC_VESICLE_MEMBRANE	HIP1|SGIP1
GO:0051345	MSigDB.M11981	GO_POSITIVE_REGULATION_OF_HYDROLASE_ACTIVITY (MSigDB)	BP	0.0292714	1	0.608226	10	0.103093	0.0521163	1.97813	101	97	0.0195695	511	GO_POSITIVE_REGULATION_OF_HYDROLASE_ACTIVITY	DLC1|COL4A3|HIP1|AGRN|PDGFRB|RGS5|ASAP2|ARHGEF7|KALRN|ROCK2
GO:0008514	MSigDB.M18663	GO_ORGANIC_ANION_TRANSMEMBRANE_TRANSPORTER_ACTIVITY (MSigDB)	MF	0.0293534	1	0.608226	4	0.0412371	0.0120347	3.42652	101	97	0.0338983	118	GO_ORGANIC_ANION_TRANSMEMBRANE_TRANSPORTER_ACTIVITY	SLC38A11|SLC6A1|SLC6A12|SLC19A1
GO:0002664	MSigDB.M12505	GO_REGULATION_OF_T_CELL_TOLERANCE_INDUCTION (MSigDB)	BP	0.0293891	1	0.608226	1	0.0103093	0.000305966	33.6942	101	97	0.333333	3	GO_REGULATION_OF_T_CELL_TOLERANCE_INDUCTION	PHLPP1
GO:0002326	MSigDB.M22237	GO_B_CELL_LINEAGE_COMMITMENT (MSigDB)	BP	0.0293891	1	0.608226	1	0.0103093	0.000305966	33.6942	101	97	0.333333	3	GO_B_CELL_LINEAGE_COMMITMENT	BCL2
GO:0002517	MSigDB.M22263	GO_T_CELL_TOLERANCE_INDUCTION (MSigDB)	BP	0.0293891	1	0.608226	1	0.0103093	0.000305966	33.6942	101	97	0.333333	3	GO_T_CELL_TOLERANCE_INDUCTION	PHLPP1
GO:0006751	MSigDB.M22463	GO_GLUTATHIONE_CATABOLIC_PROCESS (MSigDB)	BP	0.0293891	1	0.608226	1	0.0103093	0.000305966	33.6942	101	97	0.333333	3	GO_GLUTATHIONE_CATABOLIC_PROCESS	GGT5
GO:0014744	MSigDB.M22740	GO_POSITIVE_REGULATION_OF_MUSCLE_ADAPTATION (MSigDB)	BP	0.0293891	1	0.608226	1	0.0103093	0.000305966	33.6942	101	97	0.333333	3	GO_POSITIVE_REGULATION_OF_MUSCLE_ADAPTATION	TRPC3
NA	MSigDB.M22884	GO_NITROGEN_UTILIZATION (MSigDB)	BP	0.0293891	1	0.608226	1	0.0103093	0.000305966	33.6942	101	97	0.333333	3	GO_NITROGEN_UTILIZATION	BCL2
GO:0032229	MSigDB.M23064	GO_NEGATIVE_REGULATION_OF_SYNAPTIC_TRANSMISSION_GABAERGIC (MSigDB)	BP	0.0293891	1	0.608226	1	0.0103093	0.000305966	33.6942	101	97	0.333333	3	GO_NEGATIVE_REGULATION_OF_SYNAPTIC_TRANSMISSION_GABAERGIC	SLC6A1
GO:0032847	MSigDB.M23153	GO_REGULATION_OF_CELLULAR_PH_REDUCTION (MSigDB)	BP	0.0293891	1	0.608226	1	0.0103093	0.000305966	33.6942	101	97	0.333333	3	GO_REGULATION_OF_CELLULAR_PH_REDUCTION	BCL2
GO:0034285	MSigDB.M23256	GO_RESPONSE_TO_DISACCHARIDE (MSigDB)	BP	0.0293891	1	0.608226	1	0.0103093	0.000305966	33.6942	101	97	0.333333	3	GO_RESPONSE_TO_DISACCHARIDE	SLC6A1
GO:0035740	MSigDB.M23380	GO_CD8_POSITIVE_ALPHA_BETA_T_CELL_PROLIFERATION (MSigDB)	BP	0.0293891	1	0.608226	1	0.0103093	0.000305966	33.6942	101	97	0.333333	3	GO_CD8_POSITIVE_ALPHA_BETA_T_CELL_PROLIFERATION	SH3RF1
GO:0035787	MSigDB.M23390	GO_CELL_MIGRATION_INVOLVED_IN_KIDNEY_DEVELOPMENT (MSigDB)	BP	0.0293891	1	0.608226	1	0.0103093	0.000305966	33.6942	101	97	0.333333	3	GO_CELL_MIGRATION_INVOLVED_IN_KIDNEY_DEVELOPMENT	PDGFRB
GO:0036155	MSigDB.M23435	GO_ACYLGLYCEROL_ACYL_CHAIN_REMODELING (MSigDB)	BP	0.0293891	1	0.608226	1	0.0103093	0.000305966	33.6942	101	97	0.333333	3	GO_ACYLGLYCEROL_ACYL_CHAIN_REMODELING	MGLL
GO:0045852	MSigDB.M23751	GO_PH_ELEVATION (MSigDB)	BP	0.0293891	1	0.608226	1	0.0103093	0.000305966	33.6942	101	97	0.333333	3	GO_PH_ELEVATION	BCL2
GO:0072049	MSigDB.M24543	GO_COMMA_SHAPED_BODY_MORPHOGENESIS (MSigDB)	BP	0.0293891	1	0.608226	1	0.0103093	0.000305966	33.6942	101	97	0.333333	3	GO_COMMA_SHAPED_BODY_MORPHOGENESIS	PDGFRB
GO:0072284	MSigDB.M24573	GO_METANEPHRIC_S_SHAPED_BODY_MORPHOGENESIS (MSigDB)	BP	0.0293891	1	0.608226	1	0.0103093	0.000305966	33.6942	101	97	0.333333	3	GO_METANEPHRIC_S_SHAPED_BODY_MORPHOGENESIS	PDGFRB
GO:0090271	MSigDB.M24691	GO_POSITIVE_REGULATION_OF_FIBROBLAST_GROWTH_FACTOR_PRODUCTION (MSigDB)	BP	0.0293891	1	0.608226	1	0.0103093	0.000305966	33.6942	101	97	0.333333	3	GO_POSITIVE_REGULATION_OF_FIBROBLAST_GROWTH_FACTOR_PRODUCTION	ROCK2
GO:0098838	MSigDB.M24814	GO_FOLATE_TRANSMEMBRANE_TRANSPORT (MSigDB)	BP	0.0293891	1	0.608226	1	0.0103093	0.000305966	33.6942	101	97	0.333333	3	GO_FOLATE_TRANSMEMBRANE_TRANSPORT	SLC19A1
NA	MSigDB.M25028	GO_LEUKOTRIENE_D4_BIOSYNTHETIC_PROCESS (MSigDB)	BP	0.0293891	1	0.608226	1	0.0103093	0.000305966	33.6942	101	97	0.333333	3	GO_LEUKOTRIENE_D4_BIOSYNTHETIC_PROCESS	GGT5
GO:1903121	MSigDB.M25143	GO_REGULATION_OF_TRAIL_ACTIVATED_APOPTOTIC_SIGNALING_PATHWAY (MSigDB)	BP	0.0293891	1	0.608226	1	0.0103093	0.000305966	33.6942	101	97	0.333333	3	GO_REGULATION_OF_TRAIL_ACTIVATED_APOPTOTIC_SIGNALING_PATHWAY	PTEN
NA	MSigDB.M25160	GO_NEGATIVE_REGULATION_OF_BICELLULAR_TIGHT_JUNCTION_ASSEMBLY (MSigDB)	BP	0.0293891	1	0.608226	1	0.0103093	0.000305966	33.6942	101	97	0.333333	3	GO_NEGATIVE_REGULATION_OF_BICELLULAR_TIGHT_JUNCTION_ASSEMBLY	ROCK2
GO:1905203	MSigDB.M25329	GO_REGULATION_OF_CONNECTIVE_TISSUE_REPLACEMENT (MSigDB)	BP	0.0293891	1	0.608226	1	0.0103093	0.000305966	33.6942	101	97	0.333333	3	GO_REGULATION_OF_CONNECTIVE_TISSUE_REPLACEMENT	ROCK2
GO:0000048	MSigDB.M26059	GO_PEPTIDYLTRANSFERASE_ACTIVITY (MSigDB)	MF	0.0293891	1	0.608226	1	0.0103093	0.000305966	33.6942	101	97	0.333333	3	GO_PEPTIDYLTRANSFERASE_ACTIVITY	GGT5
GO:0015373	MSigDB.M26382	GO_ANION_SODIUM_SYMPORTER_ACTIVITY (MSigDB)	MF	0.0293891	1	0.608226	1	0.0103093	0.000305966	33.6942	101	97	0.333333	3	GO_ANION_SODIUM_SYMPORTER_ACTIVITY	SLC12A2
GO:0015378	MSigDB.M26384	GO_SODIUM_CHLORIDE_SYMPORTER_ACTIVITY (MSigDB)	MF	0.0293891	1	0.608226	1	0.0103093	0.000305966	33.6942	101	97	0.333333	3	GO_SODIUM_CHLORIDE_SYMPORTER_ACTIVITY	SLC12A2
GO:0036374	MSigDB.M26628	GO_GLUTATHIONE_HYDROLASE_ACTIVITY (MSigDB)	MF	0.0293891	1	0.608226	1	0.0103093	0.000305966	33.6942	101	97	0.333333	3	GO_GLUTATHIONE_HYDROLASE_ACTIVITY	GGT5
GO:0051434	MSigDB.M26736	GO_BH3_DOMAIN_BINDING (MSigDB)	MF	0.0293891	1	0.608226	1	0.0103093	0.000305966	33.6942	101	97	0.333333	3	GO_BH3_DOMAIN_BINDING	BCL2
GO:0102953	MSigDB.M26843	GO_HYPOGLYCIN_A_GAMMA_GLUTAMYL_TRANSPEPTIDASE_ACTIVITY (MSigDB)	MF	0.0293891	1	0.608226	1	0.0103093	0.000305966	33.6942	101	97	0.333333	3	GO_HYPOGLYCIN_A_GAMMA_GLUTAMYL_TRANSPEPTIDASE_ACTIVITY	GGT5
GO:0061041	MSigDB.M10495	GO_REGULATION_OF_WOUND_HEALING (MSigDB)	BP	0.0296159	1	0.609136	3	0.0309278	0.00693524	4.45952	101	97	0.0441176	68	GO_REGULATION_OF_WOUND_HEALING	PRKG1|PTEN|TFPI
GO:1902807	MSigDB.M14671	GO_NEGATIVE_REGULATION_OF_CELL_CYCLE_G1_S_PHASE_TRANSITION (MSigDB)	BP	0.0296159	1	0.609136	3	0.0309278	0.00693524	4.45952	101	97	0.0441176	68	GO_NEGATIVE_REGULATION_OF_CELL_CYCLE_G1_S_PHASE_TRANSITION	CTDSPL|PTEN|BCL2
GO:0099106	MSigDB.M26833	GO_ION_CHANNEL_REGULATOR_ACTIVITY (MSigDB)	MF	0.0296159	1	0.609136	3	0.0309278	0.00693524	4.45952	101	97	0.0441176	68	GO_ION_CHANNEL_REGULATOR_ACTIVITY	ABCC9|GRM3|PRKG1
GO:0051240	MSigDB.M13152	GO_POSITIVE_REGULATION_OF_MULTICELLULAR_ORGANISMAL_PROCESS (MSigDB)	BP	0.0297266	1	0.610158	17	0.175258	0.108006	1.62266	101	97	0.0160529	1059	GO_POSITIVE_REGULATION_OF_MULTICELLULAR_ORGANISMAL_PROCESS	JAG1|AGRN|MAP1B|PDE3A|PDGFRB|AXL|SMURF1|PTEN|RHOJ|BCL2|SPARC|TBX2|TRPC3|PDE5A|KALRN|ROCK2|ZEB2
GO:0071559	MSigDB.M12916	GO_RESPONSE_TO_TRANSFORMING_GROWTH_FACTOR_BETA (MSigDB)	BP	0.0302004	1	0.618613	5	0.0515464	0.01795	2.87166	101	97	0.0284091	176	GO_RESPONSE_TO_TRANSFORMING_GROWTH_FACTOR_BETA	ZFHX3|PDE3A|SMURF1|PTPRK|ROCK2
GO:0048013	MSigDB.M13554	GO_EPHRIN_RECEPTOR_SIGNALING_PATHWAY (MSigDB)	BP	0.0307456	1	0.62702	3	0.0309278	0.00703723	4.39489	101	97	0.0434783	69	GO_EPHRIN_RECEPTOR_SIGNALING_PATHWAY	ARHGEF7|KALRN|ROCK2
GO:0070161	MSigDB.M17561	GO_ANCHORING_JUNCTION (MSigDB)	CC	0.0308801	1	0.62702	9	0.0927835	0.045181	2.05359	101	97	0.020316	443	GO_ANCHORING_JUNCTION	CDH6|DLC1|JAG1|PDGFRB|PTPRK|SNTB1|LIN7A|ARHGEF7|CYTH3
GO:0048662	MSigDB.M10483	GO_NEGATIVE_REGULATION_OF_SMOOTH_MUSCLE_CELL_PROLIFERATION (MSigDB)	BP	0.0309872	1	0.62702	2	0.0206186	0.00285569	7.22018	101	97	0.0714286	28	GO_NEGATIVE_REGULATION_OF_SMOOTH_MUSCLE_CELL_PROLIFERATION	PRKG1|PTEN
GO:0014911	MSigDB.M14175	GO_POSITIVE_REGULATION_OF_SMOOTH_MUSCLE_CELL_MIGRATION (MSigDB)	BP	0.0309872	1	0.62702	2	0.0206186	0.00285569	7.22018	101	97	0.0714286	28	GO_POSITIVE_REGULATION_OF_SMOOTH_MUSCLE_CELL_MIGRATION	PDGFRB|BCL2
GO:0019748	MSigDB.M15806	GO_SECONDARY_METABOLIC_PROCESS (MSigDB)	BP	0.0309872	1	0.62702	2	0.0206186	0.00285569	7.22018	101	97	0.0714286	28	GO_SECONDARY_METABOLIC_PROCESS	BCL2|ZEB2
GO:0008028	MSigDB.M18805	GO_MONOCARBOXYLIC_ACID_TRANSMEMBRANE_TRANSPORTER_ACTIVITY (MSigDB)	MF	0.0309872	1	0.62702	2	0.0206186	0.00285569	7.22018	101	97	0.0714286	28	GO_MONOCARBOXYLIC_ACID_TRANSMEMBRANE_TRANSPORTER_ACTIVITY	SLC6A1|SLC6A12
GO:0019900	MSigDB.M18075	GO_KINASE_BINDING (MSigDB)	MF	0.0313725	1	0.633534	10	0.103093	0.0527282	1.95517	101	97	0.0193424	517	GO_KINASE_BINDING	SLC12A7|PDE8A|PDGFRB|PTEN|RHOJ|SH3RF1|PTPRK|SLC12A2|UNC5C|ARHGEF7
GO:0010770	MSigDB.M16913	GO_POSITIVE_REGULATION_OF_CELL_MORPHOGENESIS_INVOLVED_IN_DIFFERENTIATION (MSigDB)	BP	0.0317844	1	0.640263	4	0.0412371	0.0123406	3.34157	101	97	0.0330579	121	GO_POSITIVE_REGULATION_OF_CELL_MORPHOGENESIS_INVOLVED_IN_DIFFERENTIATION	MAP1B|ARHGEF7|KALRN|ZEB2
GO:0035150	MSigDB.M23314	GO_REGULATION_OF_TUBE_SIZE (MSigDB)	BP	0.0318978	1	0.640263	3	0.0309278	0.00713921	4.33211	101	97	0.0428571	70	GO_REGULATION_OF_TUBE_SIZE	ATP1A2|PRKG1|ROCK2
GO:0051250	MSigDB.M23970	GO_NEGATIVE_REGULATION_OF_LYMPHOCYTE_ACTIVATION (MSigDB)	BP	0.0318978	1	0.640263	3	0.0309278	0.00713921	4.33211	101	97	0.0428571	70	GO_NEGATIVE_REGULATION_OF_LYMPHOCYTE_ACTIVATION	AXL|PAG1|PDE5A
GO:0098794	MSigDB.M17177	GO_POSTSYNAPSE (MSigDB)	CC	0.0320961	1	0.642801	10	0.103093	0.0529322	1.94764	101	97	0.0192678	519	GO_POSTSYNAPSE	LZTS1|EPS8|GRM3|HIP1|MAP1B|ATP1A2|PTEN|SLC6A1|CACNA1C|LIN7A
GO:0016791	MSigDB.M26442	GO_PHOSPHATASE_ACTIVITY (MSigDB)	MF	0.0321529	1	0.642801	5	0.0515464	0.018256	2.82353	101	97	0.027933	179	GO_PHOSPHATASE_ACTIVITY	CTDSPL|PHLPP1|PTEN|PTPRK|INPP4B
GO:0001764	MSigDB.M13864	GO_NEURON_MIGRATION (MSigDB)	BP	0.0326204	1	0.650773	4	0.0412371	0.0124426	3.31418	101	97	0.0327869	122	GO_NEURON_MIGRATION	MAP1B|AXL|PRKG1|SH3RF1
GO:0051926	MSigDB.M14592	GO_NEGATIVE_REGULATION_OF_CALCIUM_ION_TRANSPORT (MSigDB)	BP	0.0330717	1	0.650773	2	0.0206186	0.00295767	6.97121	101	97	0.0689655	29	GO_NEGATIVE_REGULATION_OF_CALCIUM_ION_TRANSPORT	ATP1A2|BCL2
GO:1903115	MSigDB.M15281	GO_REGULATION_OF_ACTIN_FILAMENT_BASED_MOVEMENT (MSigDB)	BP	0.0330717	1	0.650773	2	0.0206186	0.00295767	6.97121	101	97	0.0689655	29	GO_REGULATION_OF_ACTIN_FILAMENT_BASED_MOVEMENT	ATP1A2|CACNA1C
GO:0021955	MSigDB.M16736	GO_CENTRAL_NERVOUS_SYSTEM_NEURON_AXONOGENESIS (MSigDB)	BP	0.0330717	1	0.650773	2	0.0206186	0.00295767	6.97121	101	97	0.0689655	29	GO_CENTRAL_NERVOUS_SYSTEM_NEURON_AXONOGENESIS	PTEN|ZEB2
GO:0042165	MSigDB.M17884	GO_NEUROTRANSMITTER_BINDING (MSigDB)	MF	0.0330717	1	0.650773	2	0.0206186	0.00295767	6.97121	101	97	0.0689655	29	GO_NEUROTRANSMITTER_BINDING	SLC6A1|SLC6A12
GO:0005547	MSigDB.M19183	GO_PHOSPHATIDYLINOSITOL_3_4_5_TRISPHOSPHATE_BINDING (MSigDB)	MF	0.0330717	1	0.650773	2	0.0206186	0.00295767	6.97121	101	97	0.0689655	29	GO_PHOSPHATIDYLINOSITOL_3_4_5_TRISPHOSPHATE_BINDING	MYO1B|CYTH3
GO:1901343	MSigDB.M13575	GO_NEGATIVE_REGULATION_OF_VASCULATURE_DEVELOPMENT (MSigDB)	BP	0.0330725	1	0.650773	3	0.0309278	0.0072412	4.27109	101	97	0.0422535	71	GO_NEGATIVE_REGULATION_OF_VASCULATURE_DEVELOPMENT	COL4A3|SPARC|ROCK2
GO:0070252	MSigDB.M14073	GO_ACTIN_MEDIATED_CELL_CONTRACTION (MSigDB)	BP	0.0330725	1	0.650773	3	0.0309278	0.0072412	4.27109	101	97	0.0422535	71	GO_ACTIN_MEDIATED_CELL_CONTRACTION	GJC1|ATP1A2|CACNA1C
GO:0050803	MSigDB.M11927	GO_REGULATION_OF_SYNAPSE_STRUCTURE_OR_ACTIVITY (MSigDB)	BP	0.0334976	1	0.657843	5	0.0515464	0.01846	2.79233	101	97	0.0276243	181	GO_REGULATION_OF_SYNAPSE_STRUCTURE_OR_ACTIVITY	DGKB|AGRN|PTEN|SPARC|KALRN
GO:0010721	MSigDB.M10301	GO_NEGATIVE_REGULATION_OF_CELL_DEVELOPMENT (MSigDB)	BP	0.0337719	1	0.661929	6	0.0618557	0.0248853	2.48563	101	97	0.0245902	244	GO_NEGATIVE_REGULATION_OF_CELL_DEVELOPMENT	CNTN4|JAG1|DAAM2|NOTCH3|PTEN|BCL2
GO:1901888	MSigDB.M11353	GO_REGULATION_OF_CELL_JUNCTION_ASSEMBLY (MSigDB)	BP	0.0342696	1	0.670369	3	0.0309278	0.00734319	4.21177	101	97	0.0416667	72	GO_REGULATION_OF_CELL_JUNCTION_ASSEMBLY	DLC1|PTEN|ROCK2
GO:0031344	MSigDB.M12444	GO_REGULATION_OF_CELL_PROJECTION_ORGANIZATION (MSigDB)	BP	0.0343382	1	0.670399	10	0.103093	0.0535441	1.92538	101	97	0.0190476	525	GO_REGULATION_OF_CELL_PROJECTION_ORGANIZATION	UST|LZTS1|EPS8|AGRN|MAP1B|SMURF1|PTEN|ARHGEF7|KALRN|ZEB2
GO:0086010	MSigDB.M10863	GO_MEMBRANE_DEPOLARIZATION_DURING_ACTION_POTENTIAL (MSigDB)	BP	0.0352097	1	0.684263	2	0.0206186	0.00305966	6.73883	101	97	0.0666667	30	GO_MEMBRANE_DEPOLARIZATION_DURING_ACTION_POTENTIAL	ATP1A2|CACNA1C
GO:0005891	MSigDB.M17010	GO_VOLTAGE_GATED_CALCIUM_CHANNEL_COMPLEX (MSigDB)	CC	0.0352097	1	0.684263	2	0.0206186	0.00305966	6.73883	101	97	0.0666667	30	GO_VOLTAGE_GATED_CALCIUM_CHANNEL_COMPLEX	CACHD1|CACNA1C
GO:1901652	MSigDB.M10640	GO_RESPONSE_TO_PEPTIDE (MSigDB)	BP	0.0352536	1	0.684263	7	0.0721649	0.0319225	2.26063	101	97	0.0223642	313	GO_RESPONSE_TO_PEPTIDE	ADCY9|JAG1|SIK2|SLC30A10|PTEN|SPARC|ROCK2
GO:0045807	MSigDB.M10433	GO_POSITIVE_REGULATION_OF_ENDOCYTOSIS (MSigDB)	BP	0.0354889	1	0.68484	3	0.0309278	0.00744518	4.15407	101	97	0.0410959	73	GO_POSITIVE_REGULATION_OF_ENDOCYTOSIS	HIP1|AXL|SGIP1
GO:0010595	MSigDB.M12005	GO_POSITIVE_REGULATION_OF_ENDOTHELIAL_CELL_MIGRATION (MSigDB)	BP	0.0354889	1	0.68484	3	0.0309278	0.00744518	4.15407	101	97	0.0410959	73	GO_POSITIVE_REGULATION_OF_ENDOTHELIAL_CELL_MIGRATION	RHOJ|SPARC|ROCK2
GO:0042752	MSigDB.M12080	GO_REGULATION_OF_CIRCADIAN_RHYTHM (MSigDB)	BP	0.0354889	1	0.68484	3	0.0309278	0.00744518	4.15407	101	97	0.0410959	73	GO_REGULATION_OF_CIRCADIAN_RHYTHM	PHLPP1|ZFHX3|ROCK2
GO:0033993	MSigDB.M14037	GO_RESPONSE_TO_LIPID (MSigDB)	BP	0.0362893	1	0.693569	10	0.103093	0.0540541	1.90722	101	97	0.0188679	530	GO_RESPONSE_TO_LIPID	TXNIP|ATP1A2|PDGFRB|AXL|PTEN|BCL2|SLC6A1|SPARC|TFPI|ROCK2
GO:0048585	MSigDB.M14992	GO_NEGATIVE_REGULATION_OF_RESPONSE_TO_STIMULUS (MSigDB)	BP	0.0365313	1	0.693569	16	0.164948	0.102295	1.61248	101	97	0.0159521	1003	GO_NEGATIVE_REGULATION_OF_RESPONSE_TO_STIMULUS	DLC1|RNF152|SIK2|PHLPP1|NOTCH3|PDE3A|PDE8A|SLC30A10|PRKG1|SMURF1|PTEN|SH3RF1|BCL2|TFPI|RGS5|ARHGEF7
GO:0070851	MSigDB.M18816	GO_GROWTH_FACTOR_RECEPTOR_BINDING (MSigDB)	MF	0.0367305	1	0.693569	3	0.0309278	0.00754717	4.09794	101	97	0.0405405	74	GO_GROWTH_FACTOR_RECEPTOR_BINDING	HIP1|PDGFRB|PTEN
GO:0031032	MSigDB.M13335	GO_ACTOMYOSIN_STRUCTURE_ORGANIZATION (MSigDB)	BP	0.0369932	1	0.693569	4	0.0412371	0.0129526	3.1837	101	97	0.0314961	127	GO_ACTOMYOSIN_STRUCTURE_ORGANIZATION	DLC1|FRMD3|PDGFRB|ROCK2
GO:0018958	MSigDB.M10130	GO_PHENOL_CONTAINING_COMPOUND_METABOLIC_PROCESS (MSigDB)	BP	0.0373999	1	0.693569	2	0.0206186	0.00316165	6.52145	101	97	0.0645161	31	GO_PHENOL_CONTAINING_COMPOUND_METABOLIC_PROCESS	BTBD9|BCL2
GO:0090342	MSigDB.M16568	GO_REGULATION_OF_CELL_AGING (MSigDB)	BP	0.0373999	1	0.693569	2	0.0206186	0.00316165	6.52145	101	97	0.0645161	31	GO_REGULATION_OF_CELL_AGING	SLC30A10|PTEN
GO:0045471	MSigDB.M10221	GO_RESPONSE_TO_ETHANOL (MSigDB)	BP	0.0379943	1	0.693569	3	0.0309278	0.00764916	4.0433	101	97	0.04	75	GO_RESPONSE_TO_ETHANOL	EPS8|PTEN|SPARC
GO:0035249	MSigDB.M15296	GO_SYNAPTIC_TRANSMISSION_GLUTAMATERGIC (MSigDB)	BP	0.0379943	1	0.693569	3	0.0309278	0.00764916	4.0433	101	97	0.04	75	GO_SYNAPTIC_TRANSMISSION_GLUTAMATERGIC	GRM3|GRM8|ATP1A2
NA	MSigDB.M17775	GO_SYNAPSE_PART (MSigDB)	CC	0.0380919	1	0.693569	13	0.134021	0.0781234	1.7155	101	97	0.0169713	766	GO_SYNAPSE_PART	LZTS1|CPE|EPS8|GRM3|GRM8|HIP1|MAP1B|ATP1A2|PTEN|SLC6A1|CACNA1C|BLTP1|LIN7A
GO:1901701	MSigDB.M11609	GO_CELLULAR_RESPONSE_TO_OXYGEN_CONTAINING_COMPOUND (MSigDB)	BP	0.0386532	1	0.693569	12	0.123711	0.0702703	1.76051	101	97	0.0174165	689	GO_CELLULAR_RESPONSE_TO_OXYGEN_CONTAINING_COMPOUND	ADCY9|COL4A1|SIK2|AGRN|PDE3A|PDE8A|SLC30A10|AXL|PTEN|PTPRK|TFPI|ROCK2
GO:0070848	MSigDB.M14540	GO_RESPONSE_TO_GROWTH_FACTOR (MSigDB)	BP	0.0388249	1	0.693569	9	0.0927835	0.0471188	1.96914	101	97	0.0194805	462	GO_RESPONSE_TO_GROWTH_FACTOR	ZFHX3|PDE3A|PDE8A|PDGFRB|SMURF1|PTEN|PTPRK|SPARC|ROCK2
GO:0048667	MSigDB.M15430	GO_CELL_MORPHOGENESIS_INVOLVED_IN_NEURON_DIFFERENTIATION (MSigDB)	BP	0.0388249	1	0.693569	9	0.0927835	0.0471188	1.96914	101	97	0.0194805	462	GO_CELL_MORPHOGENESIS_INVOLVED_IN_NEURON_DIFFERENTIATION	UST|LZTS1|CNTN4|MAP1B|PTEN|BCL2|UNC5C|KALRN|ZEB2
GO:0043117	MSigDB.M14022	GO_POSITIVE_REGULATION_OF_VASCULAR_PERMEABILITY (MSigDB)	BP	0.0389942	1	0.693569	1	0.0103093	0.000407955	25.2706	101	97	0.25	4	GO_POSITIVE_REGULATION_OF_VASCULAR_PERMEABILITY	PDE3A
GO:0033033	MSigDB.M15111	GO_NEGATIVE_REGULATION_OF_MYELOID_CELL_APOPTOTIC_PROCESS (MSigDB)	BP	0.0389942	1	0.693569	1	0.0103093	0.000407955	25.2706	101	97	0.25	4	GO_NEGATIVE_REGULATION_OF_MYELOID_CELL_APOPTOTIC_PROCESS	BCL2
GO:0005542	MSigDB.M18301	GO_FOLIC_ACID_BINDING (MSigDB)	MF	0.0389942	1	0.693569	1	0.0103093	0.000407955	25.2706	101	97	0.25	4	GO_FOLIC_ACID_BINDING	SLC19A1
GO:0005243	MSigDB.M19052	GO_GAP_JUNCTION_CHANNEL_ACTIVITY (MSigDB)	MF	0.0389942	1	0.693569	1	0.0103093	0.000407955	25.2706	101	97	0.25	4	GO_GAP_JUNCTION_CHANNEL_ACTIVITY	GJC1
GO:0002036	MSigDB.M22214	GO_REGULATION_OF_L_GLUTAMATE_IMPORT_ACROSS_PLASMA_MEMBRANE (MSigDB)	BP	0.0389942	1	0.693569	1	0.0103093	0.000407955	25.2706	101	97	0.25	4	GO_REGULATION_OF_L_GLUTAMATE_IMPORT_ACROSS_PLASMA_MEMBRANE	ATP1A2
GO:0010641	MSigDB.M22651	GO_POSITIVE_REGULATION_OF_PLATELET_DERIVED_GROWTH_FACTOR_RECEPTOR_SIGNALING_PATHWAY (MSigDB)	BP	0.0389942	1	0.693569	1	0.0103093	0.000407955	25.2706	101	97	0.25	4	GO_POSITIVE_REGULATION_OF_PLATELET_DERIVED_GROWTH_FACTOR_RECEPTOR_SIGNALING_PATHWAY	HIP1
GO:0014052	MSigDB.M22735	GO_REGULATION_OF_GAMMA_AMINOBUTYRIC_ACID_SECRETION (MSigDB)	BP	0.0389942	1	0.693569	1	0.0103093	0.000407955	25.2706	101	97	0.25	4	GO_REGULATION_OF_GAMMA_AMINOBUTYRIC_ACID_SECRETION	SLC6A1
GO:0015884	MSigDB.M22792	GO_FOLIC_ACID_TRANSPORT (MSigDB)	BP	0.0389942	1	0.693569	1	0.0103093	0.000407955	25.2706	101	97	0.25	4	GO_FOLIC_ACID_TRANSPORT	SLC19A1
NA	MSigDB.M22869	GO_CYSTEINE_BIOSYNTHETIC_PROCESS (MSigDB)	BP	0.0389942	1	0.693569	1	0.0103093	0.000407955	25.2706	101	97	0.25	4	GO_CYSTEINE_BIOSYNTHETIC_PROCESS	GGT5
GO:0021540	MSigDB.M22892	GO_CORPUS_CALLOSUM_MORPHOGENESIS (MSigDB)	BP	0.0389942	1	0.693569	1	0.0103093	0.000407955	25.2706	101	97	0.25	4	GO_CORPUS_CALLOSUM_MORPHOGENESIS	ZEB2
GO:0030579	MSigDB.M22977	GO_UBIQUITIN_DEPENDENT_SMAD_PROTEIN_CATABOLIC_PROCESS (MSigDB)	BP	0.0389942	1	0.693569	1	0.0103093	0.000407955	25.2706	101	97	0.25	4	GO_UBIQUITIN_DEPENDENT_SMAD_PROTEIN_CATABOLIC_PROCESS	SMURF1
GO:0033591	MSigDB.M23212	GO_RESPONSE_TO_L_ASCORBIC_ACID (MSigDB)	BP	0.0389942	1	0.693569	1	0.0103093	0.000407955	25.2706	101	97	0.25	4	GO_RESPONSE_TO_L_ASCORBIC_ACID	SPARC
GO:0035509	MSigDB.M23350	GO_NEGATIVE_REGULATION_OF_MYOSIN_LIGHT_CHAIN_PHOSPHATASE_ACTIVITY (MSigDB)	BP	0.0389942	1	0.693569	1	0.0103093	0.000407955	25.2706	101	97	0.25	4	GO_NEGATIVE_REGULATION_OF_MYOSIN_LIGHT_CHAIN_PHOSPHATASE_ACTIVITY	ROCK2
GO:0042748	MSigDB.M23559	GO_CIRCADIAN_SLEEP_WAKE_CYCLE_NON_REM_SLEEP (MSigDB)	BP	0.0389942	1	0.693569	1	0.0103093	0.000407955	25.2706	101	97	0.25	4	GO_CIRCADIAN_SLEEP_WAKE_CYCLE_NON_REM_SLEEP	BTBD9
GO:0043374	MSigDB.M23599	GO_CD8_POSITIVE_ALPHA_BETA_T_CELL_DIFFERENTIATION (MSigDB)	BP	0.0389942	1	0.693569	1	0.0103093	0.000407955	25.2706	101	97	0.25	4	GO_CD8_POSITIVE_ALPHA_BETA_T_CELL_DIFFERENTIATION	BCL2
GO:0046958	MSigDB.M23821	GO_NONASSOCIATIVE_LEARNING (MSigDB)	BP	0.0389942	1	0.693569	1	0.0103093	0.000407955	25.2706	101	97	0.25	4	GO_NONASSOCIATIVE_LEARNING	KALRN
GO:0048742	MSigDB.M23882	GO_REGULATION_OF_SKELETAL_MUSCLE_FIBER_DEVELOPMENT (MSigDB)	BP	0.0389942	1	0.693569	1	0.0103093	0.000407955	25.2706	101	97	0.25	4	GO_REGULATION_OF_SKELETAL_MUSCLE_FIBER_DEVELOPMENT	BCL2
GO:0055118	MSigDB.M24072	GO_NEGATIVE_REGULATION_OF_CARDIAC_MUSCLE_CONTRACTION (MSigDB)	BP	0.0389942	1	0.693569	1	0.0103093	0.000407955	25.2706	101	97	0.25	4	GO_NEGATIVE_REGULATION_OF_CARDIAC_MUSCLE_CONTRACTION	PDE5A
GO:0060124	MSigDB.M24102	GO_POSITIVE_REGULATION_OF_GROWTH_HORMONE_SECRETION (MSigDB)	BP	0.0389942	1	0.693569	1	0.0103093	0.000407955	25.2706	101	97	0.25	4	GO_POSITIVE_REGULATION_OF_GROWTH_HORMONE_SECRETION	ARHGEF7
GO:0060137	MSigDB.M24105	GO_MATERNAL_PROCESS_INVOLVED_IN_PARTURITION (MSigDB)	BP	0.0389942	1	0.693569	1	0.0103093	0.000407955	25.2706	101	97	0.25	4	GO_MATERNAL_PROCESS_INVOLVED_IN_PARTURITION	KALRN
GO:0061156	MSigDB.M24262	GO_PULMONARY_ARTERY_MORPHOGENESIS (MSigDB)	BP	0.0389942	1	0.693569	1	0.0103093	0.000407955	25.2706	101	97	0.25	4	GO_PULMONARY_ARTERY_MORPHOGENESIS	JAG1
GO:0072050	MSigDB.M24544	GO_S_SHAPED_BODY_MORPHOGENESIS (MSigDB)	BP	0.0389942	1	0.693569	1	0.0103093	0.000407955	25.2706	101	97	0.25	4	GO_S_SHAPED_BODY_MORPHOGENESIS	PDGFRB
GO:0072223	MSigDB.M24565	GO_METANEPHRIC_GLOMERULAR_MESANGIUM_DEVELOPMENT (MSigDB)	BP	0.0389942	1	0.693569	1	0.0103093	0.000407955	25.2706	101	97	0.25	4	GO_METANEPHRIC_GLOMERULAR_MESANGIUM_DEVELOPMENT	PDGFRB
GO:0097350	MSigDB.M24763	GO_NEUTROPHIL_CLEARANCE (MSigDB)	BP	0.0389942	1	0.693569	1	0.0103093	0.000407955	25.2706	101	97	0.25	4	GO_NEUTROPHIL_CLEARANCE	AXL
GO:1901142	MSigDB.M24985	GO_INSULIN_METABOLIC_PROCESS (MSigDB)	BP	0.0389942	1	0.693569	1	0.0103093	0.000407955	25.2706	101	97	0.25	4	GO_INSULIN_METABOLIC_PROCESS	CPE
GO:1904398	MSigDB.M25251	GO_POSITIVE_REGULATION_OF_NEUROMUSCULAR_JUNCTION_DEVELOPMENT (MSigDB)	BP	0.0389942	1	0.693569	1	0.0103093	0.000407955	25.2706	101	97	0.25	4	GO_POSITIVE_REGULATION_OF_NEUROMUSCULAR_JUNCTION_DEVELOPMENT	AGRN
GO:2000253	MSigDB.M25451	GO_POSITIVE_REGULATION_OF_FEEDING_BEHAVIOR (MSigDB)	BP	0.0389942	1	0.693569	1	0.0103093	0.000407955	25.2706	101	97	0.25	4	GO_POSITIVE_REGULATION_OF_FEEDING_BEHAVIOR	SGIP1
GO:2000669	MSigDB.M25515	GO_NEGATIVE_REGULATION_OF_DENDRITIC_CELL_APOPTOTIC_PROCESS (MSigDB)	BP	0.0389942	1	0.693569	1	0.0103093	0.000407955	25.2706	101	97	0.25	4	GO_NEGATIVE_REGULATION_OF_DENDRITIC_CELL_APOPTOTIC_PROCESS	AXL
GO:0097025	MSigDB.M25937	GO_MPP7_DLG1_LIN7_COMPLEX (MSigDB)	CC	0.0389942	1	0.693569	1	0.0103093	0.000407955	25.2706	101	97	0.25	4	GO_MPP7_DLG1_LIN7_COMPLEX	LIN7A
GO:0034594	MSigDB.M26592	GO_PHOSPHATIDYLINOSITOL_TRISPHOSPHATE_PHOSPHATASE_ACTIVITY (MSigDB)	MF	0.0389942	1	0.693569	1	0.0103093	0.000407955	25.2706	101	97	0.25	4	GO_PHOSPHATIDYLINOSITOL_TRISPHOSPHATE_PHOSPHATASE_ACTIVITY	PTEN
GO:0050291	MSigDB.M26716	GO_SPHINGOSINE_N_ACYLTRANSFERASE_ACTIVITY (MSigDB)	MF	0.0389942	1	0.693569	1	0.0103093	0.000407955	25.2706	101	97	0.25	4	GO_SPHINGOSINE_N_ACYLTRANSFERASE_ACTIVITY	CERS6
GO:1990239	MSigDB.M26879	GO_STEROID_HORMONE_BINDING (MSigDB)	MF	0.0389942	1	0.693569	1	0.0103093	0.000407955	25.2706	101	97	0.25	4	GO_STEROID_HORMONE_BINDING	ATP1A2
GO:0048814	MSigDB.M10964	GO_REGULATION_OF_DENDRITE_MORPHOGENESIS (MSigDB)	BP	0.0392801	1	0.694945	3	0.0309278	0.00775115	3.9901	101	97	0.0394737	76	GO_REGULATION_OF_DENDRITE_MORPHOGENESIS	LZTS1|PTEN|KALRN
GO:0043500	MSigDB.M13109	GO_MUSCLE_ADAPTATION (MSigDB)	BP	0.0392801	1	0.694945	3	0.0309278	0.00775115	3.9901	101	97	0.0394737	76	GO_MUSCLE_ADAPTATION	TRPC3|PDE5A|ROCK2
GO:0048709	MSigDB.M15768	GO_OLIGODENDROCYTE_DIFFERENTIATION (MSigDB)	BP	0.0392801	1	0.694945	3	0.0309278	0.00775115	3.9901	101	97	0.0394737	76	GO_OLIGODENDROCYTE_DIFFERENTIATION	DAAM2|PTEN|TRPC4
GO:0033059	MSigDB.M11235	GO_CELLULAR_PIGMENTATION (MSigDB)	BP	0.0396412	1	0.695033	2	0.0206186	0.00326364	6.31765	101	97	0.0625	32	GO_CELLULAR_PIGMENTATION	BCL2|ZEB2
GO:0050795	MSigDB.M12371	GO_REGULATION_OF_BEHAVIOR (MSigDB)	BP	0.0396412	1	0.695033	2	0.0206186	0.00326364	6.31765	101	97	0.0625	32	GO_REGULATION_OF_BEHAVIOR	ZFHX3|SGIP1
GO:0002931	MSigDB.M12936	GO_RESPONSE_TO_ISCHEMIA (MSigDB)	BP	0.0396412	1	0.695033	2	0.0206186	0.00326364	6.31765	101	97	0.0625	32	GO_RESPONSE_TO_ISCHEMIA	BCL2|ROCK2
GO:0032007	MSigDB.M13058	GO_NEGATIVE_REGULATION_OF_TOR_SIGNALING (MSigDB)	BP	0.0396412	1	0.695033	2	0.0206186	0.00326364	6.31765	101	97	0.0625	32	GO_NEGATIVE_REGULATION_OF_TOR_SIGNALING	RNF152|SIK2
GO:0042149	MSigDB.M15497	GO_CELLULAR_RESPONSE_TO_GLUCOSE_STARVATION (MSigDB)	BP	0.0396412	1	0.695033	2	0.0206186	0.00326364	6.31765	101	97	0.0625	32	GO_CELLULAR_RESPONSE_TO_GLUCOSE_STARVATION	SIK2|BCL2
GO:0035265	MSigDB.M13518	GO_ORGAN_GROWTH (MSigDB)	BP	0.0397718	1	0.695033	4	0.0412371	0.0132585	3.11023	101	97	0.0307692	130	GO_ORGAN_GROWTH	PDGFRB|PTEN|BCL2|TBX2
NA	MSigDB.M17105	GO_CELL_CORTEX_PART (MSigDB)	CC	0.0397718	1	0.695033	4	0.0412371	0.0132585	3.11023	101	97	0.0307692	130	GO_CELL_CORTEX_PART	DLC1|HIP1|TRPC4|CALD1
GO:0097730	MSigDB.M25966	GO_NON_MOTILE_CILIUM (MSigDB)	CC	0.0405879	1	0.708058	3	0.0309278	0.00785314	3.93828	101	97	0.038961	77	GO_NON_MOTILE_CILIUM	PHLPP1|MAP1B|PTPRK
GO:0042734	MSigDB.M17453	GO_PRESYNAPTIC_MEMBRANE (MSigDB)	CC	0.0407239	1	0.708335	4	0.0412371	0.0133605	3.08649	101	97	0.0305344	131	GO_PRESYNAPTIC_MEMBRANE	GRM3|GRM8|HIP1|SLC6A1
GO:0050817	MSigDB.M23914	GO_COAGULATION (MSigDB)	BP	0.0407456	1	0.708335	5	0.0515464	0.0194799	2.64614	101	97	0.026178	191	GO_COAGULATION	DGKB|AXL|PRKG1|TFPI|TRPC3
GO:0004721	MSigDB.M26191	GO_PHOSPHOPROTEIN_PHOSPHATASE_ACTIVITY (MSigDB)	MF	0.0416889	1	0.723476	4	0.0412371	0.0134625	3.06311	101	97	0.030303	132	GO_PHOSPHOPROTEIN_PHOSPHATASE_ACTIVITY	CTDSPL|PHLPP1|PTEN|PTPRK
GO:0030855	MSigDB.M15914	GO_EPITHELIAL_CELL_DIFFERENTIATION (MSigDB)	BP	0.0418481	1	0.723677	7	0.0721649	0.0331464	2.17716	101	97	0.0215385	325	GO_EPITHELIAL_CELL_DIFFERENTIATION	TXNIP|COL4A1|COL4A4|JAG1|BLTP1|ROCK2|ZEB2
GO:0050680	MSigDB.M10067	GO_NEGATIVE_REGULATION_OF_EPITHELIAL_CELL_PROLIFERATION (MSigDB)	BP	0.0419177	1	0.723677	3	0.0309278	0.00795512	3.88779	101	97	0.0384615	78	GO_NEGATIVE_REGULATION_OF_EPITHELIAL_CELL_PROLIFERATION	PTEN|PTPRK|SPARC
GO:0003158	MSigDB.M13427	GO_ENDOTHELIUM_DEVELOPMENT (MSigDB)	BP	0.0419177	1	0.723677	3	0.0309278	0.00795512	3.88779	101	97	0.0384615	78	GO_ENDOTHELIUM_DEVELOPMENT	COL4A4|JAG1|ROCK2
GO:0016358	MSigDB.M10094	GO_DENDRITE_DEVELOPMENT (MSigDB)	BP	0.0423012	1	0.729038	5	0.0515464	0.0196838	2.61872	101	97	0.0259067	193	GO_DENDRITE_DEVELOPMENT	LZTS1|MAP1B|PRKG1|PTEN|KALRN
GO:0035637	MSigDB.M14752	GO_MULTICELLULAR_ORGANISMAL_SIGNALING (MSigDB)	BP	0.0426669	1	0.734076	4	0.0412371	0.0135645	3.04007	101	97	0.0300752	133	GO_MULTICELLULAR_ORGANISMAL_SIGNALING	GJC1|ABCC9|ATP1A2|CACNA1C
GO:0023057	MSigDB.M22942	GO_NEGATIVE_REGULATION_OF_SIGNALING (MSigDB)	BP	0.0429242	1	0.737234	14	0.14433	0.0877104	1.64553	101	97	0.0162791	860	GO_NEGATIVE_REGULATION_OF_SIGNALING	DLC1|RNF152|SIK2|PHLPP1|NOTCH3|PDE3A|SMURF1|PTEN|SH3RF1|BCL2|SLC6A1|RGS5|ARHGEF7|KALRN
GO:0099080	MSigDB.M26011	GO_SUPRAMOLECULAR_COMPLEX (MSigDB)	CC	0.0439564	1	0.753667	10	0.103093	0.0558899	1.84457	101	97	0.0182482	548	GO_SUPRAMOLECULAR_COMPLEX	ABCC9|COL4A1|COL4A3|COL4A4|MAP1B|MYO1B|COL5A3|CACNA1C|CALD1|SPECC1
GO:1902532	MSigDB.M11941	GO_NEGATIVE_REGULATION_OF_INTRACELLULAR_SIGNAL_TRANSDUCTION (MSigDB)	BP	0.044214	1	0.753904	7	0.0721649	0.0335543	2.15069	101	97	0.0212766	329	GO_NEGATIVE_REGULATION_OF_INTRACELLULAR_SIGNAL_TRANSDUCTION	DLC1|RNF152|SIK2|PHLPP1|PDE3A|PTEN|BCL2
GO:0032890	MSigDB.M10568	GO_REGULATION_OF_ORGANIC_ACID_TRANSPORT (MSigDB)	BP	0.0442719	1	0.753904	2	0.0206186	0.00346762	5.94603	101	97	0.0588235	34	GO_REGULATION_OF_ORGANIC_ACID_TRANSPORT	ATP1A2|SLC6A1
NA	MSigDB.M19111	GO_NEUROTRANSMITTER_TRANSPORTER_ACTIVITY (MSigDB)	MF	0.0442719	1	0.753904	2	0.0206186	0.00346762	5.94603	101	97	0.0588235	34	GO_NEUROTRANSMITTER_TRANSPORTER_ACTIVITY	SLC6A1|SLC6A12
GO:0035307	MSigDB.M23320	GO_POSITIVE_REGULATION_OF_PROTEIN_DEPHOSPHORYLATION (MSigDB)	BP	0.0442719	1	0.753904	2	0.0206186	0.00346762	5.94603	101	97	0.0588235	34	GO_POSITIVE_REGULATION_OF_PROTEIN_DEPHOSPHORYLATION	DLC1|PDGFRB
GO:0003206	MSigDB.M10631	GO_CARDIAC_CHAMBER_MORPHOGENESIS (MSigDB)	BP	0.0446425	1	0.756675	3	0.0309278	0.0081591	3.79059	101	97	0.0375	80	GO_CARDIAC_CHAMBER_MORPHOGENESIS	CPE|JAG1|TBX2
NA	MSigDB.M23966	GO_SEQUESTERING_OF_CALCIUM_ION (MSigDB)	BP	0.0446425	1	0.756675	3	0.0309278	0.0081591	3.79059	101	97	0.0375	80	GO_SEQUESTERING_OF_CALCIUM_ION	ATP1A2|PLCE1|CACNA1C
GO:0001726	MSigDB.M17686	GO_RUFFLE (MSigDB)	CC	0.0446617	1	0.756675	4	0.0412371	0.0137685	2.99504	101	97	0.0296296	135	GO_RUFFLE	DLC1|EPS8|ARHGEF7|CYTH3
GO:0043062	MSigDB.M16924	GO_EXTRACELLULAR_STRUCTURE_ORGANIZATION (MSigDB)	BP	0.0452175	1	0.763186	6	0.0618557	0.0267211	2.31487	101	97	0.0229008	262	GO_EXTRACELLULAR_STRUCTURE_ORGANIZATION	COL4A1|COL4A3|COL4A4|AGRN|COL5A3|SPARC
GO:0048260	MSigDB.M11511	GO_POSITIVE_REGULATION_OF_RECEPTOR_MEDIATED_ENDOCYTOSIS (MSigDB)	BP	0.046659	1	0.763186	2	0.0206186	0.00356961	5.77614	101	97	0.0571429	35	GO_POSITIVE_REGULATION_OF_RECEPTOR_MEDIATED_ENDOCYTOSIS	HIP1|SGIP1
GO:0030119	MSigDB.M17707	GO_AP_TYPE_MEMBRANE_COAT_ADAPTOR_COMPLEX (MSigDB)	CC	0.046659	1	0.763186	2	0.0206186	0.00356961	5.77614	101	97	0.0571429	35	GO_AP_TYPE_MEMBRANE_COAT_ADAPTOR_COMPLEX	HIP1|SGIP1
GO:0008235	MSigDB.M18163	GO_METALLOEXOPEPTIDASE_ACTIVITY (MSigDB)	MF	0.046659	1	0.763186	2	0.0206186	0.00356961	5.77614	101	97	0.0571429	35	GO_METALLOEXOPEPTIDASE_ACTIVITY	CPE|CPM
GO:0005245	MSigDB.M19157	GO_VOLTAGE_GATED_CALCIUM_CHANNEL_ACTIVITY (MSigDB)	MF	0.046659	1	0.763186	2	0.0206186	0.00356961	5.77614	101	97	0.0571429	35	GO_VOLTAGE_GATED_CALCIUM_CHANNEL_ACTIVITY	CACHD1|CACNA1C
NA	MSigDB.M22448	GO_ACYLGLYCEROL_METABOLIC_PROCESS (MSigDB)	BP	0.046659	1	0.763186	2	0.0206186	0.00356961	5.77614	101	97	0.0571429	35	GO_ACYLGLYCEROL_METABOLIC_PROCESS	MGLL|DGKB
GO:0048762	MSigDB.M12556	GO_MESENCHYMAL_CELL_DIFFERENTIATION (MSigDB)	BP	0.0467083	1	0.763186	4	0.0412371	0.0139725	2.95131	101	97	0.0291971	137	GO_MESENCHYMAL_CELL_DIFFERENTIATION	JAG1|PTEN|BCL2|ZEB2
GO:2000116	MSigDB.M14849	GO_REGULATION_OF_CYSTEINE_TYPE_ENDOPEPTIDASE_ACTIVITY (MSigDB)	BP	0.0467083	1	0.763186	4	0.0412371	0.0139725	2.95131	101	97	0.0291971	137	GO_REGULATION_OF_CYSTEINE_TYPE_ENDOPEPTIDASE_ACTIVITY	DLC1|COL4A3|HIP1|SH3RF1
GO:0045165	MSigDB.M14574	GO_CELL_FATE_COMMITMENT (MSigDB)	BP	0.047751	1	0.763186	4	0.0412371	0.0140745	2.92993	101	97	0.0289855	138	GO_CELL_FATE_COMMITMENT	JAG1|NOTCH3|BCL2|TBX2
GO:0035589	MSigDB.M10348	GO_G_PROTEIN_COUPLED_PURINERGIC_NUCLEOTIDE_RECEPTOR_SIGNALING_PATHWAY (MSigDB)	BP	0.0485052	1	0.763186	1	0.0103093	0.000509944	20.2165	101	97	0.2	5	GO_G_PROTEIN_COUPLED_PURINERGIC_NUCLEOTIDE_RECEPTOR_SIGNALING_PATHWAY	P2RY14
GO:0072070	MSigDB.M10785	GO_LOOP_OF_HENLE_DEVELOPMENT (MSigDB)	BP	0.0485052	1	0.763186	1	0.0103093	0.000509944	20.2165	101	97	0.2	5	GO_LOOP_OF_HENLE_DEVELOPMENT	JAG1
GO:0009629	MSigDB.M11582	GO_RESPONSE_TO_GRAVITY (MSigDB)	BP	0.0485052	1	0.763186	1	0.0103093	0.000509944	20.2165	101	97	0.2	5	GO_RESPONSE_TO_GRAVITY	SPARC
GO:0052743	MSigDB.M18218	GO_INOSITOL_TETRAKISPHOSPHATE_PHOSPHATASE_ACTIVITY (MSigDB)	MF	0.0485052	1	0.763186	1	0.0103093	0.000509944	20.2165	101	97	0.2	5	GO_INOSITOL_TETRAKISPHOSPHATE_PHOSPHATASE_ACTIVITY	PTEN
NA	MSigDB.M18469	GO_POTASSIUM_TRANSPORTING_ATPASE_ACTIVITY (MSigDB)	MF	0.0485052	1	0.763186	1	0.0103093	0.000509944	20.2165	101	97	0.2	5	GO_POTASSIUM_TRANSPORTING_ATPASE_ACTIVITY	ATP1A2
GO:0003256	MSigDB.M22333	GO_REGULATION_OF_TRANSCRIPTION_FROM_RNA_POLYMERASE_II_PROMOTER_INVOLVED_IN_MYOCARDIAL_PRECURSOR_CELL_DIFFERENTIATION (MSigDB)	BP	0.0485052	1	0.763186	1	0.0103093	0.000509944	20.2165	101	97	0.2	5	GO_REGULATION_OF_TRANSCRIPTION_FROM_RNA_POLYMERASE_II_PROMOTER_INVOLVED_IN_MYOCARDIAL_PRECURSOR_CELL_DIFFERENTIATION	TBX2
GO:0010623	MSigDB.M22647	GO_PROGRAMMED_CELL_DEATH_INVOLVED_IN_CELL_DEVELOPMENT (MSigDB)	BP	0.0485052	1	0.763186	1	0.0103093	0.000509944	20.2165	101	97	0.2	5	GO_PROGRAMMED_CELL_DEATH_INVOLVED_IN_CELL_DEVELOPMENT	BCL2
GO:0014042	MSigDB.M22730	GO_POSITIVE_REGULATION_OF_NEURON_MATURATION (MSigDB)	BP	0.0485052	1	0.763186	1	0.0103093	0.000509944	20.2165	101	97	0.2	5	GO_POSITIVE_REGULATION_OF_NEURON_MATURATION	BCL2
GO:0031642	MSigDB.M23032	GO_NEGATIVE_REGULATION_OF_MYELINATION (MSigDB)	BP	0.0485052	1	0.763186	1	0.0103093	0.000509944	20.2165	101	97	0.2	5	GO_NEGATIVE_REGULATION_OF_MYELINATION	PTEN
GO:0036302	MSigDB.M23441	GO_ATRIOVENTRICULAR_CANAL_DEVELOPMENT (MSigDB)	BP	0.0485052	1	0.763186	1	0.0103093	0.000509944	20.2165	101	97	0.2	5	GO_ATRIOVENTRICULAR_CANAL_DEVELOPMENT	TBX2
GO:0038171	MSigDB.M23479	GO_CANNABINOID_SIGNALING_PATHWAY (MSigDB)	BP	0.0485052	1	0.763186	1	0.0103093	0.000509944	20.2165	101	97	0.2	5	GO_CANNABINOID_SIGNALING_PATHWAY	MGLL
GO:0045162	MSigDB.M23695	GO_CLUSTERING_OF_VOLTAGE_GATED_SODIUM_CHANNELS (MSigDB)	BP	0.0485052	1	0.763186	1	0.0103093	0.000509944	20.2165	101	97	0.2	5	GO_CLUSTERING_OF_VOLTAGE_GATED_SODIUM_CHANNELS	AGRN
GO:0046069	MSigDB.M23772	GO_CGMP_CATABOLIC_PROCESS (MSigDB)	BP	0.0485052	1	0.763186	1	0.0103093	0.000509944	20.2165	101	97	0.2	5	GO_CGMP_CATABOLIC_PROCESS	PDE5A
NA	MSigDB.M24098	GO_RELAXATION_OF_VASCULAR_SMOOTH_MUSCLE (MSigDB)	BP	0.0485052	1	0.763186	1	0.0103093	0.000509944	20.2165	101	97	0.2	5	GO_RELAXATION_OF_VASCULAR_SMOOTH_MUSCLE	PRKG1
GO:0060437	MSigDB.M24161	GO_LUNG_GROWTH (MSigDB)	BP	0.0485052	1	0.763186	1	0.0103093	0.000509944	20.2165	101	97	0.2	5	GO_LUNG_GROWTH	PDGFRB
GO:0060586	MSigDB.M24186	GO_MULTICELLULAR_ORGANISMAL_IRON_ION_HOMEOSTASIS (MSigDB)	BP	0.0485052	1	0.763186	1	0.0103093	0.000509944	20.2165	101	97	0.2	5	GO_MULTICELLULAR_ORGANISMAL_IRON_ION_HOMEOSTASIS	BTBD9
GO:0061309	MSigDB.M24273	GO_CARDIAC_NEURAL_CREST_CELL_DEVELOPMENT_INVOLVED_IN_OUTFLOW_TRACT_MORPHOGENESIS (MSigDB)	BP	0.0485052	1	0.763186	1	0.0103093	0.000509944	20.2165	101	97	0.2	5	GO_CARDIAC_NEURAL_CREST_CELL_DEVELOPMENT_INVOLVED_IN_OUTFLOW_TRACT_MORPHOGENESIS	JAG1
GO:0061734	MSigDB.M24306	GO_PARKIN_MEDIATED_STIMULATION_OF_MITOPHAGY_IN_RESPONSE_TO_MITOCHONDRIAL_DEPOLARIZATION (MSigDB)	BP	0.0485052	1	0.763186	1	0.0103093	0.000509944	20.2165	101	97	0.2	5	GO_PARKIN_MEDIATED_STIMULATION_OF_MITOPHAGY_IN_RESPONSE_TO_MITOCHONDRIAL_DEPOLARIZATION	SMURF1
GO:0070305	MSigDB.M24372	GO_RESPONSE_TO_CGMP (MSigDB)	BP	0.0485052	1	0.763186	1	0.0103093	0.000509944	20.2165	101	97	0.2	5	GO_RESPONSE_TO_CGMP	PDE3A
GO:0072239	MSigDB.M24569	GO_METANEPHRIC_GLOMERULUS_VASCULATURE_DEVELOPMENT (MSigDB)	BP	0.0485052	1	0.763186	1	0.0103093	0.000509944	20.2165	101	97	0.2	5	GO_METANEPHRIC_GLOMERULUS_VASCULATURE_DEVELOPMENT	PDGFRB
GO:0072310	MSigDB.M24576	GO_GLOMERULAR_EPITHELIAL_CELL_DEVELOPMENT (MSigDB)	BP	0.0485052	1	0.763186	1	0.0103093	0.000509944	20.2165	101	97	0.2	5	GO_GLOMERULAR_EPITHELIAL_CELL_DEVELOPMENT	JAG1
GO:0086045	MSigDB.M24643	GO_MEMBRANE_DEPOLARIZATION_DURING_AV_NODE_CELL_ACTION_POTENTIAL (MSigDB)	BP	0.0485052	1	0.763186	1	0.0103093	0.000509944	20.2165	101	97	0.2	5	GO_MEMBRANE_DEPOLARIZATION_DURING_AV_NODE_CELL_ACTION_POTENTIAL	CACNA1C
GO:0090269	MSigDB.M24690	GO_FIBROBLAST_GROWTH_FACTOR_PRODUCTION (MSigDB)	BP	0.0485052	1	0.763186	1	0.0103093	0.000509944	20.2165	101	97	0.2	5	GO_FIBROBLAST_GROWTH_FACTOR_PRODUCTION	ROCK2
GO:1900378	MSigDB.M24968	GO_POSITIVE_REGULATION_OF_SECONDARY_METABOLITE_BIOSYNTHETIC_PROCESS (MSigDB)	BP	0.0485052	1	0.763186	1	0.0103093	0.000509944	20.2165	101	97	0.2	5	GO_POSITIVE_REGULATION_OF_SECONDARY_METABOLITE_BIOSYNTHETIC_PROCESS	ZEB2
GO:1904180	MSigDB.M25234	GO_NEGATIVE_REGULATION_OF_MEMBRANE_DEPOLARIZATION (MSigDB)	BP	0.0485052	1	0.763186	1	0.0103093	0.000509944	20.2165	101	97	0.2	5	GO_NEGATIVE_REGULATION_OF_MEMBRANE_DEPOLARIZATION	BCL2
GO:1904428	MSigDB.M25254	GO_NEGATIVE_REGULATION_OF_TUBULIN_DEACETYLATION (MSigDB)	BP	0.0485052	1	0.763186	1	0.0103093	0.000509944	20.2165	101	97	0.2	5	GO_NEGATIVE_REGULATION_OF_TUBULIN_DEACETYLATION	FRY
GO:1904753	MSigDB.M25283	GO_NEGATIVE_REGULATION_OF_VASCULAR_ASSOCIATED_SMOOTH_MUSCLE_CELL_MIGRATION (MSigDB)	BP	0.0485052	1	0.763186	1	0.0103093	0.000509944	20.2165	101	97	0.2	5	GO_NEGATIVE_REGULATION_OF_VASCULAR_ASSOCIATED_SMOOTH_MUSCLE_CELL_MIGRATION	PRKG1
GO:2000394	MSigDB.M25477	GO_POSITIVE_REGULATION_OF_LAMELLIPODIUM_MORPHOGENESIS (MSigDB)	BP	0.0485052	1	0.763186	1	0.0103093	0.000509944	20.2165	101	97	0.2	5	GO_POSITIVE_REGULATION_OF_LAMELLIPODIUM_MORPHOGENESIS	ARHGEF7
GO:0005922	MSigDB.M25672	GO_CONNEXIN_COMPLEX (MSigDB)	CC	0.0485052	1	0.763186	1	0.0103093	0.000509944	20.2165	101	97	0.2	5	GO_CONNEXIN_COMPLEX	GJC1
GO:0001608	MSigDB.M26095	GO_G_PROTEIN_COUPLED_NUCLEOTIDE_RECEPTOR_ACTIVITY (MSigDB)	MF	0.0485052	1	0.763186	1	0.0103093	0.000509944	20.2165	101	97	0.2	5	GO_G_PROTEIN_COUPLED_NUCLEOTIDE_RECEPTOR_ACTIVITY	P2RY14
GO:0005042	MSigDB.M26228	GO_NETRIN_RECEPTOR_ACTIVITY (MSigDB)	MF	0.0485052	1	0.763186	1	0.0103093	0.000509944	20.2165	101	97	0.2	5	GO_NETRIN_RECEPTOR_ACTIVITY	UNC5C
GO:0032051	MSigDB.M26559	GO_CLATHRIN_LIGHT_CHAIN_BINDING (MSigDB)	MF	0.0485052	1	0.763186	1	0.0103093	0.000509944	20.2165	101	97	0.2	5	GO_CLATHRIN_LIGHT_CHAIN_BINDING	HIP1
GO:0038085	MSigDB.M26634	GO_VASCULAR_ENDOTHELIAL_GROWTH_FACTOR_BINDING (MSigDB)	MF	0.0485052	1	0.763186	1	0.0103093	0.000509944	20.2165	101	97	0.2	5	GO_VASCULAR_ENDOTHELIAL_GROWTH_FACTOR_BINDING	PDGFRB
GO:0044388	MSigDB.M26671	GO_SMALL_PROTEIN_ACTIVATING_ENZYME_BINDING (MSigDB)	MF	0.0485052	1	0.763186	1	0.0103093	0.000509944	20.2165	101	97	0.2	5	GO_SMALL_PROTEIN_ACTIVATING_ENZYME_BINDING	UBA2
GO:0051400	MSigDB.M26734	GO_BH_DOMAIN_BINDING (MSigDB)	MF	0.0485052	1	0.763186	1	0.0103093	0.000509944	20.2165	101	97	0.2	5	GO_BH_DOMAIN_BINDING	BCL2
GO:0086007	MSigDB.M26801	GO_VOLTAGE_GATED_CALCIUM_CHANNEL_ACTIVITY_INVOLVED_IN_CARDIAC_MUSCLE_CELL_ACTION_POTENTIAL (MSigDB)	MF	0.0485052	1	0.763186	1	0.0103093	0.000509944	20.2165	101	97	0.2	5	GO_VOLTAGE_GATED_CALCIUM_CHANNEL_ACTIVITY_INVOLVED_IN_CARDIAC_MUSCLE_CELL_ACTION_POTENTIAL	CACNA1C
GO:0030162	MSigDB.M16059	GO_REGULATION_OF_PROTEOLYSIS (MSigDB)	BP	0.0486225	1	0.763186	8	0.0824742	0.0416114	1.98201	101	97	0.0196078	408	GO_REGULATION_OF_PROTEOLYSIS	DLC1|COL4A3|HIP1|SMURF1|PTEN|SH3RF1|TFPI|ROCK2
GO:0048738	MSigDB.M13993	GO_CARDIAC_MUSCLE_TISSUE_DEVELOPMENT (MSigDB)	BP	0.0488066	1	0.763186	4	0.0412371	0.0141764	2.90885	101	97	0.028777	139	GO_CARDIAC_MUSCLE_TISSUE_DEVELOPMENT	GJC1|PDGFRB|PTEN|TBX2
GO:0016323	MSigDB.M17035	GO_BASOLATERAL_PLASMA_MEMBRANE (MSigDB)	CC	0.0488066	1	0.763186	4	0.0412371	0.0141764	2.90885	101	97	0.028777	139	GO_BASOLATERAL_PLASMA_MEMBRANE	PTH1R|SLC19A1|TRPC4|LIN7A
GO:0000041	MSigDB.M10755	GO_TRANSITION_METAL_ION_TRANSPORT (MSigDB)	BP	0.0488913	1	0.763186	3	0.0309278	0.00846507	3.65358	101	97	0.0361446	83	GO_TRANSITION_METAL_ION_TRANSPORT	SLC30A10|TRPC3|TRPC4
GO:2000243	MSigDB.M10230	GO_POSITIVE_REGULATION_OF_REPRODUCTIVE_PROCESS (MSigDB)	BP	0.0490925	1	0.763186	2	0.0206186	0.0036716	5.61569	101	97	0.0555556	36	GO_POSITIVE_REGULATION_OF_REPRODUCTIVE_PROCESS	PDE3A|PDE5A
GO:0051703	MSigDB.M13196	GO_INTRASPECIES_INTERACTION_BETWEEN_ORGANISMS (MSigDB)	BP	0.0490925	1	0.763186	2	0.0206186	0.0036716	5.61569	101	97	0.0555556	36	GO_INTRASPECIES_INTERACTION_BETWEEN_ORGANISMS	PTEN|KALRN
GO:0014704	MSigDB.M17058	GO_INTERCALATED_DISC (MSigDB)	CC	0.0490925	1	0.763186	2	0.0206186	0.0036716	5.61569	101	97	0.0555556	36	GO_INTERCALATED_DISC	GJC1|ATP1A2
GO:0005070	MSigDB.M18924	GO_SH3_SH2_ADAPTOR_ACTIVITY (MSigDB)	MF	0.0490925	1	0.763186	2	0.0206186	0.0036716	5.61569	101	97	0.0555556	36	GO_SH3_SH2_ADAPTOR_ACTIVITY	EPS8|PAG1
GO:0043434	MSigDB.M23605	GO_RESPONSE_TO_PEPTIDE_HORMONE (MSigDB)	BP	0.0495135	1	0.768527	6	0.0618557	0.027333	2.26304	101	97	0.0223881	268	GO_RESPONSE_TO_PEPTIDE_HORMONE	ADCY9|SIK2|SLC30A10|PTEN|SPARC|ROCK2
GO:0030424	MSigDB.M17182	GO_AXON (MSigDB)	CC	0.0496582	1	0.768527	9	0.0927835	0.0493626	1.87963	101	97	0.018595	484	GO_AXON	ADCY9|CNTN4|EPS8|GRM3|MAP1B|SMURF1|PTPRK|SLC6A1|UNC5C
GO:0006836	MSigDB.M11274	GO_NEUROTRANSMITTER_TRANSPORT (MSigDB)	BP	0.0497436	1	0.768527	5	0.0515464	0.0206017	2.50204	101	97	0.0247525	202	GO_NEUROTRANSMITTER_TRANSPORT	ATP1A2|SLC6A1|SLC6A12|TRPC4|LIN7A
GO:0090130	MSigDB.M12932	GO_TISSUE_MIGRATION (MSigDB)	BP	0.0497436	1	0.768527	5	0.0515464	0.0206017	2.50204	101	97	0.0247525	202	GO_TISSUE_MIGRATION	PTEN|RHOJ|SPARC|ROCK2|ZEB2
GO:0008361	MSigDB.M13531	GO_REGULATION_OF_CELL_SIZE (MSigDB)	BP	0.0498751	1	0.769369	4	0.0412371	0.0142784	2.88807	101	97	0.0285714	140	GO_REGULATION_OF_CELL_SIZE	SLC12A7|MAP1B|PTEN|SLC12A2

## Sheet: Figure 2d_Cl26
GOID	dataSetID	dataSetName	inGroups	pValue	Bonferroni	FDR	nCommonGenes	fracOfEffectiveClassSize	expectedFracOfEffectiveClassSize	enrichmentRatio	classSize	effectiveClassSize	fracOfEffectiveSetSize	effectiveSetSize	shortDataSetName	overlapGenes
GO:0019838	MSigDB.M19199	GO_GROWTH_FACTOR_BINDING (MSigDB)	MF	5.4549e-08	0.000545272	0.000389938	12	0.0705882	0.00938297	7.52302	173	170	0.130435	92	GO_GROWTH_FACTOR_BINDING	DUSP1|A2M|ENG|FLT1|IGF1R|ITGA6|ITGAV|CRIM1|SORT1|BMPR2|ACVR1|OSMR
GO:0072358	MSigDB.M24581	GO_CARDIOVASCULAR_SYSTEM_DEVELOPMENT (MSigDB)	BP	7.80189e-08	0.000779877	0.000389938	26	0.152941	0.0467109	3.27421	173	170	0.0567686	458	GO_CARDIOVASCULAR_SYSTEM_DEVELOPMENT	CTNNB1|DAB2IP|DNM2|ENG|EPAS1|FOXO1|FLT1|RAPGEF1|ITGAV|SMAD6|MYO1E|EGFL7|PECAM1|PIK3C2A|HEG1|PTPN14|PTPRB|PTPRM|HIF3A|NXN|BMPR2|ADIPOR2|CFLAR|ACVR1|FMNL3|RAPGEF2
GO:0001885	MSigDB.M10104	GO_ENDOTHELIAL_CELL_DEVELOPMENT (MSigDB)	BP	4.94715e-07	0.00494518	0.00164839	8	0.0470588	0.00428353	10.986	173	170	0.190476	42	GO_ENDOTHELIAL_CELL_DEVELOPMENT	ADD1|CTNNB1|ENG|RAPGEF1|PECAM1|HEG1|CLDN5|RAPGEF2
GO:0005085	MSigDB.M18432	GO_GUANYL_NUCLEOTIDE_EXCHANGE_FACTOR_ACTIVITY (MSigDB)	MF	7.17273e-07	0.00716986	0.00171491	14	0.0823529	0.0164202	5.01535	173	170	0.0869565	161	GO_GUANYL_NUCLEOTIDE_EXCHANGE_FACTOR_ACTIVITY	ARFGEF2|DOCK1|MCF2L|DOCK9|RAPGEF1|ABR|RIN2|PLEKHG1|RASGRF2|RPGR|HERC2|CYTH1|RAPGEF2|DOCK4
GO:0003158	MSigDB.M13427	GO_ENDOTHELIUM_DEVELOPMENT (MSigDB)	BP	8.57796e-07	0.00857453	0.00171491	10	0.0588235	0.00795512	7.39442	173	170	0.128205	78	GO_ENDOTHELIUM_DEVELOPMENT	ADD1|CTNNB1|ENG|RAPGEF1|PECAM1|HEG1|BMPR2|CLDN5|ACVR1|RAPGEF2
GO:0043087	MSigDB.M16525	GO_REGULATION_OF_GTPASE_ACTIVITY (MSigDB)	BP	1.6454e-06	0.0164475	0.00212419	20	0.117647	0.0346762	3.39273	173	170	0.0588235	340	GO_REGULATION_OF_GTPASE_ACTIVITY	DAB2IP|DOCK1|LRCH1|DOCK9|GNAQ|RAPGEF1|ABR|AGFG1|ITGA6|NEDD9|ASAP1|PLXNA2|RIN2|ARHGAP31|PICALM|IQGAP1|RAPGEF2|USP6NL|DOCK4|TBC1D4
GO:0072359	MSigDB.M16442	GO_CIRCULATORY_SYSTEM_DEVELOPMENT (MSigDB)	BP	1.69978e-06	0.016991	0.00212419	30	0.176471	0.0693524	2.54455	173	170	0.0441176	680	GO_CIRCULATORY_SYSTEM_DEVELOPMENT	CTNNB1|DAB2IP|DNM2|ENG|EPAS1|FOXO1|FLT1|RAPGEF1|ITGAV|SMAD6|MEF2A|MYO1E|EGFL7|PECAM1|PIK3C2A|PPARD|HEG1|PTPN14|PTPRB|PTPRM|HIF3A|NXN|BMPR2|CLDN5|ADIPOR2|SORBS2|CFLAR|ACVR1|FMNL3|RAPGEF2
GO:0043547	MSigDB.M23611	GO_POSITIVE_REGULATION_OF_GTPASE_ACTIVITY (MSigDB)	BP	1.87392e-06	0.0187317	0.00212419	18	0.105882	0.0288628	3.66847	173	170	0.0636042	283	GO_POSITIVE_REGULATION_OF_GTPASE_ACTIVITY	DAB2IP|DOCK1|DOCK9|GNAQ|RAPGEF1|ABR|AGFG1|ITGA6|NEDD9|ASAP1|RIN2|ARHGAP31|PICALM|IQGAP1|RAPGEF2|USP6NL|DOCK4|TBC1D4
GO:0002064	MSigDB.M10678	GO_EPITHELIAL_CELL_DEVELOPMENT (MSigDB)	BP	1.91253e-06	0.0191177	0.00212419	12	0.0705882	0.0129526	5.44975	173	170	0.0944882	127	GO_EPITHELIAL_CELL_DEVELOPMENT	ADD1|CTNNB1|ENG|FLNB|RAPGEF1|MYO1E|PECAM1|PODXL|HEG1|CLDN5|IQGAP1|RAPGEF2
GO:0048646	MSigDB.M10110	GO_ANATOMICAL_STRUCTURE_FORMATION_INVOLVED_IN_MORPHOGENESIS (MSigDB)	BP	3.37935e-06	0.03378	0.003378	29	0.170588	0.0679245	2.51144	173	170	0.0435435	666	GO_ANATOMICAL_STRUCTURE_FORMATION_INVOLVED_IN_MORPHOGENESIS	CTNNB1|DAB2IP|ENG|EPAS1|ETS2|FOXO1|FLT1|AGFG1|IL4R|ITGA6|ITGAV|MEF2A|NFIB|EGFL7|PECAM1|PIK3C2A|PLXNA2|PODXL|PTPN14|PTPRB|PTPRM|HIF3A|BMPR2|TGM2|ADIPOR2|TANC1|CFLAR|ACVR1|FMNL3
GO:0030139	MSigDB.M17129	GO_ENDOCYTIC_VESICLE (MSigDB)	CC	4.11078e-06	0.0410914	0.00373558	15	0.0882353	0.0217236	4.06172	173	170	0.0704225	213	GO_ENDOCYTIC_VESICLE	UNC13B|NOSTRIN|DAB2IP|DNM2|FLNB|STX12|RAPGEF1|HLA-E|ITGAV|MYO1E|B2M|UVRAG|PICALM|SCARB1|RAPGEF2
GO:0061028	MSigDB.M14965	GO_ESTABLISHMENT_OF_ENDOTHELIAL_BARRIER (MSigDB)	BP	5.44189e-06	0.0543972	0.0045331	6	0.0352941	0.0027537	12.817	173	170	0.222222	27	GO_ESTABLISHMENT_OF_ENDOTHELIAL_BARRIER	ADD1|CTNNB1|ENG|RAPGEF1|CLDN5|RAPGEF2
GO:0051020	MSigDB.M19091	GO_GTPASE_BINDING (MSigDB)	MF	9.90994e-06	0.0990598	0.00744834	21	0.123529	0.0424273	2.91155	173	170	0.0504808	416	GO_GTPASE_BINDING	UNC13B|ARFGEF2|DOCK1|MCF2L|DOCK9|MYRIP|RAPGEF1|ABR|RIN2|PLEKHG1|RASGRF2|RPGR|PICALM|IQGAP1|HERC2|FMNL3|CYTH1|RAPGEF2|USP6NL|DOCK4|TBC1D4
GO:0022610	MSigDB.M16534	GO_BIOLOGICAL_ADHESION (MSigDB)	BP	1.04318e-05	0.104277	0.00744834	33	0.194118	0.0879143	2.20803	173	170	0.0382831	862	GO_BIOLOGICAL_ADHESION	CTNNB1|DNM2|DOCK1|DUSP1|ENG|LIMCH1|RAPGEF1|PARVB|HLA-E|ACER2|IL4R|ITGA6|ITGAV|SMAD6|NEDD9|EGFL7|PECAM1|PLXNA2|PODXL|PPARD|PPP3CA|LIMS2|PRKCE|PTPRM|TFRC|TGM2|CLDN5|CNTNAP3B|VWF|IQGAP1|ACVR1|CYTH1|SCARB1
GO:0051270	MSigDB.M15511	GO_REGULATION_OF_CELLULAR_COMPONENT_MOVEMENT (MSigDB)	BP	1.33778e-05	0.133724	0.00891495	27	0.158824	0.0651708	2.43703	173	170	0.0422535	639	GO_REGULATION_OF_CELLULAR_COMPONENT_MOVEMENT	DAB2IP|DOCK1|DUSP1|ENG|LIMCH1|LRCH1|FLT1|ABR|IGF1R|ITGA6|ITGAV|NEDD9|PECAM1|PIK3C2A|PLXNA2|PODXL|PPARD|PPP3CA|PRKCE|PTPRM|BMPR2|IQGAP1|ACVR1|TMSB10|SCARB1|RAPGEF2|DOCK4
GO:0048514	MSigDB.M13415	GO_BLOOD_VESSEL_MORPHOGENESIS (MSigDB)	BP	2.13639e-05	0.213554	0.0129958	19	0.111765	0.0377358	2.96176	173	170	0.0513514	370	GO_BLOOD_VESSEL_MORPHOGENESIS	CTNNB1|DAB2IP|ENG|EPAS1|FLT1|ITGAV|MYO1E|EGFL7|PECAM1|PIK3C2A|HEG1|PTPRB|PTPRM|HIF3A|BMPR2|ADIPOR2|ACVR1|FMNL3|RAPGEF2
GO:0001570	MSigDB.M14322	GO_VASCULOGENESIS (MSigDB)	BP	2.21894e-05	0.221805	0.0129958	7	0.0411765	0.00509944	8.07471	173	170	0.14	50	GO_VASCULOGENESIS	CTNNB1|ENG|ITGAV|MYO1E|EGFL7|HEG1|RAPGEF2
GO:0051345	MSigDB.M11981	GO_POSITIVE_REGULATION_OF_HYDROLASE_ACTIVITY (MSigDB)	BP	2.34017e-05	0.233924	0.0129958	23	0.135294	0.0521163	2.59601	173	170	0.0450098	511	GO_POSITIVE_REGULATION_OF_HYDROLASE_ACTIVITY	DAB2IP|DNM2|DOCK1|FLT1|DOCK9|GNAQ|RAPGEF1|ABR|AGFG1|ACER2|ITGA6|NEDD9|ASAP1|RIN2|SLC39A10|ARHGAP31|PICALM|IQGAP1|CFLAR|RAPGEF2|USP6NL|DOCK4|TBC1D4
GO:0031528	MSigDB.M17323	GO_MICROVILLUS_MEMBRANE (MSigDB)	CC	2.61781e-05	0.261677	0.0137725	4	0.0235294	0.00112188	20.9733	173	170	0.363636	11	GO_MICROVILLUS_MEMBRANE	CTNNB1|ITGAV|PODXL|SCARB1
GO:0031589	MSigDB.M11939	GO_CELL_SUBSTRATE_ADHESION (MSigDB)	BP	2.81139e-05	0.281026	0.0140513	15	0.0882353	0.0254972	3.46059	173	170	0.06	250	GO_CELL_SUBSTRATE_ADHESION	CTNNB1|DNM2|DOCK1|LIMCH1|PARVB|ACER2|ITGA6|ITGAV|SMAD6|NEDD9|PECAM1|PPARD|PRKCE|VWF|IQGAP1
GO:0045335	MSigDB.M16985	GO_PHAGOCYTIC_VESICLE (MSigDB)	CC	3.44672e-05	0.344534	0.0163477	9	0.0529412	0.00958695	5.52222	173	170	0.0957447	94	GO_PHAGOCYTIC_VESICLE	UNC13B|DNM2|FLNB|STX12|RAPGEF1|HLA-E|ITGAV|B2M|UVRAG
GO:0030054	MSigDB.M17307	GO_CELL_JUNCTION (MSigDB)	CC	3.59794e-05	0.35965	0.0163477	34	0.2	0.0976033	2.04911	173	170	0.0355277	957	GO_CELL_JUNCTION	NAMPT|UNC13B|ARFGEF2|ADD1|CTNNB1|DNM2|ENG|PHACTR1|FLNB|FLT1|PARVB|ITGA6|ITGAV|MYO1E|NEDD9|PECAM1|PODXL|PPP3CA|LIMS2|B2M|HEG1|ARHGAP31|PTPRM|SLC2A1|BMPR2|TGM2|CLDN5|SORBS2|CGNL1|TANC1|IQGAP1|CYTH1|CADPS2|RAPGEF2
GO:0072010	MSigDB.M14527	GO_GLOMERULAR_EPITHELIUM_DEVELOPMENT (MSigDB)	BP	3.8737e-05	0.387215	0.0168354	4	0.0235294	0.00122387	19.2255	173	170	0.333333	12	GO_GLOMERULAR_EPITHELIUM_DEVELOPMENT	MYO1E|PECAM1|PODXL|IQGAP1
GO:0051336	MSigDB.M10796	GO_REGULATION_OF_HYDROLASE_ACTIVITY (MSigDB)	BP	4.69745e-05	0.469557	0.0184813	30	0.176471	0.082101	2.14943	173	170	0.0372671	805	GO_REGULATION_OF_HYDROLASE_ACTIVITY	DAB2IP|DNM2|DOCK1|A2M|PHACTR1|LRCH1|FLT1|DOCK9|GNAQ|RAPGEF1|ABR|AGFG1|ACER2|ITGA6|NEDD9|ASAP1|CRIM1|PLXNA2|RIN2|SLC39A10|ARHGAP31|SORT1|PICALM|IQGAP1|CFLAR|RAPGEF2|HERPUD1|USP6NL|DOCK4|TBC1D4
GO:0016185	MSigDB.M22811	GO_SYNAPTIC_VESICLE_BUDDING_FROM_PRESYNAPTIC_ENDOCYTIC_ZONE_MEMBRANE (MSigDB)	BP	4.99194e-05	0.498994	0.0184813	3	0.0176471	0.000509944	34.6059	173	170	0.6	5	GO_SYNAPTIC_VESICLE_BUDDING_FROM_PRESYNAPTIC_ENDOCYTIC_ZONE_MEMBRANE	DNM2|DNM3|PICALM
GO:0072310	MSigDB.M24576	GO_GLOMERULAR_EPITHELIAL_CELL_DEVELOPMENT (MSigDB)	BP	4.99194e-05	0.498994	0.0184813	3	0.0176471	0.000509944	34.6059	173	170	0.6	5	GO_GLOMERULAR_EPITHELIAL_CELL_DEVELOPMENT	MYO1E|PODXL|IQGAP1
GO:0036056	MSigDB.M25815	GO_FILTRATION_DIAPHRAGM (MSigDB)	CC	4.99194e-05	0.498994	0.0184813	3	0.0176471	0.000509944	34.6059	173	170	0.6	5	GO_FILTRATION_DIAPHRAGM	PODXL|PPP3CA|IQGAP1
GO:0005520	MSigDB.M18333	GO_INSULIN_LIKE_GROWTH_FACTOR_BINDING (MSigDB)	MF	5.51983e-05	0.551762	0.0186702	4	0.0235294	0.00132585	17.7466	173	170	0.307692	13	GO_INSULIN_LIKE_GROWTH_FACTOR_BINDING	IGF1R|ITGA6|ITGAV|CRIM1
GO:0010941	MSigDB.M14917	GO_REGULATION_OF_CELL_DEATH (MSigDB)	BP	5.56318e-05	0.556096	0.0186702	35	0.205882	0.104029	1.97909	173	170	0.0343137	1020	GO_REGULATION_OF_CELL_DEATH	HIPK3|UNC13B|CTNNB1|DAB2IP|DNM2|DUSP1|MECOM|FOXO1|MCF2L|PPP1R13B|RNF144B|SGMS1|ABR|ACER2|IGF1R|INPP5D|ITGA6|ITGAV|SMAD6|NFKBIA|NPAS2|PLCG2|PPARD|LIMS2|PRKCH|SLC39A10|RASGRF2|RPS6KA2|SORT1|TGM2|PICALM|CFLAR|ACVR1|RAPGEF2|HERPUD1
NA	MSigDB.M22484	GO_APOPTOTIC_PROCESS (MSigDB)	BP	5.6033e-05	0.560106	0.0186702	39	0.229412	0.121673	1.88548	173	170	0.0326907	1193	GO_APOPTOTIC_PROCESS	HIPK3|UNC13B|CTNNB1|DAB2IP|DNM2|DOCK1|DUSP1|ETV6|MECOM|FOXO1|MCF2L|PPP1R13B|RNF144B|SGMS1|ABR|ACER2|IGF1R|INPP5D|ITGA6|ITGAV|SMAD6|MEF2A|NFKBIA|PPARD|XAF1|LIMS2|PRKCE|PRKCH|SLC39A10|RASGRF2|RPS6KA2|SORT1|HIF3A|BMPR2|TGM2|CFLAR|ACVR1|RAPGEF2|HERPUD1
GO:0005911	MSigDB.M17547	GO_CELL_CELL_JUNCTION (MSigDB)	CC	7.11285e-05	0.711	0.0229355	16	0.0941176	0.0309026	3.04562	173	170	0.0528053	303	GO_CELL_CELL_JUNCTION	ADD1|CTNNB1|ITGA6|MYO1E|PECAM1|PODXL|PPP3CA|HEG1|PTPRM|SLC2A1|BMPR2|CLDN5|CGNL1|IQGAP1|CYTH1|RAPGEF2
GO:0051248	MSigDB.M15232	GO_NEGATIVE_REGULATION_OF_PROTEIN_METABOLIC_PROCESS (MSigDB)	BP	7.75448e-05	0.775138	0.0241915	26	0.152941	0.0680265	2.24826	173	170	0.0389805	667	GO_NEGATIVE_REGULATION_OF_PROTEIN_METABOLIC_PROCESS	HIPK3|IRAK3|CTNNB1|DAB2IP|DUSP1|A2M|ENG|MECOM|PHACTR1|FOXO1|CNOT6L|GNAQ|RAPGEF1|ACER2|IGF1R|INPP5D|ITGAV|SMAD6|CRIM1|PRKCE|HEG1|ZFYVE28|NXN|PICALM|CFLAR|HERPUD1
GO:0070161	MSigDB.M17561	GO_ANCHORING_JUNCTION (MSigDB)	CC	7.98639e-05	0.79832	0.0241915	20	0.117647	0.045181	2.6039	173	170	0.0451467	443	GO_ANCHORING_JUNCTION	ADD1|CTNNB1|DNM2|ENG|FLNB|FLT1|PARVB|ITGA6|ITGAV|MYO1E|NEDD9|LIMS2|B2M|ARHGAP31|PTPRM|BMPR2|TGM2|SORBS2|IQGAP1|CYTH1
GO:0007264	MSigDB.M13483	GO_SMALL_GTPASE_MEDIATED_SIGNAL_TRANSDUCTION (MSigDB)	BP	8.35388e-05	0.835054	0.0242258	19	0.111765	0.0417134	2.67935	173	170	0.0464548	409	GO_SMALL_GTPASE_MEDIATED_SIGNAL_TRANSDUCTION	ARFGEF2|DAB2IP|DNM2|DOCK1|A2M|MCF2L|DOCK9|RAPGEF1|ABR|PECAM1|RIN2|PLEKHG1|HEG1|ARHGAP31|RASGRF2|CGNL1|CYTH1|RAPGEF2|DOCK4
GO:0098552	MSigDB.M17514	GO_SIDE_OF_MEMBRANE (MSigDB)	CC	8.74155e-05	0.873806	0.0242258	15	0.0882353	0.0281489	3.13459	173	170	0.0543478	276	GO_SIDE_OF_MEMBRANE	BTNL9|ENG|GNAQ|HLA-E|ITGA6|ITGAV|PECAM1|PPP3CA|B2M|ESYT2|HEG1|TFRC|IQGAP1|OSMR|CYTH1
GO:0042127	MSigDB.M23507	GO_REGULATION_OF_CELL_POPULATION_PROLIFERATION (MSigDB)	BP	9.00246e-05	0.899886	0.0242258	32	0.188235	0.0935237	2.0127	173	170	0.0348964	917	GO_REGULATION_OF_CELL_POPULATION_PROLIFERATION	NAMPT|CTNNB1|DAB2IP|DUSP1|FOXO1|FLT1|CNOT6L|RAPGEF1|HLA-E|ACER2|IGF1R|IL4R|INPP5D|ITGAV|SMAD6|NFIB|NFKBIA|EGFL7|PPARD|LIMS2|PRKCH|SLC39A10|PTPN14|PTPRM|RPS6KA2|BMPR2|SMARCA2|TFRC|TGM2|CFLAR|OSMR|RAPGEF2
GO:0040017	MSigDB.M10963	GO_POSITIVE_REGULATION_OF_LOCOMOTION (MSigDB)	BP	9.20548e-05	0.920179	0.0242258	17	0.1	0.0349822	2.8586	173	170	0.0495627	343	GO_POSITIVE_REGULATION_OF_LOCOMOTION	DAB2IP|DOCK1|FLT1|IGF1R|ITGA6|ITGAV|NEDD9|PIK3C2A|PODXL|PPP3CA|PRKCE|BMPR2|IQGAP1|ACVR1|SCARB1|RAPGEF2|DOCK4
GO:0048585	MSigDB.M14992	GO_NEGATIVE_REGULATION_OF_RESPONSE_TO_STIMULUS (MSigDB)	BP	9.26533e-05	0.926162	0.0242258	34	0.2	0.102295	1.95513	173	170	0.0338983	1003	GO_NEGATIVE_REGULATION_OF_RESPONSE_TO_STIMULUS	HIPK3|NAMPT|PDE10A|IRAK3|CTNNB1|DAB2IP|DNM2|DUSP1|A2M|MECOM|FOXO1|GRB10|RAPGEF1|ABR|HLA-E|IGF1R|IL4R|INPP5D|ITGA6|ITGAV|SMAD6|NFKBIA|EGFL7|NLK|PPARD|HEG1|ZFYVE28|SEC14L1|NXN|WWC2|CGNL1|CFLAR|ACVR1|HERPUD1
GO:0048870	MSigDB.M12003	GO_CELL_MOTILITY (MSigDB)	BP	9.54714e-05	0.954332	0.0242258	33	0.194118	0.0981132	1.97851	173	170	0.0343035	962	GO_CELL_MOTILITY	CTNNB1|DAB2IP|DOCK1|DUSP1|ENG|PHACTR1|LIMCH1|LRCH1|FLT1|ANKS1A|ABR|IGF1R|INPP5D|ITGA6|ITGAV|NEDD9|PECAM1|PIK3C2A|PLXNA2|PODXL|PPARD|PPP3CA|PRKCE|PTPRM|BMPR2|SLC7A5|IQGAP1|ACVR1|FMNL3|TMSB10|SCARB1|RAPGEF2|DOCK4
GO:0009617	MSigDB.M12647	GO_RESPONSE_TO_BACTERIUM (MSigDB)	BP	9.69421e-05	0.969033	0.0242258	14	0.0823529	0.0251912	3.26911	173	170	0.0566802	247	GO_RESPONSE_TO_BACTERIUM	UNC13B|IRAK3|DAB2IP|SGMS1|ABR|HLA-E|NFIB|NFKBIA|PLCG2|PPARD|PRKCE|B2M|CFLAR|SCARB1
GO:0035239	MSigDB.M15217	GO_TUBE_MORPHOGENESIS (MSigDB)	BP	0.000106552	1	0.025978	22	0.129412	0.0536461	2.41232	173	170	0.0418251	526	GO_TUBE_MORPHOGENESIS	CTNNB1|DAB2IP|ENG|EPAS1|FLT1|ITGAV|MYO1E|NFIB|EGFL7|PECAM1|PIK3C2A|PODXL|HEG1|PTPRB|PTPRM|HIF3A|BMPR2|TGM2|ADIPOR2|ACVR1|FMNL3|RAPGEF2
GO:0035295	MSigDB.M13677	GO_TUBE_DEVELOPMENT (MSigDB)	BP	0.000112699	1	0.0268225	25	0.147059	0.0655788	2.24248	173	170	0.0388802	643	GO_TUBE_DEVELOPMENT	CTNNB1|DAB2IP|ENG|EPAS1|FLT1|ITGA6|ITGAV|SMAD6|MYO1E|NFIB|EGFL7|PECAM1|PIK3C2A|PLXNA2|PODXL|HEG1|PTPRB|PTPRM|HIF3A|BMPR2|TGM2|ADIPOR2|ACVR1|FMNL3|RAPGEF2
GO:0051093	MSigDB.M14753	GO_NEGATIVE_REGULATION_OF_DEVELOPMENTAL_PROCESS (MSigDB)	BP	0.000139639	1	0.0324613	23	0.135294	0.0585416	2.31108	173	170	0.0400697	574	GO_NEGATIVE_REGULATION_OF_DEVELOPMENTAL_PROCESS	NAMPT|CTNNB1|DAB2IP|FOXO1|DNM3|ABR|IL4R|INPP5D|ITGAV|SMAD6|NFIB|NFKBIA|ASAP1|PPARD|PPP3CA|LIMS2|B2M|PTPRM|SORT1|BMPR2|WWC2|CFLAR|RAPGEF2
GO:0040011	MSigDB.M13680	GO_LOCOMOTION (MSigDB)	BP	0.000149684	1	0.0340056	36	0.211765	0.113717	1.8622	173	170	0.032287	1115	GO_LOCOMOTION	CTNNB1|CMTM8|DAB2IP|DOCK1|DUSP1|ENG|PHACTR1|LIMCH1|LRCH1|FLT1|ANKS1A|GRB10|ABR|IGF1R|INPP5D|ITGA6|ITGAV|NEDD9|NFIB|PECAM1|PIK3C2A|PLXNA2|PODXL|PPARD|PPP3CA|PRKCE|PTPRM|BMPR2|SLC7A5|IQGAP1|ACVR1|FMNL3|TMSB10|SCARB1|RAPGEF2|DOCK4
GO:0009897	MSigDB.M17680	GO_EXTERNAL_SIDE_OF_PLASMA_MEMBRANE (MSigDB)	CC	0.000155374	1	0.0345137	10	0.0588235	0.0142784	4.11975	173	170	0.0714286	140	GO_EXTERNAL_SIDE_OF_PLASMA_MEMBRANE	BTNL9|ENG|HLA-E|ITGA6|ITGAV|PECAM1|B2M|HEG1|TFRC|OSMR
GO:0030855	MSigDB.M15914	GO_EPITHELIAL_CELL_DIFFERENTIATION (MSigDB)	BP	0.000161237	1	0.0350374	16	0.0941176	0.0331464	2.83946	173	170	0.0492308	325	GO_EPITHELIAL_CELL_DIFFERENTIATION	ADD1|CTNNB1|ENG|FLNB|RAPGEF1|MYO1E|NFIB|PECAM1|PODXL|PRKCH|HEG1|BMPR2|CLDN5|IQGAP1|ACVR1|RAPGEF2
GO:0060856	MSigDB.M24227	GO_ESTABLISHMENT_OF_BLOOD_BRAIN_BARRIER (MSigDB)	BP	0.00017029	1	0.0362174	3	0.0176471	0.000713921	24.7185	173	170	0.428571	7	GO_ESTABLISHMENT_OF_BLOOD_BRAIN_BARRIER	CTNNB1|ENG|MFSD2A
GO:0030695	MSigDB.M26524	GO_GTPASE_REGULATOR_ACTIVITY (MSigDB)	MF	0.000177818	1	0.0370307	13	0.0764706	0.0234574	3.25997	173	170	0.0565217	230	GO_GTPASE_REGULATOR_ACTIVITY	DAB2IP|DOCK1|GNAQ|ABR|AGFG1|ASAP1|RIN2|ARHGAP31|IQGAP1|RAPGEF2|USP6NL|DOCK4|TBC1D4
GO:0031400	MSigDB.M16497	GO_NEGATIVE_REGULATION_OF_PROTEIN_MODIFICATION_PROCESS (MSigDB)	BP	0.000192929	1	0.0393575	18	0.105882	0.0407955	2.59544	173	170	0.045	400	GO_NEGATIVE_REGULATION_OF_PROTEIN_MODIFICATION_PROCESS	HIPK3|IRAK3|CTNNB1|DAB2IP|DUSP1|ENG|MECOM|PHACTR1|FOXO1|GNAQ|RAPGEF1|ACER2|IGF1R|SMAD6|PRKCE|HEG1|ZFYVE28|NXN
GO:0030055	MSigDB.M17384	GO_CELL_SUBSTRATE_JUNCTION (MSigDB)	CC	0.000212896	1	0.0425615	16	0.0941176	0.0339623	2.77124	173	170	0.048048	333	GO_CELL_SUBSTRATE_JUNCTION	ADD1|CTNNB1|DNM2|ENG|FLNB|FLT1|PARVB|ITGA6|ITGAV|NEDD9|LIMS2|B2M|ARHGAP31|TGM2|SORBS2|IQGAP1
GO:0048771	MSigDB.M14192	GO_TISSUE_REMODELING (MSigDB)	BP	0.00021715	1	0.0425615	8	0.0470588	0.00958695	4.90864	173	170	0.0851064	94	GO_TISSUE_REMODELING	CTNNB1|EPAS1|ABR|INPP5D|PPP3CA|BMPR2|TFRC|TGM2
GO:0043235	MSigDB.M17559	GO_RECEPTOR_COMPLEX (MSigDB)	CC	0.00023736	1	0.0456279	14	0.0823529	0.027435	3.00175	173	170	0.0520446	269	GO_RECEPTOR_COMPLEX	ENG|FLT1|IGF1R|IL4R|ITGA6|ITGAV|NR3C2|PLXNA2|B2M|PTPRB|BMPR2|TFRC|ACVR1|OSMR
GO:0007167	MSigDB.M12632	GO_ENZYME_LINKED_RECEPTOR_PROTEIN_SIGNALING_PATHWAY (MSigDB)	BP	0.000257338	1	0.0483739	25	0.147059	0.0691484	2.12671	173	170	0.0368732	678	GO_ENZYME_LINKED_RECEPTOR_PROTEIN_SIGNALING_PATHWAY	AP3S1|CTNNB1|DAB2IP|DNM2|DOCK1|ENG|FOXO1|FLT1|ANKS1A|GRB10|RAPGEF1|IGF1R|ITGAV|SMAD6|MYO1E|CRIM1|NLK|PIK3C2A|ZFYVE28|SORT1|BMPR2|CLDN5|IQGAP1|ACVR1|RAPGEF2
GO:0051240	MSigDB.M13152	GO_POSITIVE_REGULATION_OF_MULTICELLULAR_ORGANISMAL_PROCESS (MSigDB)	BP	0.000264585	1	0.0483739	34	0.2	0.108006	1.85175	173	170	0.0321058	1059	GO_POSITIVE_REGULATION_OF_MULTICELLULAR_ORGANISMAL_PROCESS	UNC13B|ARFGEF2|IRAK3|CTNNB1|DAB2IP|DOCK1|ENG|EPAS1|FLT1|GRB10|RAPGEF1|HLA-E|IGF1R|IL4R|INPP5D|MEF2A|PIK3C2A|PLCG2|PLXNA2|PPP3CA|PRKCE|PRKCH|B2M|HEG1|SEC14L1|SLC1A1|BMPR2|TFRC|ADIPOR2|IQGAP1|CFLAR|ACVR1|SCARB1|RAPGEF2
GO:0070142	MSigDB.M24350	GO_SYNAPTIC_VESICLE_BUDDING (MSigDB)	BP	0.000268993	1	0.0483739	3	0.0176471	0.00081591	21.6287	173	170	0.375	8	GO_SYNAPTIC_VESICLE_BUDDING	DNM2|DNM3|PICALM
GO:0003230	MSigDB.M12332	GO_CARDIAC_ATRIUM_DEVELOPMENT (MSigDB)	BP	0.000275842	1	0.0483739	4	0.0235294	0.00193779	12.1424	173	170	0.210526	19	GO_CARDIAC_ATRIUM_DEVELOPMENT	ENG|HEG1|BMPR2|ACVR1
GO:0110111	MSigDB.M24905	GO_NEGATIVE_REGULATION_OF_ANIMAL_ORGAN_MORPHOGENESIS (MSigDB)	BP	0.000275842	1	0.0483739	4	0.0235294	0.00193779	12.1424	173	170	0.210526	19	GO_NEGATIVE_REGULATION_OF_ANIMAL_ORGAN_MORPHOGENESIS	CTNNB1|NFIB|LIMS2|BMPR2
GO:0045785	MSigDB.M12870	GO_POSITIVE_REGULATION_OF_CELL_ADHESION (MSigDB)	BP	0.00030476	1	0.0518594	13	0.0764706	0.0247833	3.08557	173	170	0.0534979	243	GO_POSITIVE_REGULATION_OF_CELL_ADHESION	DNM2|DOCK1|HLA-E|IL4R|ITGA6|ITGAV|NEDD9|PODXL|PPP3CA|PRKCE|TFRC|TGM2|IQGAP1
GO:1902531	MSigDB.M11395	GO_REGULATION_OF_INTRACELLULAR_SIGNAL_TRANSDUCTION (MSigDB)	BP	0.000306093	1	0.0518594	36	0.211765	0.117899	1.79615	173	170	0.0311419	1156	GO_REGULATION_OF_INTRACELLULAR_SIGNAL_TRANSDUCTION	HIPK3|ARFGEF2|PDE10A|IRAK3|CTNNB1|DAB2IP|DNM2|DUSP1|A2M|ENG|MECOM|FOXO1|FLT1|MCF2L|PPP1R13B|SGMS1|RAPGEF1|ABR|IGF1R|NFKBIA|PPARD|PPP3CA|PRKCE|PLEKHG1|HEG1|ARHGAP31|RASGRF2|SEC14L1|TGM2|WWC2|CGNL1|IQGAP1|CFLAR|CYTH1|RAPGEF2|HERPUD1
GO:0031267	MSigDB.M26531	GO_SMALL_GTPASE_BINDING (MSigDB)	MF	0.000327675	1	0.0545906	16	0.0941176	0.0352881	2.66712	173	170	0.0462428	346	GO_SMALL_GTPASE_BINDING	UNC13B|DOCK1|MCF2L|MYRIP|RAPGEF1|ABR|RIN2|PLEKHG1|RASGRF2|PICALM|IQGAP1|FMNL3|RAPGEF2|USP6NL|DOCK4|TBC1D4
GO:0030155	MSigDB.M15176	GO_REGULATION_OF_CELL_ADHESION (MSigDB)	BP	0.00036033	1	0.0584007	18	0.105882	0.0429373	2.46598	173	170	0.0427553	421	GO_REGULATION_OF_CELL_ADHESION	DNM2|DOCK1|DUSP1|LIMCH1|HLA-E|ACER2|IL4R|ITGA6|ITGAV|NEDD9|PLXNA2|PODXL|PPP3CA|PRKCE|TFRC|TGM2|IQGAP1|CYTH1
GO:0023057	MSigDB.M22942	GO_NEGATIVE_REGULATION_OF_SIGNALING (MSigDB)	BP	0.000362229	1	0.0584007	29	0.170588	0.0877104	1.9449	173	170	0.0337209	860	GO_NEGATIVE_REGULATION_OF_SIGNALING	HIPK3|PDE10A|IRAK3|CTNNB1|DAB2IP|DNM2|DUSP1|MECOM|FOXO1|GRB10|RAPGEF1|IGF1R|INPP5D|ITGA6|ITGAV|SMAD6|NFKBIA|EGFL7|NLK|PPP3CA|HEG1|ZFYVE28|SEC14L1|NXN|WWC2|CGNL1|CFLAR|ACVR1|HERPUD1
GO:0003174	MSigDB.M22321	GO_MITRAL_VALVE_DEVELOPMENT (MSigDB)	BP	0.000398354	1	0.0606844	3	0.0176471	0.000917899	19.2255	173	170	0.333333	9	GO_MITRAL_VALVE_DEVELOPMENT	SMAD6|BMPR2|ACVR1
GO:0072311	MSigDB.M24577	GO_GLOMERULAR_EPITHELIAL_CELL_DIFFERENTIATION (MSigDB)	BP	0.000398354	1	0.0606844	3	0.0176471	0.000917899	19.2255	173	170	0.333333	9	GO_GLOMERULAR_EPITHELIAL_CELL_DIFFERENTIATION	MYO1E|PODXL|IQGAP1
GO:0031994	MSigDB.M26555	GO_INSULIN_LIKE_GROWTH_FACTOR_I_BINDING (MSigDB)	MF	0.000398354	1	0.0606844	3	0.0176471	0.000917899	19.2255	173	170	0.333333	9	GO_INSULIN_LIKE_GROWTH_FACTOR_I_BINDING	IGF1R|ITGA6|ITGAV
GO:0051056	MSigDB.M12560	GO_REGULATION_OF_SMALL_GTPASE_MEDIATED_SIGNAL_TRANSDUCTION (MSigDB)	BP	0.000400677	1	0.0606844	13	0.0764706	0.0254972	2.99918	173	170	0.052	250	GO_REGULATION_OF_SMALL_GTPASE_MEDIATED_SIGNAL_TRANSDUCTION	ARFGEF2|DAB2IP|DNM2|A2M|MCF2L|RAPGEF1|ABR|PLEKHG1|HEG1|ARHGAP31|RASGRF2|CGNL1|CYTH1
GO:0002237	MSigDB.M16728	GO_RESPONSE_TO_MOLECULE_OF_BACTERIAL_ORIGIN (MSigDB)	BP	0.000414241	1	0.0618023	10	0.0588235	0.0161142	3.65041	173	170	0.0632911	158	GO_RESPONSE_TO_MOLECULE_OF_BACTERIAL_ORIGIN	IRAK3|DAB2IP|SGMS1|ABR|NFKBIA|PLCG2|PPARD|PRKCE|B2M|SCARB1
GO:0042326	MSigDB.M15082	GO_NEGATIVE_REGULATION_OF_PHOSPHORYLATION (MSigDB)	BP	0.000458597	1	0.0674137	14	0.0823529	0.0292708	2.81349	173	170	0.0487805	287	GO_NEGATIVE_REGULATION_OF_PHOSPHORYLATION	HIPK3|IRAK3|DAB2IP|DUSP1|ENG|MECOM|FOXO1|GNAQ|GRB10|RAPGEF1|IGF1R|SMAD6|HEG1|ZFYVE28
GO:0010563	MSigDB.M13280	GO_NEGATIVE_REGULATION_OF_PHOSPHORUS_METABOLIC_PROCESS (MSigDB)	BP	0.000477736	1	0.0692095	16	0.0941176	0.036512	2.57772	173	170	0.0446927	358	GO_NEGATIVE_REGULATION_OF_PHOSPHORUS_METABOLIC_PROCESS	HIPK3|IRAK3|DAB2IP|DUSP1|ENG|MECOM|PHACTR1|FOXO1|GNAQ|GRB10|RAPGEF1|IGF1R|SMAD6|HEG1|ZFYVE28|IQGAP1
GO:0017124	MSigDB.M18290	GO_SH3_DOMAIN_BINDING (MSigDB)	MF	0.000493511	1	0.0695236	8	0.0470588	0.0108108	4.35294	173	170	0.0754717	106	GO_SH3_DOMAIN_BINDING	DAB2IP|DNM2|DOCK1|RAPGEF1|INPP5D|ARHGAP31|UVRAG|DOCK4
GO:0002683	MSigDB.M15523	GO_NEGATIVE_REGULATION_OF_IMMUNE_SYSTEM_PROCESS (MSigDB)	BP	0.000493815	1	0.0695236	12	0.0705882	0.0227435	3.10367	173	170	0.0538117	223	GO_NEGATIVE_REGULATION_OF_IMMUNE_SYSTEM_PROCESS	IRAK3|CTNNB1|DAB2IP|DUSP1|A2M|LRCH1|ABR|HLA-E|IL4R|INPP5D|NFKBIA|SEC14L1
GO:0005088	MSigDB.M18388	GO_RAS_GUANYL_NUCLEOTIDE_EXCHANGE_FACTOR_ACTIVITY (MSigDB)	MF	0.000525645	1	0.0726674	8	0.0470588	0.0109128	4.31226	173	170	0.0747664	107	GO_RAS_GUANYL_NUCLEOTIDE_EXCHANGE_FACTOR_ACTIVITY	DOCK1|MCF2L|RAPGEF1|ABR|RIN2|PLEKHG1|RASGRF2|RAPGEF2
GO:0008643	MSigDB.M10256	GO_CARBOHYDRATE_TRANSPORT (MSigDB)	BP	0.000530684	1	0.0726674	7	0.0411765	0.00836308	4.9236	173	170	0.0853659	82	GO_CARBOHYDRATE_TRANSPORT	GRB10|MEF2A|PPARD|SORT1|SLC2A1|ADIPOR2|MFSD2A
GO:0060589	MSigDB.M18508	GO_NUCLEOSIDE_TRIPHOSPHATASE_REGULATOR_ACTIVITY (MSigDB)	MF	0.000540681	1	0.0730357	13	0.0764706	0.0263131	2.90618	173	170	0.0503876	258	GO_NUCLEOSIDE_TRIPHOSPHATASE_REGULATOR_ACTIVITY	DAB2IP|DOCK1|GNAQ|ABR|AGFG1|ASAP1|RIN2|ARHGAP31|IQGAP1|RAPGEF2|USP6NL|DOCK4|TBC1D4
GO:0045603	MSigDB.M10482	GO_POSITIVE_REGULATION_OF_ENDOTHELIAL_CELL_DIFFERENTIATION (MSigDB)	BP	0.00056184	1	0.0738968	3	0.0176471	0.00101989	17.3029	173	170	0.3	10	GO_POSITIVE_REGULATION_OF_ENDOTHELIAL_CELL_DIFFERENTIATION	ADD1|CTNNB1|CLDN5
GO:0038180	MSigDB.M23480	GO_NERVE_GROWTH_FACTOR_SIGNALING_PATHWAY (MSigDB)	BP	0.00056184	1	0.0738968	3	0.0176471	0.00101989	17.3029	173	170	0.3	10	GO_NERVE_GROWTH_FACTOR_SIGNALING_PATHWAY	RAPGEF1|SORT1|RAPGEF2
GO:0043409	MSigDB.M11738	GO_NEGATIVE_REGULATION_OF_MAPK_CASCADE (MSigDB)	BP	0.000595002	1	0.0765059	8	0.0470588	0.0111168	4.23314	173	170	0.0733945	109	GO_NEGATIVE_REGULATION_OF_MAPK_CASCADE	HIPK3|IRAK3|DAB2IP|DUSP1|MECOM|FOXO1|RAPGEF1|IGF1R
GO:2000171	MSigDB.M13001	GO_NEGATIVE_REGULATION_OF_DENDRITE_DEVELOPMENT (MSigDB)	BP	0.000596985	1	0.0765059	4	0.0235294	0.00234574	10.0307	173	170	0.173913	23	GO_NEGATIVE_REGULATION_OF_DENDRITE_DEVELOPMENT	DNM3|ASAP1|PPP3CA|RAPGEF2
GO:0098589	MSigDB.M17755	GO_MEMBRANE_REGION (MSigDB)	CC	0.000625888	1	0.0791946	12	0.0705882	0.0233554	3.02235	173	170	0.0524017	229	GO_MEMBRANE_REGION	ADD1|CTNNB1|STOM|STX12|INPP5D|PECAM1|PODXL|SLC2A1|BMPR2|IQGAP1|CFLAR|SCARB1
GO:0072562	MSigDB.M17273	GO_BLOOD_MICROPARTICLE (MSigDB)	CC	0.000667996	1	0.0834604	5	0.0294118	0.00418154	7.03372	173	170	0.121951	41	GO_BLOOD_MICROPARTICLE	A2M|ENG|STOM|SLC2A1|TFRC
GO:0010942	MSigDB.M13833	GO_POSITIVE_REGULATION_OF_CELL_DEATH (MSigDB)	BP	0.000676999	1	0.0834604	18	0.105882	0.045283	2.33824	173	170	0.0405405	444	GO_POSITIVE_REGULATION_OF_CELL_DEATH	UNC13B|CTNNB1|DAB2IP|DNM2|DUSP1|FOXO1|MCF2L|PPP1R13B|ABR|ACER2|INPP5D|ITGA6|RASGRF2|RPS6KA2|SORT1|TGM2|PICALM|RAPGEF2
GO:0002698	MSigDB.M16089	GO_NEGATIVE_REGULATION_OF_IMMUNE_EFFECTOR_PROCESS (MSigDB)	BP	0.000684649	1	0.0834604	6	0.0352941	0.0063233	5.58159	173	170	0.0967742	62	GO_NEGATIVE_REGULATION_OF_IMMUNE_EFFECTOR_PROCESS	IRAK3|A2M|ABR|HLA-E|IL4R|SEC14L1
GO:0044093	MSigDB.M12495	GO_POSITIVE_REGULATION_OF_MOLECULAR_FUNCTION (MSigDB)	BP	0.000736232	1	0.0886672	35	0.205882	0.118817	1.73277	173	170	0.0300429	1165	GO_POSITIVE_REGULATION_OF_MOLECULAR_FUNCTION	IRAK3|ADD1|CTNNB1|DAB2IP|DNM2|DOCK1|CCNY|FLT1|DOCK9|GNAQ|RAPGEF1|ABR|AGFG1|ACER2|ITGA6|NEDD9|ASAP1|ABCB1|PLCG2|RIN2|PPP3CA|PRKCE|PRKCH|B2M|SLC39A10|ARHGAP31|PICALM|IQGAP1|CFLAR|SCARB1|RAPGEF2|HERPUD1|USP6NL|DOCK4|TBC1D4
GO:0071732	MSigDB.M11925	GO_CELLULAR_RESPONSE_TO_NITRIC_OXIDE (MSigDB)	BP	0.000762714	1	0.0906046	3	0.0176471	0.00112188	15.7299	173	170	0.272727	11	GO_CELLULAR_RESPONSE_TO_NITRIC_OXIDE	DNM2|FOXO1|CFLAR
GO:0006909	MSigDB.M16307	GO_PHAGOCYTOSIS (MSigDB)	BP	0.000770448	1	0.0906046	10	0.0588235	0.0174401	3.37289	173	170	0.0584795	171	GO_PHAGOCYTOSIS	DNM2|DOCK1|RAPGEF1|ABR|ITGAV|PECAM1|PLCG2|PRKCE|TGM2|SCARB1
GO:0042581	MSigDB.M17358	GO_SPECIFIC_GRANULE (MSigDB)	CC	0.000812488	1	0.0944375	7	0.0411765	0.00897501	4.5879	173	170	0.0795455	88	GO_SPECIFIC_GRANULE	STOM|ATP11A|ITGAV|B2M|PTPRB|TSPAN14|PDXK
GO:0035850	MSigDB.M15205	GO_EPITHELIAL_CELL_DIFFERENTIATION_INVOLVED_IN_KIDNEY_DEVELOPMENT (MSigDB)	BP	0.000830106	1	0.0953763	4	0.0235294	0.00254972	9.22824	173	170	0.16	25	GO_EPITHELIAL_CELL_DIFFERENTIATION_INVOLVED_IN_KIDNEY_DEVELOPMENT	CTNNB1|MYO1E|PODXL|IQGAP1
GO:0031226	MSigDB.M17166	GO_INTRINSIC_COMPONENT_OF_PLASMA_MEMBRANE (MSigDB)	CC	0.000845636	1	0.0960566	29	0.170588	0.0924018	1.84616	173	170	0.0320088	906	GO_INTRINSIC_COMPONENT_OF_PLASMA_MEMBRANE	SLCO2B1|STOM|FLT1|SGMS1|SLCO4A1|IGF1R|IL4R|ITGA6|ITGAV|PLXNA2|PODXL|SLC39A10|ESYT2|PTPRB|PTPRM|SLC1A1|SLC2A1|SLC7A1|BMPR2|TFRC|TGM2|ADIPOR2|TSPAN14|MFSD2A|ACVR1|OSMR|XPR1|SCARB1|RAPGEF2
GO:0014916	MSigDB.M22758	GO_REGULATION_OF_LUNG_BLOOD_PRESSURE (MSigDB)	BP	0.000886371	1	0.0973645	2	0.0117647	0.000305966	38.451	173	170	0.666667	3	GO_REGULATION_OF_LUNG_BLOOD_PRESSURE	NAMPT|BMPR2
GO:0060605	MSigDB.M24191	GO_TUBE_LUMEN_CAVITATION (MSigDB)	BP	0.000886371	1	0.0973645	2	0.0117647	0.000305966	38.451	173	170	0.666667	3	GO_TUBE_LUMEN_CAVITATION	NFIB|TGM2
GO:1901552	MSigDB.M25012	GO_POSITIVE_REGULATION_OF_ENDOTHELIAL_CELL_DEVELOPMENT (MSigDB)	BP	0.000886371	1	0.0973645	2	0.0117647	0.000305966	38.451	173	170	0.666667	3	GO_POSITIVE_REGULATION_OF_ENDOTHELIAL_CELL_DEVELOPMENT	ADD1|CLDN5
GO:0046578	MSigDB.M16052	GO_REGULATION_OF_RAS_PROTEIN_SIGNAL_TRANSDUCTION (MSigDB)	BP	0.00096188	1	0.102524	10	0.0588235	0.01795	3.27707	173	170	0.0568182	176	GO_REGULATION_OF_RAS_PROTEIN_SIGNAL_TRANSDUCTION	ARFGEF2|DAB2IP|DNM2|MCF2L|RAPGEF1|ABR|PLEKHG1|HEG1|RASGRF2|CYTH1
GO:2000826	MSigDB.M12668	GO_REGULATION_OF_HEART_MORPHOGENESIS (MSigDB)	BP	0.000967883	1	0.102524	4	0.0235294	0.00265171	8.8733	173	170	0.153846	26	GO_REGULATION_OF_HEART_MORPHOGENESIS	CTNNB1|ENG|BMPR2|ACVR1
GO:0001974	MSigDB.M14110	GO_BLOOD_VESSEL_REMODELING (MSigDB)	BP	0.000967883	1	0.102524	4	0.0235294	0.00265171	8.8733	173	170	0.153846	26	GO_BLOOD_VESSEL_REMODELING	EPAS1|ABR|BMPR2|TGM2
GO:0050778	MSigDB.M16000	GO_POSITIVE_REGULATION_OF_IMMUNE_RESPONSE (MSigDB)	BP	0.000974366	1	0.102524	17	0.1	0.0428353	2.33452	173	170	0.0404762	420	GO_POSITIVE_REGULATION_OF_IMMUNE_RESPONSE	IRAK3|DAB2IP|BTNL9|DOCK1|A2M|RAPGEF1|HLA-E|IL4R|INPP5D|NFKBIA|PLCG2|PRKCE|PRKCH|B2M|SLC39A10|SEC14L1|TFRC
GO:0060037	MSigDB.M14854	GO_PHARYNGEAL_SYSTEM_DEVELOPMENT (MSigDB)	BP	0.00100404	1	0.103462	3	0.0176471	0.00122387	14.4191	173	170	0.25	12	GO_PHARYNGEAL_SYSTEM_DEVELOPMENT	PLXNA2|BMPR2|ACVR1
GO:0071731	MSigDB.M16967	GO_RESPONSE_TO_NITRIC_OXIDE (MSigDB)	BP	0.00100404	1	0.103462	3	0.0176471	0.00122387	14.4191	173	170	0.25	12	GO_RESPONSE_TO_NITRIC_OXIDE	DNM2|FOXO1|CFLAR
GO:0030027	MSigDB.M17531	GO_LAMELLIPODIUM (MSigDB)	CC	0.0010196	1	0.103462	9	0.0529412	0.0149924	3.53121	173	170	0.0612245	147	GO_LAMELLIPODIUM	CTNNB1|DNM2|PARVB|ITGAV|NEDD9|PODXL|ARHGAP31|PTPRM|SORBS2
GO:0032835	MSigDB.M13352	GO_GLOMERULUS_DEVELOPMENT (MSigDB)	BP	0.00102996	1	0.103462	5	0.0294118	0.0045895	6.4085	173	170	0.111111	45	GO_GLOMERULUS_DEVELOPMENT	MYO1E|PECAM1|PODXL|IQGAP1|CFLAR
GO:0034219	MSigDB.M13589	GO_CARBOHYDRATE_TRANSMEMBRANE_TRANSPORT (MSigDB)	BP	0.00103503	1	0.103462	6	0.0352941	0.00683325	5.16506	173	170	0.0895522	67	GO_CARBOHYDRATE_TRANSMEMBRANE_TRANSPORT	GRB10|MEF2A|PPARD|SORT1|SLC2A1|ADIPOR2
GO:0098772	MSigDB.M18465	GO_MOLECULAR_FUNCTION_REGULATOR (MSigDB)	MF	0.00104849	1	0.103769	31	0.182353	0.102703	1.77554	173	170	0.0307845	1007	GO_MOLECULAR_FUNCTION_REGULATOR	NAMPT|ARFGEF2|CMTM8|DAB2IP|DOCK1|A2M|CCNY|PHACTR1|MCF2L|DOCK9|GNAQ|RAPGEF1|ABR|AGFG1|ASAP1|CRIM1|RIN2|PRKCE|PLEKHG1|ARHGAP31|RASGRF2|RPGR|SEC14L1|IQGAP1|CFLAR|HERC2|CYTH1|RAPGEF2|USP6NL|DOCK4|TBC1D4
GO:0015711	MSigDB.M13556	GO_ORGANIC_ANION_TRANSPORT (MSigDB)	BP	0.00108194	1	0.10603	13	0.0764706	0.0283529	2.6971	173	170	0.0467626	278	GO_ORGANIC_ANION_TRANSPORT	UNC13B|SLCO2B1|ATP11A|SLCO4A1|ABCB1|PPARD|ATP10A|SLC1A1|SLC2A1|SLC7A1|SLC7A5|MFSD2A|SCARB1
GO:0034330	MSigDB.M12450	GO_CELL_JUNCTION_ORGANIZATION (MSigDB)	BP	0.00109757	1	0.106517	11	0.0647059	0.0215196	3.00683	173	170	0.0521327	211	GO_CELL_JUNCTION_ORGANIZATION	ADD1|CTNNB1|LIMCH1|RAPGEF1|ITGA6|LIMS2|PRKCH|HEG1|CLDN5|IQGAP1|RAPGEF2
GO:0019955	MSigDB.M17882	GO_CYTOKINE_BINDING (MSigDB)	MF	0.00111915	1	0.106718	6	0.0352941	0.00693524	5.0891	173	170	0.0882353	68	GO_CYTOKINE_BINDING	A2M|ENG|ITGAV|BMPR2|ACVR1|OSMR
GO:0030858	MSigDB.M10054	GO_POSITIVE_REGULATION_OF_EPITHELIAL_CELL_DIFFERENTIATION (MSigDB)	BP	0.00112099	1	0.106718	4	0.0235294	0.0027537	8.54466	173	170	0.148148	27	GO_POSITIVE_REGULATION_OF_EPITHELIAL_CELL_DIFFERENTIATION	ADD1|CTNNB1|PRKCH|CLDN5
GO:0034329	MSigDB.M14884	GO_CELL_JUNCTION_ASSEMBLY (MSigDB)	BP	0.00114173	1	0.107667	10	0.0588235	0.018358	3.20425	173	170	0.0555556	180	GO_CELL_JUNCTION_ASSEMBLY	CTNNB1|LIMCH1|RAPGEF1|ITGA6|LIMS2|PRKCH|HEG1|CLDN5|IQGAP1|RAPGEF2
GO:0009607	MSigDB.M15407	GO_RESPONSE_TO_BIOTIC_STIMULUS (MSigDB)	BP	0.00116785	1	0.109101	17	0.1	0.0435492	2.29625	173	170	0.0398126	427	GO_RESPONSE_TO_BIOTIC_STIMULUS	UNC13B|IRAK3|DAB2IP|SGMS1|ABR|HLA-E|IL4R|NFIB|NFKBIA|PLCG2|PPARD|PRKCE|B2M|SEC14L1|CFLAR|XPR1|SCARB1
GO:0042060	MSigDB.M11957	GO_WOUND_HEALING (MSigDB)	BP	0.00121323	1	0.112291	14	0.0823529	0.0323304	2.54723	173	170	0.044164	317	GO_WOUND_HEALING	DOCK1|A2M|DOCK9|GNAQ|PECAM1|PLCG2|PPARD|PPP3CA|PRKCE|PRKCH|VWF|ADIPOR2|CFLAR|SCARB1
GO:0060089	MSigDB.M26750	GO_MOLECULAR_TRANSDUCER_ACTIVITY (MSigDB)	MF	0.00126052	1	0.115016	20	0.117647	0.0558899	2.10498	173	170	0.0364964	548	GO_MOLECULAR_TRANSDUCER_ACTIVITY	ENG|FLT1|IGF1R|IL4R|ITGAV|SMAD6|NR3C2|CRIM1|CDK17|PLXNA2|PPARD|PTPRB|PTPRM|SORT1|BMPR2|ADIPOR2|ACVR1|OSMR|XPR1|SCARB1
GO:0006820	MSigDB.M12081	GO_ANION_TRANSPORT (MSigDB)	BP	0.00127021	1	0.115016	15	0.0882353	0.036206	2.43703	173	170	0.0422535	355	GO_ANION_TRANSPORT	UNC13B|SLCO2B1|ATP11A|SLCO4A1|ABCB1|PPARD|ANO2|ATP10A|SLC1A1|SLC2A1|SLC7A1|SLC7A5|MFSD2A|XPR1|SCARB1
GO:0050774	MSigDB.M11364	GO_NEGATIVE_REGULATION_OF_DENDRITE_MORPHOGENESIS (MSigDB)	BP	0.00128869	1	0.115016	3	0.0176471	0.00132585	13.31	173	170	0.230769	13	GO_NEGATIVE_REGULATION_OF_DENDRITE_MORPHOGENESIS	DNM3|PPP3CA|RAPGEF2
GO:0060841	MSigDB.M15952	GO_VENOUS_BLOOD_VESSEL_DEVELOPMENT (MSigDB)	BP	0.00128869	1	0.115016	3	0.0176471	0.00132585	13.31	173	170	0.230769	13	GO_VENOUS_BLOOD_VESSEL_DEVELOPMENT	ENG|HEG1|BMPR2
GO:0050777	MSigDB.M15641	GO_NEGATIVE_REGULATION_OF_IMMUNE_RESPONSE (MSigDB)	BP	0.00130304	1	0.115267	6	0.0352941	0.00713921	4.9437	173	170	0.0857143	70	GO_NEGATIVE_REGULATION_OF_IMMUNE_RESPONSE	IRAK3|A2M|ABR|HLA-E|IL4R|INPP5D
GO:0022603	MSigDB.M14813	GO_REGULATION_OF_ANATOMICAL_STRUCTURE_MORPHOGENESIS (MSigDB)	BP	0.00133338	1	0.116916	24	0.141176	0.073024	1.93329	173	170	0.0335196	716	GO_REGULATION_OF_ANATOMICAL_STRUCTURE_MORPHOGENESIS	CTNNB1|DAB2IP|PRICKLE2|DNM2|DOCK1|ENG|FLT1|DNM3|ABR|PARVB|IL4R|NEDD9|NFIB|PIK3C2A|PLXNA2|PPP3CA|LIMS2|ATP10A|PTPRM|BMPR2|CFLAR|ACVR1|FMNL3|RAPGEF2
GO:0061061	MSigDB.M12572	GO_MUSCLE_STRUCTURE_DEVELOPMENT (MSigDB)	BP	0.00136473	1	0.118624	16	0.0941176	0.0402856	2.33626	173	170	0.0405063	395	GO_MUSCLE_STRUCTURE_DEVELOPMENT	CTNNB1|ENG|EPAS1|FLNB|SYNE1|IL4R|MEF2A|PPARD|PPP3CA|GPCPD1|HEG1|SORT1|SORBS2|TANC1|CFLAR|ACVR1
GO:0012506	MSigDB.M17049	GO_VESICLE_MEMBRANE (MSigDB)	CC	0.00140647	1	0.121199	20	0.117647	0.0563998	2.08595	173	170	0.0361664	553	GO_VESICLE_MEMBRANE	UNC13B|NOSTRIN|AP3S1|DNM2|STOM|ATP11A|STX12|RAPGEF1|HLA-E|ITGAV|PECAM1|B2M|PTPRB|SORT1|TFRC|TSPAN14|PICALM|IQGAP1|CADPS2|SCARB1
GO:0098657	MSigDB.M15727	GO_IMPORT_INTO_CELL (MSigDB)	BP	0.00146401	1	0.125079	18	0.105882	0.0484447	2.18563	173	170	0.0378947	475	GO_IMPORT_INTO_CELL	NOSTRIN|DNM2|DOCK1|DNM3|MYO1E|PIK3C2A|PLCG2|RIN2|PPP3CA|B2M|SLC39A10|ESYT2|SORT1|SLC1A1|SLC7A1|TFRC|PICALM|SCARB1
GO:0042692	MSigDB.M16018	GO_MUSCLE_CELL_DIFFERENTIATION (MSigDB)	BP	0.00148198	1	0.125541	11	0.0647059	0.0223355	2.89699	173	170	0.0502283	219	GO_MUSCLE_CELL_DIFFERENTIATION	CTNNB1|ENG|SYNE1|IL4R|MEF2A|PPP3CA|SORT1|SORBS2|TANC1|CFLAR|ACVR1
GO:0009986	MSigDB.M17491	GO_CELL_SURFACE (MSigDB)	CC	0.0015004	1	0.125715	17	0.1	0.0445691	2.24371	173	170	0.0389016	437	GO_CELL_SURFACE	BTNL9|ENG|HLA-E|ITGA6|ITGAV|EGFL7|PECAM1|ABCB1|B2M|HEG1|SORT1|BMPR2|TFRC|TSPAN14|PICALM|OSMR|SCARB1
GO:1901888	MSigDB.M11353	GO_REGULATION_OF_CELL_JUNCTION_ASSEMBLY (MSigDB)	BP	0.00150918	1	0.125715	6	0.0352941	0.00734319	4.80637	173	170	0.0833333	72	GO_REGULATION_OF_CELL_JUNCTION_ASSEMBLY	LIMCH1|RAPGEF1|PRKCH|CLDN5|IQGAP1|RAPGEF2
GO:0035091	MSigDB.M18286	GO_PHOSPHATIDYLINOSITOL_BINDING (MSigDB)	MF	0.00152226	1	0.125756	10	0.0588235	0.0190719	3.0843	173	170	0.0534759	187	GO_PHOSPHATIDYLINOSITOL_BINDING	DAB2IP|MCF2L|MYO1E|ASAP1|PIK3C2A|ESYT2|ZFYVE28|PICALM|IQGAP1|SCARB1
GO:0008285	MSigDB.M22547	GO_NEGATIVE_REGULATION_OF_CELL_POPULATION_PROLIFERATION (MSigDB)	BP	0.00155419	1	0.127342	16	0.0941176	0.0407955	2.30706	173	170	0.04	400	GO_NEGATIVE_REGULATION_OF_CELL_POPULATION_PROLIFERATION	CTNNB1|DAB2IP|DUSP1|FLT1|RAPGEF1|INPP5D|SMAD6|NFIB|PPARD|LIMS2|PTPN14|PTPRM|RPS6KA2|BMPR2|SMARCA2|RAPGEF2
GO:0051050	MSigDB.M15500	GO_POSITIVE_REGULATION_OF_TRANSPORT (MSigDB)	BP	0.00157003	1	0.127458	21	0.123529	0.0610913	2.02205	173	170	0.0350584	599	GO_POSITIVE_REGULATION_OF_TRANSPORT	UNC13B|DNM2|STOM|PPP1R13B|MYRIP|DNM3|RAPGEF1|ABR|HLA-E|IL4R|ITGAV|MEF2A|NFKBIA|ABCB1|PLCG2|PPARD|PPP3CA|PRKCE|B2M|ADIPOR2|CADPS2
GO:0005794	MSigDB.M17698	GO_GOLGI_APPARATUS (MSigDB)	CC	0.00160004	1	0.127458	32	0.188235	0.110046	1.71052	173	170	0.0296571	1079	GO_GOLGI_APPARATUS	UNC13B|ARFGEF2|GALNT15|AP3S1|DNM2|CHSY1|ATP11A|SYNE1|STX12|ST6GALNAC3|SGMS1|DNM3|HLA-E|ST8SIA6|ACER2|GALNT18|SMAD6|NEDD9|PIK3C2A|PRKCE|B2M|RPGR|SORT1|SEC14L1|ST6GAL1|SLC2A1|PICALM|FMNL3|XPR1|CYTH1|USP6NL|DOCK4
GO:0007398	MSigDB.M12267	GO_ECTODERM_DEVELOPMENT (MSigDB)	BP	0.00161936	1	0.127458	3	0.0176471	0.00142784	12.3592	173	170	0.214286	14	GO_ECTODERM_DEVELOPMENT	CTNNB1|ETS2|ITGA6
GO:0010888	MSigDB.M14609	GO_NEGATIVE_REGULATION_OF_LIPID_STORAGE (MSigDB)	BP	0.00161936	1	0.127458	3	0.0176471	0.00142784	12.3592	173	170	0.214286	14	GO_NEGATIVE_REGULATION_OF_LIPID_STORAGE	ITGAV|NFKBIA|PPARD
GO:1902170	MSigDB.M15925	GO_CELLULAR_RESPONSE_TO_REACTIVE_NITROGEN_SPECIES (MSigDB)	BP	0.00161936	1	0.127458	3	0.0176471	0.00142784	12.3592	173	170	0.214286	14	GO_CELLULAR_RESPONSE_TO_REACTIVE_NITROGEN_SPECIES	DNM2|FOXO1|CFLAR
GO:0050776	MSigDB.M11626	GO_REGULATION_OF_IMMUNE_RESPONSE (MSigDB)	BP	0.00165048	1	0.128892	19	0.111765	0.0530342	2.10741	173	170	0.0365385	520	GO_REGULATION_OF_IMMUNE_RESPONSE	IRAK3|DAB2IP|BTNL9|DOCK1|A2M|RAPGEF1|ABR|HLA-E|IL4R|INPP5D|NFKBIA|PLCG2|PPP3CA|PRKCE|PRKCH|B2M|SLC39A10|SEC14L1|TFRC
GO:0003281	MSigDB.M14093	GO_VENTRICULAR_SEPTUM_DEVELOPMENT (MSigDB)	BP	0.00166603	1	0.129098	5	0.0294118	0.00509944	5.76765	173	170	0.1	50	GO_VENTRICULAR_SEPTUM_DEVELOPMENT	DNM2|SMAD6|HEG1|BMPR2|ACVR1
GO:0061005	MSigDB.M12569	GO_CELL_DIFFERENTIATION_INVOLVED_IN_KIDNEY_DEVELOPMENT (MSigDB)	BP	0.00168112	1	0.129265	4	0.0235294	0.00305966	7.6902	173	170	0.133333	30	GO_CELL_DIFFERENTIATION_INVOLVED_IN_KIDNEY_DEVELOPMENT	CTNNB1|MYO1E|PODXL|IQGAP1
GO:1902532	MSigDB.M11941	GO_NEGATIVE_REGULATION_OF_INTRACELLULAR_SIGNAL_TRANSDUCTION (MSigDB)	BP	0.00172355	1	0.130732	14	0.0823529	0.0335543	2.45432	173	170	0.0425532	329	GO_NEGATIVE_REGULATION_OF_INTRACELLULAR_SIGNAL_TRANSDUCTION	HIPK3|PDE10A|IRAK3|DAB2IP|DUSP1|MECOM|FOXO1|RAPGEF1|IGF1R|HEG1|SEC14L1|WWC2|CGNL1|HERPUD1
GO:0045906	MSigDB.M23756	GO_NEGATIVE_REGULATION_OF_VASOCONSTRICTION (MSigDB)	BP	0.00175252	1	0.130732	2	0.0117647	0.000407955	28.8382	173	170	0.5	4	GO_NEGATIVE_REGULATION_OF_VASOCONSTRICTION	BMPR2|DOCK4
GO:0060916	MSigDB.M24233	GO_MESENCHYMAL_CELL_PROLIFERATION_INVOLVED_IN_LUNG_DEVELOPMENT (MSigDB)	BP	0.00175252	1	0.130732	2	0.0117647	0.000407955	28.8382	173	170	0.5	4	GO_MESENCHYMAL_CELL_PROLIFERATION_INVOLVED_IN_LUNG_DEVELOPMENT	CTNNB1|NFIB
GO:0038132	MSigDB.M26636	GO_NEUREGULIN_BINDING (MSigDB)	MF	0.00175252	1	0.130732	2	0.0117647	0.000407955	28.8382	173	170	0.5	4	GO_NEUREGULIN_BINDING	ITGA6|ITGAV
GO:0008047	MSigDB.M18392	GO_ENZYME_ACTIVATOR_ACTIVITY (MSigDB)	MF	0.00181165	1	0.134143	15	0.0882353	0.0375319	2.35094	173	170	0.0407609	368	GO_ENZYME_ACTIVATOR_ACTIVITY	DAB2IP|DOCK1|GNAQ|ABR|AGFG1|ASAP1|RIN2|PRKCE|ARHGAP31|IQGAP1|CFLAR|RAPGEF2|USP6NL|DOCK4|TBC1D4
GO:0046983	MSigDB.M18046	GO_PROTEIN_DIMERIZATION_ACTIVITY (MSigDB)	MF	0.00182802	1	0.134359	25	0.147059	0.0791433	1.85813	173	170	0.0322165	776	GO_PROTEIN_DIMERIZATION_ACTIVITY	NAMPT|IRAK3|ADD1|CTNNB1|DAB2IP|ENG|EPAS1|STOM|SYNE1|MEF2A|NPAS2|PECAM1|PPARD|PPP3CA|ANO2|HIF3A|ST6GAL1|TFRC|VWF|ADIPOR2|PDXK|CFLAR|ACVR1|ABCG2|SCARB1
GO:0007169	MSigDB.M15457	GO_TRANSMEMBRANE_RECEPTOR_PROTEIN_TYROSINE_KINASE_SIGNALING_PATHWAY (MSigDB)	BP	0.00184497	1	0.134616	18	0.105882	0.0494646	2.14057	173	170	0.0371134	485	GO_TRANSMEMBRANE_RECEPTOR_PROTEIN_TYROSINE_KINASE_SIGNALING_PATHWAY	AP3S1|CTNNB1|DAB2IP|DOCK1|FOXO1|FLT1|ANKS1A|GRB10|RAPGEF1|IGF1R|ITGAV|MYO1E|CRIM1|PIK3C2A|ZFYVE28|SORT1|IQGAP1|RAPGEF2
GO:0043086	MSigDB.M13991	GO_NEGATIVE_REGULATION_OF_CATALYTIC_ACTIVITY (MSigDB)	BP	0.00186513	1	0.135007	17	0.1	0.045487	2.19843	173	170	0.0381166	446	GO_NEGATIVE_REGULATION_OF_CATALYTIC_ACTIVITY	HIPK3|IRAK3|DAB2IP|DUSP1|A2M|PHACTR1|LRCH1|GNAQ|IGF1R|CRIM1|HEG1|ZFYVE28|SORT1|PICALM|IQGAP1|CFLAR|HERPUD1
GO:0010876	MSigDB.M15749	GO_LIPID_LOCALIZATION (MSigDB)	BP	0.00190317	1	0.135007	11	0.0647059	0.0230495	2.80726	173	170	0.0486726	226	GO_LIPID_LOCALIZATION	SLCO2B1|ATP11A|STX12|ITGAV|NFKBIA|ABCB1|PPARD|ATP10A|ESYT2|MFSD2A|SCARB1
GO:0045177	MSigDB.M17142	GO_APICAL_PART_OF_CELL (MSigDB)	CC	0.00190317	1	0.135007	11	0.0647059	0.0230495	2.80726	173	170	0.0486726	226	GO_APICAL_PART_OF_CELL	CTNNB1|ABCB1|PODXL|SLC1A1|SLC2A1|BMPR2|SLC7A5|SORBS2|ACVR1|OSMR|RAPGEF2
GO:0070303	MSigDB.M14839	GO_NEGATIVE_REGULATION_OF_STRESS_ACTIVATED_PROTEIN_KINASE_SIGNALING_CASCADE (MSigDB)	BP	0.00190437	1	0.135007	4	0.0235294	0.00316165	7.44213	173	170	0.129032	31	GO_NEGATIVE_REGULATION_OF_STRESS_ACTIVATED_PROTEIN_KINASE_SIGNALING_CASCADE	HIPK3|DUSP1|MECOM|FOXO1
GO:0050673	MSigDB.M15437	GO_EPITHELIAL_CELL_PROLIFERATION (MSigDB)	BP	0.00197061	1	0.137777	11	0.0647059	0.0231515	2.7949	173	170	0.0484581	227	GO_EPITHELIAL_CELL_PROLIFERATION	CTNNB1|DAB2IP|FLT1|NFIB|EGFL7|PPARD|LIMS2|PTPRM|BMPR2|CFLAR|SCARB1
GO:0003279	MSigDB.M10373	GO_CARDIAC_SEPTUM_DEVELOPMENT (MSigDB)	BP	0.00199509	1	0.137777	6	0.0352941	0.00775115	4.55341	173	170	0.0789474	76	GO_CARDIAC_SEPTUM_DEVELOPMENT	DNM2|ENG|SMAD6|HEG1|BMPR2|ACVR1
GO:0097503	MSigDB.M16553	GO_SIALYLATION (MSigDB)	BP	0.00199856	1	0.137777	3	0.0176471	0.00152983	11.5353	173	170	0.2	15	GO_SIALYLATION	ST6GALNAC3|ST8SIA6|ST6GAL1
GO:0008373	MSigDB.M26296	GO_SIALYLTRANSFERASE_ACTIVITY (MSigDB)	MF	0.00199856	1	0.137777	3	0.0176471	0.00152983	11.5353	173	170	0.2	15	GO_SIALYLTRANSFERASE_ACTIVITY	ST6GALNAC3|ST8SIA6|ST6GAL1
GO:0005543	MSigDB.M19021	GO_PHOSPHOLIPID_BINDING (MSigDB)	MF	0.00207861	1	0.142314	13	0.0764706	0.0304946	2.50767	173	170	0.0434783	299	GO_PHOSPHOLIPID_BINDING	UNC13B|CPNE8|DAB2IP|MCF2L|MYO1E|ASAP1|PIK3C2A|ESYT2|ZFYVE28|PICALM|IQGAP1|SCARB1|RAPGEF2
GO:0010883	MSigDB.M10255	GO_REGULATION_OF_LIPID_STORAGE (MSigDB)	BP	0.00214734	1	0.145032	4	0.0235294	0.00326364	7.20956	173	170	0.125	32	GO_REGULATION_OF_LIPID_STORAGE	ITGAV|NFKBIA|PPARD|SCARB1
GO:0097366	MSigDB.M24766	GO_RESPONSE_TO_BRONCHODILATOR (MSigDB)	BP	0.00214734	1	0.145032	4	0.0235294	0.00326364	7.20956	173	170	0.125	32	GO_RESPONSE_TO_BRONCHODILATOR	DNM2|FOXO1|PPP3CA|CFLAR
GO:0008289	MSigDB.M18981	GO_LIPID_BINDING (MSigDB)	MF	0.00219813	1	0.147119	17	0.1	0.0462009	2.16446	173	170	0.0375276	453	GO_LIPID_BINDING	UNC13B|CPNE8|DAB2IP|MCF2L|NR3C2|MYO1E|ASAP1|PIK3C2A|PPARD|ESYT2|ZFYVE28|PICALM|IQGAP1|CYTH1|CADPS2|SCARB1|RAPGEF2
GO:0006468	MSigDB.M13420	GO_PROTEIN_PHOSPHORYLATION (MSigDB)	BP	0.00220767	1	0.147119	35	0.205882	0.126466	1.62796	173	170	0.0282258	1240	GO_PROTEIN_PHOSPHORYLATION	HIPK3|IRAK3|CTNNB1|DAB2IP|DUSP1|ENG|ERG|MECOM|CCNY|LIMCH1|SMG1|FOXO1|FLT1|GNAQ|RAPGEF1|IGF1R|ITGAV|SMAD6|MEF2A|NEDD9|CDK17|NLK|PECAM1|PRKCE|PRKCH|HEG1|ZFYVE28|RASGRF2|RPS6KA2|BMPR2|UVRAG|IQGAP1|CFLAR|ACVR1|RAPGEF2
GO:0050680	MSigDB.M10067	GO_NEGATIVE_REGULATION_OF_EPITHELIAL_CELL_PROLIFERATION (MSigDB)	BP	0.00227839	1	0.150826	6	0.0352941	0.00795512	4.43665	173	170	0.0769231	78	GO_NEGATIVE_REGULATION_OF_EPITHELIAL_CELL_PROLIFERATION	DAB2IP|FLT1|NFIB|PPARD|LIMS2|PTPRM
GO:1901698	MSigDB.M10215	GO_RESPONSE_TO_NITROGEN_COMPOUND (MSigDB)	BP	0.00229712	1	0.151066	21	0.123529	0.0630291	1.95988	173	170	0.0339806	618	GO_RESPONSE_TO_NITROGEN_COMPOUND	NAMPT|IRAK3|AP3S1|CTNNB1|DNM2|DUSP1|FOXO1|GNAQ|GRB10|RAPGEF1|IGF1R|NFKBIA|PIK3C2A|PPP3CA|PRKCE|SORT1|SLC2A1|IQGAP1|CFLAR|RAPGEF2|TBC1D4
GO:0014902	MSigDB.M14770	GO_MYOTUBE_DIFFERENTIATION (MSigDB)	BP	0.00235229	1	0.153683	5	0.0294118	0.00550739	5.34041	173	170	0.0925926	54	GO_MYOTUBE_DIFFERENTIATION	IL4R|PPP3CA|SORT1|TANC1|CFLAR
GO:0032989	MSigDB.M14697	GO_CELLULAR_COMPONENT_MORPHOGENESIS (MSigDB)	BP	0.00253799	1	0.162473	26	0.152941	0.0855686	1.78735	173	170	0.0309893	839	GO_CELLULAR_COMPONENT_MORPHOGENESIS	ADD1|CTNNB1|DAB2IP|DNM2|DOCK1|FLNB|DNM3|GRB10|PARVB|AGFG1|ITGAV|MEF2A|NEDD9|NFIB|PECAM1|PLXNA2|PPP3CA|ATP10A|HEG1|PTPRM|BMPR2|PICALM|IQGAP1|CFLAR|FMNL3|RAPGEF2
GO:0015914	MSigDB.M14795	GO_PHOSPHOLIPID_TRANSPORT (MSigDB)	BP	0.00255184	1	0.162473	5	0.0294118	0.00560938	5.24332	173	170	0.0909091	55	GO_PHOSPHOLIPID_TRANSPORT	ATP11A|ABCB1|ATP10A|MFSD2A|SCARB1
GO:0050764	MSigDB.M15210	GO_REGULATION_OF_PHAGOCYTOSIS (MSigDB)	BP	0.00255184	1	0.162473	5	0.0294118	0.00560938	5.24332	173	170	0.0909091	55	GO_REGULATION_OF_PHAGOCYTOSIS	DNM2|RAPGEF1|ABR|ITGAV|SCARB1
GO:0003151	MSigDB.M15408	GO_OUTFLOW_TRACT_MORPHOGENESIS (MSigDB)	BP	0.00255184	1	0.162473	5	0.0294118	0.00560938	5.24332	173	170	0.0909091	55	GO_OUTFLOW_TRACT_MORPHOGENESIS	CTNNB1|ENG|SMAD6|BMPR2|CLDN5
GO:1901700	MSigDB.M13558	GO_RESPONSE_TO_OXYGEN_CONTAINING_COMPOUND (MSigDB)	BP	0.00256857	1	0.162503	29	0.170588	0.0993371	1.71727	173	170	0.0297741	974	GO_RESPONSE_TO_OXYGEN_CONTAINING_COMPOUND	NAMPT|UNC13B|IRAK3|AP3S1|CTNNB1|DAB2IP|DNM2|DUSP1|FOXO1|SGMS1|GNAQ|GRB10|RAPGEF1|ABR|ACER2|IGF1R|NFKBIA|PIK3C2A|PLCG2|PPARD|PPP3CA|PRKCE|SORT1|SLC2A1|IQGAP1|CFLAR|SCARB1|RAPGEF2|TBC1D4
GO:0043292	MSigDB.M17336	GO_CONTRACTILE_FIBER (MSigDB)	CC	0.00260169	1	0.163563	8	0.0470588	0.0139725	3.36797	173	170	0.0583942	137	GO_CONTRACTILE_FIBER	CTNNB1|FLNB|SYNE1|PARVB|PECAM1|PPP3CA|SLC2A1|SORBS2
GO:0097755	MSigDB.M24790	GO_POSITIVE_REGULATION_OF_BLOOD_VESSEL_DIAMETER (MSigDB)	BP	0.00269587	1	0.168243	4	0.0235294	0.00346762	6.78547	173	170	0.117647	34	GO_POSITIVE_REGULATION_OF_BLOOD_VESSEL_DIAMETER	PPARD|PTPRM|BMPR2|DOCK4
GO:0006897	MSigDB.M16060	GO_ENDOCYTOSIS (MSigDB)	BP	0.00273119	1	0.168243	15	0.0882353	0.0391637	2.25299	173	170	0.0390625	384	GO_ENDOCYTOSIS	NOSTRIN|DNM2|DOCK1|DNM3|MYO1E|PIK3C2A|PLCG2|RIN2|PPP3CA|B2M|ESYT2|SORT1|TFRC|PICALM|SCARB1
GO:0071495	MSigDB.M15026	GO_CELLULAR_RESPONSE_TO_ENDOGENOUS_STIMULUS (MSigDB)	BP	0.00281896	1	0.168243	27	0.158824	0.09077	1.74974	173	170	0.0303371	890	GO_CELLULAR_RESPONSE_TO_ENDOGENOUS_STIMULUS	NAMPT|AP3S1|CTNNB1|DAB2IP|DNM2|DUSP1|ENG|FOXO1|GNAQ|GRB10|RAPGEF1|IGF1R|SMAD6|NR3C2|NLK|PIK3C2A|PPARD|PRKCE|SORT1|BMPR2|CLDN5|ADIPOR2|IQGAP1|CFLAR|ACVR1|RAPGEF2|TBC1D4
GO:0042612	MSigDB.M17828	GO_MHC_CLASS_I_PROTEIN_COMPLEX (MSigDB)	CC	0.00288758	1	0.168243	2	0.0117647	0.000509944	23.0706	173	170	0.4	5	GO_MHC_CLASS_I_PROTEIN_COMPLEX	HLA-E|B2M
GO:0002428	MSigDB.M22252	GO_ANTIGEN_PROCESSING_AND_PRESENTATION_OF_PEPTIDE_ANTIGEN_VIA_MHC_CLASS_IB (MSigDB)	BP	0.00288758	1	0.168243	2	0.0117647	0.000509944	23.0706	173	170	0.4	5	GO_ANTIGEN_PROCESSING_AND_PRESENTATION_OF_PEPTIDE_ANTIGEN_VIA_MHC_CLASS_IB	HLA-E|B2M
GO:0010668	MSigDB.M22656	GO_ECTODERMAL_CELL_DIFFERENTIATION (MSigDB)	BP	0.00288758	1	0.168243	2	0.0117647	0.000509944	23.0706	173	170	0.4	5	GO_ECTODERMAL_CELL_DIFFERENTIATION	ETS2|ITGA6
GO:0050861	MSigDB.M23917	GO_POSITIVE_REGULATION_OF_B_CELL_RECEPTOR_SIGNALING_PATHWAY (MSigDB)	BP	0.00288758	1	0.168243	2	0.0117647	0.000509944	23.0706	173	170	0.4	5	GO_POSITIVE_REGULATION_OF_B_CELL_RECEPTOR_SIGNALING_PATHWAY	PRKCH|SLC39A10
GO:1905007	MSigDB.M25312	GO_POSITIVE_REGULATION_OF_EPITHELIAL_TO_MESENCHYMAL_TRANSITION_INVOLVED_IN_ENDOCARDIAL_CUSHION_FORMATION (MSigDB)	BP	0.00288758	1	0.168243	2	0.0117647	0.000509944	23.0706	173	170	0.4	5	GO_POSITIVE_REGULATION_OF_EPITHELIAL_TO_MESENCHYMAL_TRANSITION_INVOLVED_IN_ENDOCARDIAL_CUSHION_FORMATION	ENG|ACVR1
GO:0017034	MSigDB.M26460	GO_RAP_GUANYL_NUCLEOTIDE_EXCHANGE_FACTOR_ACTIVITY (MSigDB)	MF	0.00288758	1	0.168243	2	0.0117647	0.000509944	23.0706	173	170	0.4	5	GO_RAP_GUANYL_NUCLEOTIDE_EXCHANGE_FACTOR_ACTIVITY	RAPGEF1|RAPGEF2
GO:0036122	MSigDB.M26625	GO_BMP_BINDING (MSigDB)	MF	0.00288758	1	0.168243	2	0.0117647	0.000509944	23.0706	173	170	0.4	5	GO_BMP_BINDING	ENG|BMPR2
GO:0098821	MSigDB.M26827	GO_BMP_RECEPTOR_ACTIVITY (MSigDB)	MF	0.00288758	1	0.168243	2	0.0117647	0.000509944	23.0706	173	170	0.4	5	GO_BMP_RECEPTOR_ACTIVITY	BMPR2|ACVR1
GO:0034142	MSigDB.M13874	GO_TOLL_LIKE_RECEPTOR_4_SIGNALING_PATHWAY (MSigDB)	BP	0.00291177	1	0.168243	3	0.0176471	0.00173381	10.1782	173	170	0.176471	17	GO_TOLL_LIKE_RECEPTOR_4_SIGNALING_PATHWAY	DAB2IP|NFKBIA|PRKCE
GO:0003171	MSigDB.M15790	GO_ATRIOVENTRICULAR_VALVE_DEVELOPMENT (MSigDB)	BP	0.00291177	1	0.168243	3	0.0176471	0.00173381	10.1782	173	170	0.176471	17	GO_ATRIOVENTRICULAR_VALVE_DEVELOPMENT	SMAD6|BMPR2|ACVR1
GO:0099092	MSigDB.M26014	GO_POSTSYNAPTIC_DENSITY_INTRACELLULAR_COMPONENT (MSigDB)	CC	0.00291177	1	0.168243	3	0.0176471	0.00173381	10.1782	173	170	0.176471	17	GO_POSTSYNAPTIC_DENSITY_INTRACELLULAR_COMPONENT	CTNNB1|DNM2|ABR
GO:0003231	MSigDB.M13718	GO_CARDIAC_VENTRICLE_DEVELOPMENT (MSigDB)	BP	0.00293481	1	0.1686	6	0.0352941	0.00836308	4.22023	173	170	0.0731707	82	GO_CARDIAC_VENTRICLE_DEVELOPMENT	DNM2|ENG|SMAD6|HEG1|BMPR2|ACVR1
GO:0035579	MSigDB.M25805	GO_SPECIFIC_GRANULE_MEMBRANE (MSigDB)	CC	0.00298738	1	0.170639	5	0.0294118	0.00581336	5.05934	173	170	0.0877193	57	GO_SPECIFIC_GRANULE_MEMBRANE	STOM|ATP11A|ITGAV|PTPRB|TSPAN14
GO:0031674	MSigDB.M16979	GO_I_BAND (MSigDB)	CC	0.00311898	1	0.176143	6	0.0352941	0.00846507	4.16938	173	170	0.0722892	83	GO_I_BAND	CTNNB1|FLNB|PARVB|PPP3CA|SLC2A1|SORBS2
NA	MSigDB.M24041	GO_ENTRY_INTO_OTHER_ORGANISM_INVOLVED_IN_SYMBIOTIC_INTERACTION (MSigDB)	BP	0.00311898	1	0.176143	6	0.0352941	0.00846507	4.16938	173	170	0.0722892	83	GO_ENTRY_INTO_OTHER_ORGANISM_INVOLVED_IN_SYMBIOTIC_INTERACTION	CTNNB1|ITGAV|TFRC|UVRAG|XPR1|SCARB1
GO:0044092	MSigDB.M13509	GO_NEGATIVE_REGULATION_OF_MOLECULAR_FUNCTION (MSigDB)	BP	0.00317293	1	0.177188	21	0.123529	0.0647629	1.90741	173	170	0.0330709	635	GO_NEGATIVE_REGULATION_OF_MOLECULAR_FUNCTION	HIPK3|IRAK3|DAB2IP|DUSP1|A2M|PHACTR1|LRCH1|GNAQ|IGF1R|NFKBIA|CRIM1|PPP3CA|PRKCE|B2M|HEG1|ZFYVE28|SORT1|PICALM|IQGAP1|CFLAR|HERPUD1
GO:0002252	MSigDB.M16905	GO_IMMUNE_EFFECTOR_PROCESS (MSigDB)	BP	0.00317293	1	0.177188	21	0.123529	0.0647629	1.90741	173	170	0.0330709	635	GO_IMMUNE_EFFECTOR_PROCESS	IRAK3|DOCK1|A2M|STOM|ATP11A|RAPGEF1|ABR|HLA-E|IL4R|INPP5D|ITGAV|PECAM1|PLCG2|PRKCE|B2M|PTPRB|SEC14L1|TFRC|TSPAN14|PDXK|IQGAP1
GO:0055072	MSigDB.M16638	GO_IRON_ION_HOMEOSTASIS (MSigDB)	BP	0.00322419	1	0.178406	5	0.0294118	0.00591535	4.97211	173	170	0.0862069	58	GO_IRON_ION_HOMEOSTASIS	EPAS1|B2M|TFRC|PICALM|ABCG2
GO:0005102	MSigDB.M26233	GO_SIGNALING_RECEPTOR_BINDING (MSigDB)	MF	0.00323253	1	0.178406	26	0.152941	0.0870984	1.75596	173	170	0.030445	854	GO_SIGNALING_RECEPTOR_BINDING	NAMPT|ARFGEF2|CTNNB1|CMTM8|DAB2IP|BTNL9|DNM2|A2M|ENG|ETS2|ANKS1A|DNM3|GNAQ|GRB10|HLA-E|IGF1R|ITGAV|SMAD6|EGFL7|PTPN14|SEC14L1|VWF|PICALM|CFLAR|RAPGEF2|DOCK4
GO:0060548	MSigDB.M13898	GO_NEGATIVE_REGULATION_OF_CELL_DEATH (MSigDB)	BP	0.00324829	1	0.178406	20	0.117647	0.0605813	1.94197	173	170	0.03367	594	GO_NEGATIVE_REGULATION_OF_CELL_DEATH	HIPK3|CTNNB1|DUSP1|MECOM|FOXO1|RNF144B|IGF1R|ITGA6|ITGAV|SMAD6|NFKBIA|NPAS2|PLCG2|PPARD|LIMS2|PRKCH|SLC39A10|CFLAR|ACVR1|HERPUD1
GO:0010811	MSigDB.M16144	GO_POSITIVE_REGULATION_OF_CELL_SUBSTRATE_ADHESION (MSigDB)	BP	0.00331166	1	0.179909	6	0.0352941	0.00856706	4.11975	173	170	0.0714286	84	GO_POSITIVE_REGULATION_OF_CELL_SUBSTRATE_ADHESION	DNM2|DOCK1|ITGA6|NEDD9|PRKCE|IQGAP1
GO:0003018	MSigDB.M16767	GO_VASCULAR_PROCESS_IN_CIRCULATORY_SYSTEM (MSigDB)	BP	0.00331166	1	0.179909	6	0.0352941	0.00856706	4.11975	173	170	0.0714286	84	GO_VASCULAR_PROCESS_IN_CIRCULATORY_SYSTEM	ABR|PIK3C2A|PPARD|PTPRM|BMPR2|DOCK4
GO:0060389	MSigDB.M11735	GO_PATHWAY_RESTRICTED_SMAD_PROTEIN_PHOSPHORYLATION (MSigDB)	BP	0.00333347	1	0.180115	4	0.0235294	0.0036716	6.4085	173	170	0.111111	36	GO_PATHWAY_RESTRICTED_SMAD_PROTEIN_PHOSPHORYLATION	ENG|SMAD6|BMPR2|ACVR1
GO:0043112	MSigDB.M13654	GO_RECEPTOR_METABOLIC_PROCESS (MSigDB)	BP	0.00338953	1	0.180555	8	0.0470588	0.0145844	3.22666	173	170	0.0559441	143	GO_RECEPTOR_METABOLIC_PROCESS	ARFGEF2|DNM2|DNM3|ITGAV|PLCG2|TFRC|UVRAG|PICALM
GO:0017048	MSigDB.M18110	GO_RHO_GTPASE_BINDING (MSigDB)	MF	0.00338953	1	0.180555	8	0.0470588	0.0145844	3.22666	173	170	0.0559441	143	GO_RHO_GTPASE_BINDING	DOCK1|MCF2L|ABR|PLEKHG1|RASGRF2|IQGAP1|FMNL3|DOCK4
GO:0051174	MSigDB.M16371	GO_REGULATION_OF_PHOSPHORUS_METABOLIC_PROCESS (MSigDB)	BP	0.0034145	1	0.180555	30	0.176471	0.105966	1.66535	173	170	0.0288739	1039	GO_REGULATION_OF_PHOSPHORUS_METABOLIC_PROCESS	HIPK3|IRAK3|CTNNB1|DAB2IP|DUSP1|ENG|MECOM|CCNY|PHACTR1|LIMCH1|FOXO1|FLT1|GNAQ|GRB10|RAPGEF1|IGF1R|ITGA6|SMAD6|NEDD9|PECAM1|PRKCE|SLC39A10|HEG1|ZFYVE28|BMPR2|UVRAG|IQGAP1|CFLAR|ACVR1|RAPGEF2
GO:0043403	MSigDB.M10415	GO_SKELETAL_MUSCLE_TISSUE_REGENERATION (MSigDB)	BP	0.00344998	1	0.180555	3	0.0176471	0.0018358	9.61275	173	170	0.166667	18	GO_SKELETAL_MUSCLE_TISSUE_REGENERATION	PPARD|PPP3CA|CFLAR
GO:0010743	MSigDB.M12121	GO_REGULATION_OF_MACROPHAGE_DERIVED_FOAM_CELL_DIFFERENTIATION (MSigDB)	BP	0.00344998	1	0.180555	3	0.0176471	0.0018358	9.61275	173	170	0.166667	18	GO_REGULATION_OF_MACROPHAGE_DERIVED_FOAM_CELL_DIFFERENTIATION	ITGAV|NFKBIA|PRKCH
GO:0050431	MSigDB.M18288	GO_TRANSFORMING_GROWTH_FACTOR_BETA_BINDING (MSigDB)	MF	0.00344998	1	0.180555	3	0.0176471	0.0018358	9.61275	173	170	0.166667	18	GO_TRANSFORMING_GROWTH_FACTOR_BETA_BINDING	ENG|ITGAV|ACVR1
GO:0120162	MSigDB.M24910	GO_POSITIVE_REGULATION_OF_COLD_INDUCED_THERMOGENESIS (MSigDB)	BP	0.00347423	1	0.180877	5	0.0294118	0.00601734	4.88784	173	170	0.0847458	59	GO_POSITIVE_REGULATION_OF_COLD_INDUCED_THERMOGENESIS	EPAS1|GRB10|IGF1R|IL4R|ADIPOR2
GO:0002764	MSigDB.M22284	GO_IMMUNE_RESPONSE_REGULATING_SIGNALING_PATHWAY (MSigDB)	BP	0.00354233	1	0.183467	13	0.0764706	0.0324324	2.35784	173	170	0.0408805	318	GO_IMMUNE_RESPONSE_REGULATING_SIGNALING_PATHWAY	IRAK3|DAB2IP|BTNL9|DOCK1|RAPGEF1|INPP5D|NFKBIA|PLCG2|PPP3CA|PRKCE|PRKCH|SLC39A10|SEC14L1
GO:0032868	MSigDB.M12725	GO_RESPONSE_TO_INSULIN (MSigDB)	BP	0.00364486	1	0.187804	9	0.0529412	0.018052	2.9327	173	170	0.0508475	177	GO_RESPONSE_TO_INSULIN	AP3S1|FOXO1|GRB10|IGF1R|PIK3C2A|SORT1|SLC2A1|CFLAR|TBC1D4
GO:0050766	MSigDB.M13731	GO_POSITIVE_REGULATION_OF_PHAGOCYTOSIS (MSigDB)	BP	0.00368772	1	0.189038	4	0.0235294	0.00377358	6.23529	173	170	0.108108	37	GO_POSITIVE_REGULATION_OF_PHAGOCYTOSIS	DNM2|RAPGEF1|ABR|ITGAV
GO:0019199	MSigDB.M17874	GO_TRANSMEMBRANE_RECEPTOR_PROTEIN_KINASE_ACTIVITY (MSigDB)	MF	0.00373792	1	0.190634	5	0.0294118	0.00611933	4.80637	173	170	0.0833333	60	GO_TRANSMEMBRANE_RECEPTOR_PROTEIN_KINASE_ACTIVITY	FLT1|IGF1R|CRIM1|BMPR2|ACVR1
GO:0045596	MSigDB.M16239	GO_NEGATIVE_REGULATION_OF_CELL_DIFFERENTIATION (MSigDB)	BP	0.00376805	1	0.191195	16	0.0941176	0.0445691	2.11172	173	170	0.0366133	437	GO_NEGATIVE_REGULATION_OF_CELL_DIFFERENTIATION	CTNNB1|DAB2IP|FOXO1|DNM3|IL4R|INPP5D|ITGAV|SMAD6|NFKBIA|ASAP1|PPARD|PPP3CA|B2M|SORT1|CFLAR|RAPGEF2
GO:0080134	MSigDB.M13345	GO_REGULATION_OF_RESPONSE_TO_STRESS (MSigDB)	BP	0.00383937	1	0.19383	26	0.152941	0.0882203	1.73363	173	170	0.0300578	865	GO_REGULATION_OF_RESPONSE_TO_STRESS	HIPK3|NAMPT|UNC13B|IRAK3|CTNNB1|DAB2IP|DUSP1|A2M|MECOM|SMG1|FOXO1|RAPGEF1|ABR|HLA-E|IGF1R|NFKBIA|NPAS2|ABCB1|PLCG2|PPARD|PPP3CA|PRKCE|SEC14L1|TGM2|OSMR|HERPUD1
GO:0042277	MSigDB.M26640	GO_PEPTIDE_BINDING (MSigDB)	MF	0.00392547	1	0.197075	9	0.0529412	0.018256	2.89993	173	170	0.0502793	179	GO_PEPTIDE_BINDING	HLA-E|IGF1R|NFKBIA|NKTR|PPP3CA|SLC7A5|PICALM|ACVR1|SCARB1
GO:0055076	MSigDB.M12630	GO_TRANSITION_METAL_ION_HOMEOSTASIS (MSigDB)	BP	0.00394307	1	0.197075	6	0.0352941	0.00887302	3.97769	173	170	0.0689655	87	GO_TRANSITION_METAL_ION_HOMEOSTASIS	EPAS1|B2M|SLC39A10|TFRC|PICALM|ABCG2
GO:0003148	MSigDB.M10461	GO_OUTFLOW_TRACT_SEPTUM_MORPHOGENESIS (MSigDB)	BP	0.00404513	1	0.199087	3	0.0176471	0.00193779	9.10681	173	170	0.157895	19	GO_OUTFLOW_TRACT_SEPTUM_MORPHOGENESIS	ENG|SMAD6|BMPR2
NA	MSigDB.M18267	GO_PHOSPHOLIPID_TRANSLOCATING_ATPASE_ACTIVITY (MSigDB)	MF	0.00404513	1	0.199087	3	0.0176471	0.00193779	9.10681	173	170	0.157895	19	GO_PHOSPHOLIPID_TRANSLOCATING_ATPASE_ACTIVITY	ATP11A|ABCB1|ATP10A
GO:0001569	MSigDB.M22175	GO_BRANCHING_INVOLVED_IN_BLOOD_VESSEL_MORPHOGENESIS (MSigDB)	BP	0.00404513	1	0.199087	3	0.0176471	0.00193779	9.10681	173	170	0.157895	19	GO_BRANCHING_INVOLVED_IN_BLOOD_VESSEL_MORPHOGENESIS	CTNNB1|ENG|ACVR1
GO:0090287	MSigDB.M10257	GO_REGULATION_OF_CELLULAR_RESPONSE_TO_GROWTH_FACTOR_STIMULUS (MSigDB)	BP	0.00407198	1	0.199087	9	0.0529412	0.018358	2.88382	173	170	0.05	180	GO_REGULATION_OF_CELLULAR_RESPONSE_TO_GROWTH_FACTOR_STIMULUS	CTNNB1|DAB2IP|DNM2|ENG|FLT1|GRB10|SMAD6|BMPR2|CFLAR
GO:0071241	MSigDB.M14161	GO_CELLULAR_RESPONSE_TO_INORGANIC_SUBSTANCE (MSigDB)	BP	0.00417799	1	0.199087	8	0.0470588	0.0150943	3.11765	173	170	0.0540541	148	GO_CELLULAR_RESPONSE_TO_INORGANIC_SUBSTANCE	ADD1|CPNE8|DNM2|FOXO1|MEF2A|B2M|IQGAP1|CFLAR
GO:0051235	MSigDB.M12798	GO_MAINTENANCE_OF_LOCATION (MSigDB)	BP	0.00419717	1	0.199087	10	0.0588235	0.0219276	2.68263	173	170	0.0465116	215	GO_MAINTENANCE_OF_LOCATION	FLNB|SYNE1|ITGAV|NFKBIA|PLCG2|PPARD|PRKCE|UVRAG|TMSB10|SCARB1
GO:0000904	MSigDB.M13801	GO_CELL_MORPHOGENESIS_INVOLVED_IN_DIFFERENTIATION (MSigDB)	BP	0.00424674	1	0.199087	19	0.111765	0.0577257	1.93614	173	170	0.0335689	566	GO_CELL_MORPHOGENESIS_INVOLVED_IN_DIFFERENTIATION	CTNNB1|DNM2|DOCK1|FLNB|DNM3|GRB10|PARVB|ITGAV|MEF2A|NEDD9|NFIB|PECAM1|PLXNA2|PPP3CA|HEG1|PTPRM|BMPR2|PICALM|RAPGEF2
GO:0002480	MSigDB.M22260	GO_ANTIGEN_PROCESSING_AND_PRESENTATION_OF_EXOGENOUS_PEPTIDE_ANTIGEN_VIA_MHC_CLASS_I_TAP_INDEPENDENT (MSigDB)	BP	0.00428209	1	0.199087	2	0.0117647	0.000611933	19.2255	173	170	0.333333	6	GO_ANTIGEN_PROCESSING_AND_PRESENTATION_OF_EXOGENOUS_PEPTIDE_ANTIGEN_VIA_MHC_CLASS_I_TAP_INDEPENDENT	HLA-E|B2M
GO:0042908	MSigDB.M23570	GO_XENOBIOTIC_TRANSPORT (MSigDB)	BP	0.00428209	1	0.199087	2	0.0117647	0.000611933	19.2255	173	170	0.333333	6	GO_XENOBIOTIC_TRANSPORT	SLC2A1|ABCG2
GO:0048227	MSigDB.M23839	GO_PLASMA_MEMBRANE_TO_ENDOSOME_TRANSPORT (MSigDB)	BP	0.00428209	1	0.199087	2	0.0117647	0.000611933	19.2255	173	170	0.333333	6	GO_PLASMA_MEMBRANE_TO_ENDOSOME_TRANSPORT	SORT1|USP6NL
GO:0048262	MSigDB.M23845	GO_DETERMINATION_OF_DORSAL_VENTRAL_ASYMMETRY (MSigDB)	BP	0.00428209	1	0.199087	2	0.0117647	0.000611933	19.2255	173	170	0.333333	6	GO_DETERMINATION_OF_DORSAL_VENTRAL_ASYMMETRY	CTNNB1|ACVR1
GO:1903525	MSigDB.M25174	GO_REGULATION_OF_MEMBRANE_TUBULATION (MSigDB)	BP	0.00428209	1	0.199087	2	0.0117647	0.000611933	19.2255	173	170	0.333333	6	GO_REGULATION_OF_MEMBRANE_TUBULATION	DNM2|ASAP1
GO:1905005	MSigDB.M25311	GO_REGULATION_OF_EPITHELIAL_TO_MESENCHYMAL_TRANSITION_INVOLVED_IN_ENDOCARDIAL_CUSHION_FORMATION (MSigDB)	BP	0.00428209	1	0.199087	2	0.0117647	0.000611933	19.2255	173	170	0.333333	6	GO_REGULATION_OF_EPITHELIAL_TO_MESENCHYMAL_TRANSITION_INVOLVED_IN_ENDOCARDIAL_CUSHION_FORMATION	ENG|ACVR1
GO:0044300	MSigDB.M25849	GO_CEREBELLAR_MOSSY_FIBER (MSigDB)	CC	0.00428209	1	0.199087	2	0.0117647	0.000611933	19.2255	173	170	0.333333	6	GO_CEREBELLAR_MOSSY_FIBER	DAB2IP|NFIB
GO:1990712	MSigDB.M26053	GO_HFE_TRANSFERRIN_RECEPTOR_COMPLEX (MSigDB)	CC	0.00428209	1	0.199087	2	0.0117647	0.000611933	19.2255	173	170	0.333333	6	GO_HFE_TRANSFERRIN_RECEPTOR_COMPLEX	B2M|TFRC
GO:0008514	MSigDB.M18663	GO_ORGANIC_ANION_TRANSMEMBRANE_TRANSPORTER_ACTIVITY (MSigDB)	MF	0.00437941	1	0.20267	7	0.0411765	0.0120347	3.42149	173	170	0.059322	118	GO_ORGANIC_ANION_TRANSMEMBRANE_TRANSPORTER_ACTIVITY	SLCO2B1|SLCO4A1|SLC1A1|SLC2A1|SLC7A1|SLC7A5|MFSD2A
GO:0072073	MSigDB.M11503	GO_KIDNEY_EPITHELIUM_DEVELOPMENT (MSigDB)	BP	0.0044109	1	0.203186	6	0.0352941	0.009077	3.8883	173	170	0.0674157	89	GO_KIDNEY_EPITHELIUM_DEVELOPMENT	CTNNB1|SMAD6|MYO1E|PECAM1|PODXL|IQGAP1
GO:0005089	MSigDB.M18628	GO_RHO_GUANYL_NUCLEOTIDE_EXCHANGE_FACTOR_ACTIVITY (MSigDB)	MF	0.0046149	1	0.21134	5	0.0294118	0.00642529	4.5775	173	170	0.0793651	63	GO_RHO_GUANYL_NUCLEOTIDE_EXCHANGE_FACTOR_ACTIVITY	DOCK1|MCF2L|ABR|PLEKHG1|RASGRF2
GO:0002639	MSigDB.M13791	GO_POSITIVE_REGULATION_OF_IMMUNOGLOBULIN_PRODUCTION (MSigDB)	BP	0.00469894	1	0.21134	3	0.0176471	0.00203978	8.65147	173	170	0.15	20	GO_POSITIVE_REGULATION_OF_IMMUNOGLOBULIN_PRODUCTION	HLA-E|IL4R|TFRC
GO:0001945	MSigDB.M15779	GO_LYMPH_VESSEL_DEVELOPMENT (MSigDB)	BP	0.00469894	1	0.21134	3	0.0176471	0.00203978	8.65147	173	170	0.15	20	GO_LYMPH_VESSEL_DEVELOPMENT	HEG1|PTPN14|BMPR2
GO:0007520	MSigDB.M16873	GO_MYOBLAST_FUSION (MSigDB)	BP	0.00469894	1	0.21134	3	0.0176471	0.00203978	8.65147	173	170	0.15	20	GO_MYOBLAST_FUSION	IL4R|TANC1|CFLAR
GO:0016324	MSigDB.M17606	GO_APICAL_PLASMA_MEMBRANE (MSigDB)	CC	0.00470136	1	0.21134	9	0.0529412	0.0187659	2.82113	173	170	0.048913	184	GO_APICAL_PLASMA_MEMBRANE	ABCB1|PODXL|SLC1A1|SLC2A1|BMPR2|SLC7A5|SORBS2|OSMR|RAPGEF2
GO:2000027	MSigDB.M25426	GO_REGULATION_OF_ANIMAL_ORGAN_MORPHOGENESIS (MSigDB)	BP	0.00471478	1	0.21134	8	0.0470588	0.0154003	3.05571	173	170	0.0529801	151	GO_REGULATION_OF_ANIMAL_ORGAN_MORPHOGENESIS	CTNNB1|PRICKLE2|ENG|NFIB|LIMS2|BMPR2|CFLAR|ACVR1
GO:0030666	MSigDB.M17270	GO_ENDOCYTIC_VESICLE_MEMBRANE (MSigDB)	CC	0.00480151	1	0.214165	7	0.0411765	0.0122387	3.36446	173	170	0.0583333	120	GO_ENDOCYTIC_VESICLE_MEMBRANE	NOSTRIN|DNM2|RAPGEF1|HLA-E|B2M|PICALM|SCARB1
GO:0003779	MSigDB.M18060	GO_ACTIN_BINDING (MSigDB)	MF	0.00482063	1	0.214165	12	0.0705882	0.0297807	2.37027	173	170	0.0410959	292	GO_ACTIN_BINDING	ADD1|PHACTR1|LIMCH1|FLNB|SYNE1|MYRIP|PARVB|MYO1E|KLHL5|PRKCE|FMNL3|TMSB10
GO:0008509	MSigDB.M18578	GO_ANION_TRANSMEMBRANE_TRANSPORTER_ACTIVITY (MSigDB)	MF	0.00486996	1	0.215399	9	0.0529412	0.0188679	2.80588	173	170	0.0486486	185	GO_ANION_TRANSMEMBRANE_TRANSPORTER_ACTIVITY	SLCO2B1|SLCO4A1|ANO2|SLC1A1|SLC2A1|SLC7A1|SLC7A5|MFSD2A|XPR1
GO:0072009	MSigDB.M12799	GO_NEPHRON_EPITHELIUM_DEVELOPMENT (MSigDB)	BP	0.00493722	1	0.217412	5	0.0294118	0.00652728	4.50597	173	170	0.078125	64	GO_NEPHRON_EPITHELIUM_DEVELOPMENT	CTNNB1|MYO1E|PECAM1|PODXL|IQGAP1
GO:0051130	MSigDB.M11800	GO_POSITIVE_REGULATION_OF_CELLULAR_COMPONENT_ORGANIZATION (MSigDB)	BP	0.00497822	1	0.218256	25	0.147059	0.0853646	1.72271	173	170	0.0298686	837	GO_POSITIVE_REGULATION_OF_CELLULAR_COMPONENT_ORGANIZATION	UNC13B|ADD1|CTNNB1|DAB2IP|DNM2|DOCK1|LIMCH1|PPP1R13B|CNOT6L|DNM3|RAPGEF1|IGF1R|IL4R|NEDD9|ASAP1|PLCG2|PLXNA2|PPP3CA|PRKCE|B2M|BMPR2|UVRAG|IQGAP1|CFLAR|RAPGEF2
GO:0010810	MSigDB.M14273	GO_REGULATION_OF_CELL_SUBSTRATE_ADHESION (MSigDB)	BP	0.00510106	1	0.222664	8	0.0470588	0.0156043	3.01576	173	170	0.0522876	153	GO_REGULATION_OF_CELL_SUBSTRATE_ADHESION	DNM2|DOCK1|LIMCH1|ACER2|ITGA6|NEDD9|PRKCE|IQGAP1
GO:0002253	MSigDB.M14047	GO_ACTIVATION_OF_IMMUNE_RESPONSE (MSigDB)	BP	0.00521454	1	0.226628	13	0.0764706	0.0339623	2.25163	173	170	0.039039	333	GO_ACTIVATION_OF_IMMUNE_RESPONSE	IRAK3|DAB2IP|BTNL9|DOCK1|A2M|RAPGEF1|INPP5D|NFKBIA|PLCG2|PRKCE|PRKCH|SLC39A10|SEC14L1
GO:0034103	MSigDB.M16194	GO_REGULATION_OF_TISSUE_REMODELING (MSigDB)	BP	0.00535955	1	0.230249	4	0.0235294	0.00418154	5.62697	173	170	0.097561	41	GO_REGULATION_OF_TISSUE_REMODELING	ABR|INPP5D|PPP3CA|TFRC
GO:0140272	MSigDB.M26861	GO_EXOGENOUS_PROTEIN_BINDING (MSigDB)	MF	0.00535955	1	0.230249	4	0.0235294	0.00418154	5.62697	173	170	0.097561	41	GO_EXOGENOUS_PROTEIN_BINDING	ITGAV|TFRC|XPR1|SCARB1
GO:0045601	MSigDB.M11127	GO_REGULATION_OF_ENDOTHELIAL_CELL_DIFFERENTIATION (MSigDB)	BP	0.00541301	1	0.230249	3	0.0176471	0.00214176	8.2395	173	170	0.142857	21	GO_REGULATION_OF_ENDOTHELIAL_CELL_DIFFERENTIATION	ADD1|CTNNB1|CLDN5
GO:0001702	MSigDB.M11702	GO_GASTRULATION_WITH_MOUTH_FORMING_SECOND (MSigDB)	BP	0.00541301	1	0.230249	3	0.0176471	0.00214176	8.2395	173	170	0.142857	21	GO_GASTRULATION_WITH_MOUTH_FORMING_SECOND	CTNNB1|ETS2|ACVR1
GO:0099091	MSigDB.M26013	GO_POSTSYNAPTIC_SPECIALIZATION_INTRACELLULAR_COMPONENT (MSigDB)	CC	0.00541301	1	0.230249	3	0.0176471	0.00214176	8.2395	173	170	0.142857	21	GO_POSTSYNAPTIC_SPECIALIZATION_INTRACELLULAR_COMPONENT	CTNNB1|DNM2|ABR
GO:0072006	MSigDB.M15872	GO_NEPHRON_DEVELOPMENT (MSigDB)	BP	0.00546782	1	0.231595	6	0.0352941	0.00948496	3.72106	173	170	0.0645161	93	GO_NEPHRON_DEVELOPMENT	CTNNB1|MYO1E|PECAM1|PODXL|IQGAP1|CFLAR
GO:0045296	MSigDB.M19119	GO_CADHERIN_BINDING (MSigDB)	MF	0.00554987	1	0.234078	11	0.0647059	0.0265171	2.44016	173	170	0.0423077	260	GO_CADHERIN_BINDING	ADD1|CTNNB1|DAB2IP|FLNB|DOCK9|ITGA6|ASAP1|ESYT2|PTPRM|PICALM|IQGAP1
GO:0034446	MSigDB.M13894	GO_SUBSTRATE_ADHESION_DEPENDENT_CELL_SPREADING (MSigDB)	BP	0.00562925	1	0.235439	5	0.0294118	0.00673126	4.36943	173	170	0.0757576	66	GO_SUBSTRATE_ADHESION_DEPENDENT_CELL_SPREADING	DNM2|DOCK1|PARVB|ITGAV|NEDD9
GO:0046332	MSigDB.M17875	GO_SMAD_BINDING (MSigDB)	MF	0.00562925	1	0.235439	5	0.0294118	0.00673126	4.36943	173	170	0.0757576	66	GO_SMAD_BINDING	CTNNB1|SMAD6|MEF2A|BMPR2|ACVR1
GO:0043085	MSigDB.M12283	GO_POSITIVE_REGULATION_OF_CATALYTIC_ACTIVITY (MSigDB)	BP	0.00576886	1	0.23966	27	0.158824	0.0956655	1.6602	173	170	0.0287846	938	GO_POSITIVE_REGULATION_OF_CATALYTIC_ACTIVITY	CTNNB1|DAB2IP|DNM2|DOCK1|CCNY|FLT1|DOCK9|GNAQ|RAPGEF1|ABR|AGFG1|ACER2|ITGA6|NEDD9|ASAP1|RIN2|PRKCE|SLC39A10|ARHGAP31|PICALM|IQGAP1|CFLAR|SCARB1|RAPGEF2|USP6NL|DOCK4|TBC1D4
GO:0046323	MSigDB.M13142	GO_GLUCOSE_IMPORT (MSigDB)	BP	0.00584501	1	0.23966	4	0.0235294	0.00428353	5.493	173	170	0.0952381	42	GO_GLUCOSE_IMPORT	GRB10|MEF2A|SORT1|ADIPOR2
GO:0070821	MSigDB.M25900	GO_TERTIARY_GRANULE_MEMBRANE (MSigDB)	CC	0.00584501	1	0.23966	4	0.0235294	0.00428353	5.493	173	170	0.0952381	42	GO_TERTIARY_GRANULE_MEMBRANE	STOM|ATP11A|PTPRB|TSPAN14
GO:0002475	MSigDB.M11335	GO_ANTIGEN_PROCESSING_AND_PRESENTATION_VIA_MHC_CLASS_IB (MSigDB)	BP	0.00592681	1	0.23966	2	0.0117647	0.000713921	16.479	173	170	0.285714	7	GO_ANTIGEN_PROCESSING_AND_PRESENTATION_VIA_MHC_CLASS_IB	HLA-E|B2M
GO:0007597	MSigDB.M13351	GO_BLOOD_COAGULATION_INTRINSIC_PATHWAY (MSigDB)	BP	0.00592681	1	0.23966	2	0.0117647	0.000713921	16.479	173	170	0.285714	7	GO_BLOOD_COAGULATION_INTRINSIC_PATHWAY	A2M|VWF
GO:0002483	MSigDB.M16750	GO_ANTIGEN_PROCESSING_AND_PRESENTATION_OF_ENDOGENOUS_PEPTIDE_ANTIGEN (MSigDB)	BP	0.00592681	1	0.23966	2	0.0117647	0.000713921	16.479	173	170	0.285714	7	GO_ANTIGEN_PROCESSING_AND_PRESENTATION_OF_ENDOGENOUS_PEPTIDE_ANTIGEN	HLA-E|B2M
GO:0017002	MSigDB.M26459	GO_ACTIVIN_ACTIVATED_RECEPTOR_ACTIVITY (MSigDB)	MF	0.00592681	1	0.23966	2	0.0117647	0.000713921	16.479	173	170	0.285714	7	GO_ACTIVIN_ACTIVATED_RECEPTOR_ACTIVITY	BMPR2|ACVR1
GO:0036312	MSigDB.M26627	GO_PHOSPHATIDYLINOSITOL_3_KINASE_REGULATORY_SUBUNIT_BINDING (MSigDB)	MF	0.00592681	1	0.23966	2	0.0117647	0.000713921	16.479	173	170	0.285714	7	GO_PHOSPHATIDYLINOSITOL_3_KINASE_REGULATORY_SUBUNIT_BINDING	DAB2IP|DNM2
GO:0051146	MSigDB.M11134	GO_STRIATED_MUSCLE_CELL_DIFFERENTIATION (MSigDB)	BP	0.00594596	1	0.23966	8	0.0470588	0.0160122	2.93893	173	170	0.0509554	157	GO_STRIATED_MUSCLE_CELL_DIFFERENTIATION	IL4R|MEF2A|PPP3CA|SORT1|SORBS2|TANC1|CFLAR|ACVR1
GO:0030148	MSigDB.M15003	GO_SPHINGOLIPID_BIOSYNTHETIC_PROCESS (MSigDB)	BP	0.00599975	1	0.240857	5	0.0294118	0.00683325	4.30421	173	170	0.0746269	67	GO_SPHINGOLIPID_BIOSYNTHETIC_PROCESS	ST6GALNAC3|SGMS1|ST8SIA6|ACER2|ELOVL7
GO:0015629	MSigDB.M17091	GO_ACTIN_CYTOSKELETON (MSigDB)	CC	0.00603978	1	0.241495	13	0.0764706	0.0345742	2.21178	173	170	0.0383481	339	GO_ACTIN_CYTOSKELETON	ADD1|LIMCH1|FLNB|FLT1|MYRIP|PARVB|MYO1E|ASAP1|SLC2A1|CLDN5|SORBS2|CGNL1|IQGAP1
GO:0048009	MSigDB.M12608	GO_INSULIN_LIKE_GROWTH_FACTOR_RECEPTOR_SIGNALING_PATHWAY (MSigDB)	BP	0.00618876	1	0.245488	3	0.0176471	0.00224375	7.86497	173	170	0.136364	22	GO_INSULIN_LIKE_GROWTH_FACTOR_RECEPTOR_SIGNALING_PATHWAY	GRB10|IGF1R|CRIM1
GO:0090077	MSigDB.M24660	GO_FOAM_CELL_DIFFERENTIATION (MSigDB)	BP	0.00618876	1	0.245488	3	0.0176471	0.00224375	7.86497	173	170	0.136364	22	GO_FOAM_CELL_DIFFERENTIATION	ITGAV|NFKBIA|PRKCH
NA	MSigDB.M17073	GO_PLASMA_MEMBRANE_RECEPTOR_COMPLEX (MSigDB)	CC	0.00625293	1	0.247052	7	0.0411765	0.0128506	3.20425	173	170	0.0555556	126	GO_PLASMA_MEMBRANE_RECEPTOR_COMPLEX	IGF1R|ITGA6|ITGAV|B2M|TFRC|ACVR1|OSMR
GO:0005548	MSigDB.M18802	GO_PHOSPHOLIPID_TRANSPORTER_ACTIVITY (MSigDB)	MF	0.00635891	1	0.250251	4	0.0235294	0.00438552	5.36525	173	170	0.0930233	43	GO_PHOSPHOLIPID_TRANSPORTER_ACTIVITY	ATP11A|ABCB1|ATP10A|MFSD2A
GO:0070848	MSigDB.M14540	GO_RESPONSE_TO_GROWTH_FACTOR (MSigDB)	BP	0.00640139	1	0.250935	16	0.0941176	0.0471188	1.99745	173	170	0.034632	462	GO_RESPONSE_TO_GROWTH_FACTOR	CTNNB1|DAB2IP|DNM2|ENG|FLT1|GRB10|RAPGEF1|SMAD6|NLK|SORT1|BMPR2|CLDN5|IQGAP1|CFLAR|ACVR1|RAPGEF2
GO:0030136	MSigDB.M17190	GO_CLATHRIN_COATED_VESICLE (MSigDB)	CC	0.00652353	1	0.254723	7	0.0411765	0.0129526	3.17902	173	170	0.0551181	127	GO_CLATHRIN_COATED_VESICLE	DNM2|MYO1E|PIK3C2A|SORT1|TFRC|VWF|PICALM
GO:0001775	MSigDB.M11415	GO_CELL_ACTIVATION (MSigDB)	BP	0.00663327	1	0.258001	23	0.135294	0.0781234	1.7318	173	170	0.0300261	766	GO_CELL_ACTIVATION	NAMPT|CTNNB1|STOM|ATP11A|GNAQ|ABR|HLA-E|IL4R|INPP5D|ITGAV|PECAM1|PLCG2|PPP3CA|PRKCE|PRKCH|B2M|SLC39A10|PTPRB|TFRC|VWF|TSPAN14|PDXK|IQGAP1
GO:0015748	MSigDB.M12017	GO_ORGANOPHOSPHATE_ESTER_TRANSPORT (MSigDB)	BP	0.00679168	1	0.262122	5	0.0294118	0.00703723	4.17945	173	170	0.0724638	69	GO_ORGANOPHOSPHATE_ESTER_TRANSPORT	ATP11A|ABCB1|ATP10A|MFSD2A|SCARB1
GO:0002700	MSigDB.M16947	GO_REGULATION_OF_PRODUCTION_OF_MOLECULAR_MEDIATOR_OF_IMMUNE_RESPONSE (MSigDB)	BP	0.00679168	1	0.262122	5	0.0294118	0.00703723	4.17945	173	170	0.0724638	69	GO_REGULATION_OF_PRODUCTION_OF_MOLECULAR_MEDIATOR_OF_IMMUNE_RESPONSE	IRAK3|HLA-E|IL4R|B2M|TFRC
GO:0002697	MSigDB.M15674	GO_REGULATION_OF_IMMUNE_EFFECTOR_PROCESS (MSigDB)	BP	0.00682717	1	0.262478	9	0.0529412	0.0198878	2.66199	173	170	0.0461538	195	GO_REGULATION_OF_IMMUNE_EFFECTOR_PROCESS	IRAK3|A2M|RAPGEF1|ABR|HLA-E|IL4R|B2M|SEC14L1|TFRC
GO:0033344	MSigDB.M12103	GO_CHOLESTEROL_EFFLUX (MSigDB)	BP	0.00702753	1	0.2671	3	0.0176471	0.00234574	7.52302	173	170	0.130435	23	GO_CHOLESTEROL_EFFLUX	STX12|NFKBIA|SCARB1
GO:0030947	MSigDB.M13223	GO_REGULATION_OF_VASCULAR_ENDOTHELIAL_GROWTH_FACTOR_RECEPTOR_SIGNALING_PATHWAY (MSigDB)	BP	0.00702753	1	0.2671	3	0.0176471	0.00234574	7.52302	173	170	0.130435	23	GO_REGULATION_OF_VASCULAR_ENDOTHELIAL_GROWTH_FACTOR_RECEPTOR_SIGNALING_PATHWAY	DAB2IP|FLT1|GRB10
GO:0010862	MSigDB.M16343	GO_POSITIVE_REGULATION_OF_PATHWAY_RESTRICTED_SMAD_PROTEIN_PHOSPHORYLATION (MSigDB)	BP	0.00702753	1	0.2671	3	0.0176471	0.00234574	7.52302	173	170	0.130435	23	GO_POSITIVE_REGULATION_OF_PATHWAY_RESTRICTED_SMAD_PROTEIN_PHOSPHORYLATION	ENG|BMPR2|ACVR1
GO:0033673	MSigDB.M10594	GO_NEGATIVE_REGULATION_OF_KINASE_ACTIVITY (MSigDB)	BP	0.00714735	1	0.270625	8	0.0470588	0.0165222	2.84822	173	170	0.0493827	162	GO_NEGATIVE_REGULATION_OF_KINASE_ACTIVITY	HIPK3|IRAK3|DAB2IP|DUSP1|GNAQ|IGF1R|HEG1|ZFYVE28
GO:0035150	MSigDB.M23314	GO_REGULATION_OF_TUBE_SIZE (MSigDB)	BP	0.00721388	1	0.272095	5	0.0294118	0.00713921	4.11975	173	170	0.0714286	70	GO_REGULATION_OF_TUBE_SIZE	PIK3C2A|PPARD|PTPRM|BMPR2|DOCK4
GO:0008284	MSigDB.M22546	GO_POSITIVE_REGULATION_OF_CELL_POPULATION_PROLIFERATION (MSigDB)	BP	0.00724062	1	0.272095	17	0.1	0.0520143	1.92255	173	170	0.0333333	510	GO_POSITIVE_REGULATION_OF_CELL_POPULATION_PROLIFERATION	NAMPT|CTNNB1|FLT1|CNOT6L|HLA-E|ACER2|IGF1R|ITGAV|EGFL7|PPARD|PRKCH|SLC39A10|BMPR2|TFRC|TGM2|CFLAR|OSMR
GO:0045944	MSigDB.M23765	GO_POSITIVE_REGULATION_OF_TRANSCRIPTION_BY_RNA_POLYMERASE_II (MSigDB)	BP	0.00735487	1	0.275353	22	0.129412	0.0742478	1.74297	173	170	0.0302198	728	GO_POSITIVE_REGULATION_OF_TRANSCRIPTION_BY_RNA_POLYMERASE_II	NAMPT|CTNNB1|DAB2IP|ENG|EPAS1|ERG|ETS2|ETV6|FOXO1|FLI1|ITGA6|SMAD6|MEF2A|NFIB|NFKBIA|NPAS2|PPARD|PPP3CA|HIF3A|BMPR2|SMARCA2|ACVR1
GO:0051058	MSigDB.M11863	GO_NEGATIVE_REGULATION_OF_SMALL_GTPASE_MEDIATED_SIGNAL_TRANSDUCTION (MSigDB)	BP	0.00747484	1	0.276735	4	0.0235294	0.0045895	5.1268	173	170	0.0888889	45	GO_NEGATIVE_REGULATION_OF_SMALL_GTPASE_MEDIATED_SIGNAL_TRANSDUCTION	DAB2IP|RAPGEF1|HEG1|CGNL1
GO:0019915	MSigDB.M15541	GO_LIPID_STORAGE (MSigDB)	BP	0.00747484	1	0.276735	4	0.0235294	0.0045895	5.1268	173	170	0.0888889	45	GO_LIPID_STORAGE	ITGAV|NFKBIA|PPARD|SCARB1
GO:0005902	MSigDB.M17255	GO_MICROVILLUS (MSigDB)	CC	0.00747484	1	0.276735	4	0.0235294	0.0045895	5.1268	173	170	0.0888889	45	GO_MICROVILLUS	CTNNB1|ITGAV|PODXL|SCARB1
GO:0016050	MSigDB.M10786	GO_VESICLE_ORGANIZATION (MSigDB)	BP	0.00753055	1	0.277179	10	0.0588235	0.0238654	2.46481	173	170	0.042735	234	GO_VESICLE_ORGANIZATION	UNC13B|ARFGEF2|DNM2|STX12|DNM3|AGFG1|SORT1|UVRAG|PICALM|TBC1D4
GO:0098590	MSigDB.M17628	GO_PLASMA_MEMBRANE_REGION (MSigDB)	CC	0.0075808	1	0.277179	24	0.141176	0.0836308	1.68809	173	170	0.0292683	820	GO_PLASMA_MEMBRANE_REGION	UNC13B|ADD1|CTNNB1|DNM2|SYNE1|DNM3|ITGA6|ITGAV|ASAP1|ABCB1|PODXL|SLC1A1|SLC2A1|BMPR2|TFRC|CLDN5|SLC7A5|PICALM|SORBS2|TANC1|OSMR|CADPS2|SCARB1|RAPGEF2
GO:0001704	MSigDB.M10670	GO_FORMATION_OF_PRIMARY_GERM_LAYER (MSigDB)	BP	0.00765408	1	0.277179	5	0.0294118	0.0072412	4.06172	173	170	0.0704225	71	GO_FORMATION_OF_PRIMARY_GERM_LAYER	CTNNB1|ETS2|ITGAV|BMPR2|ACVR1
GO:2000345	MSigDB.M10116	GO_REGULATION_OF_HEPATOCYTE_PROLIFERATION (MSigDB)	BP	0.00781275	1	0.277179	2	0.0117647	0.00081591	14.4191	173	170	0.25	8	GO_REGULATION_OF_HEPATOCYTE_PROLIFERATION	LIMS2|CFLAR
GO:1901550	MSigDB.M12049	GO_REGULATION_OF_ENDOTHELIAL_CELL_DEVELOPMENT (MSigDB)	BP	0.00781275	1	0.277179	2	0.0117647	0.00081591	14.4191	173	170	0.25	8	GO_REGULATION_OF_ENDOTHELIAL_CELL_DEVELOPMENT	ADD1|CLDN5
GO:0060413	MSigDB.M12559	GO_ATRIAL_SEPTUM_MORPHOGENESIS (MSigDB)	BP	0.00781275	1	0.277179	2	0.0117647	0.00081591	14.4191	173	170	0.25	8	GO_ATRIAL_SEPTUM_MORPHOGENESIS	BMPR2|ACVR1
GO:0009950	MSigDB.M15618	GO_DORSAL_VENTRAL_AXIS_SPECIFICATION (MSigDB)	BP	0.00781275	1	0.277179	2	0.0117647	0.00081591	14.4191	173	170	0.25	8	GO_DORSAL_VENTRAL_AXIS_SPECIFICATION	CTNNB1|SMAD6
GO:0010612	MSigDB.M22644	GO_REGULATION_OF_CARDIAC_MUSCLE_ADAPTATION (MSigDB)	BP	0.00781275	1	0.277179	2	0.0117647	0.00081591	14.4191	173	170	0.25	8	GO_REGULATION_OF_CARDIAC_MUSCLE_ADAPTATION	FOXO1|PPP3CA
GO:0048845	MSigDB.M23893	GO_VENOUS_BLOOD_VESSEL_MORPHOGENESIS (MSigDB)	BP	0.00781275	1	0.277179	2	0.0117647	0.00081591	14.4191	173	170	0.25	8	GO_VENOUS_BLOOD_VESSEL_MORPHOGENESIS	ENG|HEG1
GO:0070417	MSigDB.M24382	GO_CELLULAR_RESPONSE_TO_COLD (MSigDB)	BP	0.00781275	1	0.277179	2	0.0117647	0.00081591	14.4191	173	170	0.25	8	GO_CELLULAR_RESPONSE_TO_COLD	FOXO1|NFKBIA
GO:0098843	MSigDB.M25988	GO_POSTSYNAPTIC_ENDOCYTIC_ZONE (MSigDB)	CC	0.00781275	1	0.277179	2	0.0117647	0.00081591	14.4191	173	170	0.25	8	GO_POSTSYNAPTIC_ENDOCYTIC_ZONE	DNM2|DNM3
GO:0003013	MSigDB.M10531	GO_CIRCULATORY_SYSTEM_PROCESS (MSigDB)	BP	0.00785552	1	0.277179	12	0.0705882	0.0317185	2.22546	173	170	0.0385852	311	GO_CIRCULATORY_SYSTEM_PROCESS	NAMPT|EPAS1|FLI1|ABR|MEF2A|PIK3C2A|PPARD|HEG1|PTPRM|SLC1A1|BMPR2|DOCK4
GO:1900026	MSigDB.M11525	GO_POSITIVE_REGULATION_OF_SUBSTRATE_ADHESION_DEPENDENT_CELL_SPREADING (MSigDB)	BP	0.0079305	1	0.277179	3	0.0176471	0.00244773	7.20956	173	170	0.125	24	GO_POSITIVE_REGULATION_OF_SUBSTRATE_ADHESION_DEPENDENT_CELL_SPREADING	DNM2|DOCK1|NEDD9
GO:0002686	MSigDB.M12721	GO_NEGATIVE_REGULATION_OF_LEUKOCYTE_MIGRATION (MSigDB)	BP	0.0079305	1	0.277179	3	0.0176471	0.00244773	7.20956	173	170	0.125	24	GO_NEGATIVE_REGULATION_OF_LEUKOCYTE_MIGRATION	DUSP1|LRCH1|ABR
GO:0003382	MSigDB.M15117	GO_EPITHELIAL_CELL_MORPHOGENESIS (MSigDB)	BP	0.0079305	1	0.277179	3	0.0176471	0.00244773	7.20956	173	170	0.125	24	GO_EPITHELIAL_CELL_MORPHOGENESIS	FLNB|PECAM1|HEG1
GO:0043548	MSigDB.M18733	GO_PHOSPHATIDYLINOSITOL_3_KINASE_BINDING (MSigDB)	MF	0.0079305	1	0.277179	3	0.0176471	0.00244773	7.20956	173	170	0.125	24	GO_PHOSPHATIDYLINOSITOL_3_KINASE_BINDING	DAB2IP|DNM2|IGF1R
GO:0051346	MSigDB.M14584	GO_NEGATIVE_REGULATION_OF_HYDROLASE_ACTIVITY (MSigDB)	BP	0.00797524	1	0.277772	10	0.0588235	0.0240694	2.44392	173	170	0.0423729	236	GO_NEGATIVE_REGULATION_OF_HYDROLASE_ACTIVITY	DAB2IP|A2M|PHACTR1|LRCH1|CRIM1|SORT1|PICALM|IQGAP1|CFLAR|HERPUD1
GO:1901701	MSigDB.M11609	GO_CELLULAR_RESPONSE_TO_OXYGEN_CONTAINING_COMPOUND (MSigDB)	BP	0.00801288	1	0.278114	21	0.123529	0.0702703	1.75792	173	170	0.030479	689	GO_CELLULAR_RESPONSE_TO_OXYGEN_CONTAINING_COMPOUND	NAMPT|UNC13B|AP3S1|CTNNB1|DAB2IP|DNM2|FOXO1|SGMS1|GNAQ|GRB10|RAPGEF1|IGF1R|NFKBIA|PIK3C2A|PPARD|PPP3CA|PRKCE|CFLAR|SCARB1|RAPGEF2|TBC1D4
GO:0031399	MSigDB.M15426	GO_REGULATION_OF_PROTEIN_MODIFICATION_PROCESS (MSigDB)	BP	0.00807517	1	0.278447	31	0.182353	0.117389	1.55341	173	170	0.0269331	1151	GO_REGULATION_OF_PROTEIN_MODIFICATION_PROCESS	HIPK3|IRAK3|CTNNB1|DAB2IP|DUSP1|ENG|MECOM|CCNY|PHACTR1|LIMCH1|FOXO1|FLT1|GNAQ|RAPGEF1|ACER2|IGF1R|SMAD6|NEDD9|PECAM1|PRKCE|SLC39A10|HEG1|ZFYVE28|NXN|BMPR2|UVRAG|IQGAP1|CFLAR|ACVR1|RAPGEF2|HERPUD1
GO:0110110	MSigDB.M24904	GO_POSITIVE_REGULATION_OF_ANIMAL_ORGAN_MORPHOGENESIS (MSigDB)	BP	0.0080782	1	0.278447	4	0.0235294	0.00469148	5.01535	173	170	0.0869565	46	GO_POSITIVE_REGULATION_OF_ANIMAL_ORGAN_MORPHOGENESIS	CTNNB1|ENG|CFLAR|ACVR1
GO:0009611	MSigDB.M10869	GO_RESPONSE_TO_WOUNDING (MSigDB)	BP	0.00816715	1	0.280546	14	0.0823529	0.0399796	2.05987	173	170	0.0357143	392	GO_RESPONSE_TO_WOUNDING	DOCK1|A2M|DOCK9|GNAQ|PECAM1|PLCG2|PPARD|PPP3CA|PRKCE|PRKCH|VWF|ADIPOR2|CFLAR|SCARB1
GO:1901652	MSigDB.M10640	GO_RESPONSE_TO_PEPTIDE (MSigDB)	BP	0.00824691	1	0.281873	12	0.0705882	0.0319225	2.21124	173	170	0.0383387	313	GO_RESPONSE_TO_PEPTIDE	NAMPT|AP3S1|FOXO1|GRB10|IGF1R|NFKBIA|PIK3C2A|SORT1|SLC2A1|IQGAP1|CFLAR|TBC1D4
GO:0030135	MSigDB.M17662	GO_COATED_VESICLE (MSigDB)	CC	0.0082622	1	0.281873	9	0.0529412	0.0204997	2.58253	173	170	0.0447761	201	GO_COATED_VESICLE	DNM2|HLA-E|MYO1E|PIK3C2A|B2M|SORT1|TFRC|VWF|PICALM
GO:0090130	MSigDB.M12932	GO_TISSUE_MIGRATION (MSigDB)	BP	0.00852216	1	0.288779	9	0.0529412	0.0206017	2.56974	173	170	0.0445545	202	GO_TISSUE_MIGRATION	DAB2IP|DOCK1|PECAM1|PIK3C2A|PPARD|PRKCE|PTPRM|BMPR2|SCARB1
GO:0010720	MSigDB.M15451	GO_POSITIVE_REGULATION_OF_CELL_DEVELOPMENT (MSigDB)	BP	0.00852238	1	0.288779	14	0.0823529	0.0401836	2.04942	173	170	0.035533	394	GO_POSITIVE_REGULATION_OF_CELL_DEVELOPMENT	ADD1|CTNNB1|DAB2IP|DNM2|DOCK1|RAPGEF1|NEDD9|PLXNA2|PRKCH|BMPR2|CLDN5|IQGAP1|CFLAR|RAPGEF2
GO:0048010	MSigDB.M11150	GO_VASCULAR_ENDOTHELIAL_GROWTH_FACTOR_RECEPTOR_SIGNALING_PATHWAY (MSigDB)	BP	0.00858998	1	0.290086	5	0.0294118	0.00744518	3.95044	173	170	0.0684932	73	GO_VASCULAR_ENDOTHELIAL_GROWTH_FACTOR_RECEPTOR_SIGNALING_PATHWAY	DAB2IP|DOCK1|FLT1|GRB10|ITGAV
GO:0002702	MSigDB.M14743	GO_POSITIVE_REGULATION_OF_PRODUCTION_OF_MOLECULAR_MEDIATOR_OF_IMMUNE_RESPONSE (MSigDB)	BP	0.00871268	1	0.293239	4	0.0235294	0.00479347	4.90864	173	170	0.0851064	47	GO_POSITIVE_REGULATION_OF_PRODUCTION_OF_MOLECULAR_MEDIATOR_OF_IMMUNE_RESPONSE	HLA-E|IL4R|B2M|TFRC
GO:0045597	MSigDB.M15789	GO_POSITIVE_REGULATION_OF_CELL_DIFFERENTIATION (MSigDB)	BP	0.00885002	1	0.295816	20	0.117647	0.0663947	1.77193	173	170	0.030722	651	GO_POSITIVE_REGULATION_OF_CELL_DIFFERENTIATION	ADD1|CTNNB1|DAB2IP|DNM2|DOCK1|ENG|RAPGEF1|IL4R|INPP5D|MEF2A|NEDD9|PLXNA2|PPARD|PRKCH|BMPR2|CLDN5|IQGAP1|CFLAR|ACVR1|RAPGEF2
GO:0009395	MSigDB.M15731	GO_PHOSPHOLIPID_CATABOLIC_PROCESS (MSigDB)	BP	0.00889873	1	0.295816	3	0.0176471	0.00254972	6.92118	173	170	0.12	25	GO_PHOSPHOLIPID_CATABOLIC_PROCESS	PLCG2|GPCPD1|SCARB1
GO:1905953	MSigDB.M25392	GO_NEGATIVE_REGULATION_OF_LIPID_LOCALIZATION (MSigDB)	BP	0.00889873	1	0.295816	3	0.0176471	0.00254972	6.92118	173	170	0.12	25	GO_NEGATIVE_REGULATION_OF_LIPID_LOCALIZATION	ITGAV|NFKBIA|PPARD
GO:0031348	MSigDB.M13454	GO_NEGATIVE_REGULATION_OF_DEFENSE_RESPONSE (MSigDB)	BP	0.00890764	1	0.295816	6	0.0352941	0.0105048	3.35979	173	170	0.0582524	103	GO_NEGATIVE_REGULATION_OF_DEFENSE_RESPONSE	IRAK3|A2M|ABR|HLA-E|PPARD|SEC14L1
GO:0048871	MSigDB.M14669	GO_MULTICELLULAR_ORGANISMAL_HOMEOSTASIS (MSigDB)	BP	0.00900672	1	0.298117	11	0.0647059	0.0283529	2.28216	173	170	0.0395683	278	GO_MULTICELLULAR_ORGANISMAL_HOMEOSTASIS	ADD1|CTNNB1|EPAS1|FOXO1|GRB10|IGF1R|IL4R|INPP5D|B2M|TFRC|ADIPOR2
GO:0048471	MSigDB.M17101	GO_PERINUCLEAR_REGION_OF_CYTOPLASM (MSigDB)	CC	0.00926985	1	0.305552	16	0.0941176	0.0490566	1.91855	173	170	0.033264	481	GO_PERINUCLEAR_REGION_OF_CYTOPLASM	ARFGEF2|CTNNB1|DNM2|STOM|PPP1R13B|MYRIP|DNM3|RAPGEF1|EXOC6|PRKCE|PTPRM|SORT1|TFRC|PICALM|SORBS2|RAPGEF2
GO:0007265	MSigDB.M13000	GO_RAS_PROTEIN_SIGNAL_TRANSDUCTION (MSigDB)	BP	0.00929251	1	0.305552	12	0.0705882	0.0324324	2.17647	173	170	0.0377358	318	GO_RAS_PROTEIN_SIGNAL_TRANSDUCTION	ARFGEF2|DAB2IP|DNM2|MCF2L|RAPGEF1|ABR|PECAM1|PLEKHG1|HEG1|RASGRF2|CYTH1|RAPGEF2
GO:0097479	MSigDB.M10129	GO_SYNAPTIC_VESICLE_LOCALIZATION (MSigDB)	BP	0.0093671	1	0.305992	7	0.0411765	0.0138705	2.96864	173	170	0.0514706	136	GO_SYNAPTIC_VESICLE_LOCALIZATION	UNC13B|AP3S1|CTNNB1|DNM2|DNM3|PICALM|CADPS2
GO:0007179	MSigDB.M14188	GO_TRANSFORMING_GROWTH_FACTOR_BETA_RECEPTOR_SIGNALING_PATHWAY (MSigDB)	BP	0.0093671	1	0.305992	7	0.0411765	0.0138705	2.96864	173	170	0.0514706	136	GO_TRANSFORMING_GROWTH_FACTOR_BETA_RECEPTOR_SIGNALING_PATHWAY	DNM2|ENG|SMAD6|NLK|BMPR2|CLDN5|ACVR1
GO:0005769	MSigDB.M17777	GO_EARLY_ENDOSOME (MSigDB)	CC	0.00943172	1	0.307099	10	0.0588235	0.0246813	2.38333	173	170	0.0413223	242	GO_EARLY_ENDOSOME	ATP11A|STX12|RAPGEF1|HLA-E|B2M|ZFYVE28|SORT1|TFRC|UVRAG|PICALM
GO:0060429	MSigDB.M10268	GO_EPITHELIUM_DEVELOPMENT (MSigDB)	BP	0.00958665	1	0.31113	20	0.117647	0.0669046	1.75843	173	170	0.0304878	656	GO_EPITHELIUM_DEVELOPMENT	ADD1|CTNNB1|PRICKLE2|ENG|FLNB|RAPGEF1|SMAD6|MYO1E|NFIB|PECAM1|PLXNA2|PODXL|PRKCH|HEG1|BMPR2|TGM2|CLDN5|IQGAP1|ACVR1|RAPGEF2
GO:0001574	MSigDB.M13958	GO_GANGLIOSIDE_BIOSYNTHETIC_PROCESS (MSigDB)	BP	0.00993114	1	0.312099	2	0.0117647	0.000917899	12.817	173	170	0.222222	9	GO_GANGLIOSIDE_BIOSYNTHETIC_PROCESS	ST6GALNAC3|ST8SIA6
GO:0010745	MSigDB.M14235	GO_NEGATIVE_REGULATION_OF_MACROPHAGE_DERIVED_FOAM_CELL_DIFFERENTIATION (MSigDB)	BP	0.00993114	1	0.312099	2	0.0117647	0.000917899	12.817	173	170	0.222222	9	GO_NEGATIVE_REGULATION_OF_MACROPHAGE_DERIVED_FOAM_CELL_DIFFERENTIATION	ITGAV|NFKBIA
GO:1901739	MSigDB.M14580	GO_REGULATION_OF_MYOBLAST_FUSION (MSigDB)	BP	0.00993114	1	0.312099	2	0.0117647	0.000917899	12.817	173	170	0.222222	9	GO_REGULATION_OF_MYOBLAST_FUSION	IL4R|CFLAR
GO:0019883	MSigDB.M16324	GO_ANTIGEN_PROCESSING_AND_PRESENTATION_OF_ENDOGENOUS_ANTIGEN (MSigDB)	BP	0.00993114	1	0.312099	2	0.0117647	0.000917899	12.817	173	170	0.222222	9	GO_ANTIGEN_PROCESSING_AND_PRESENTATION_OF_ENDOGENOUS_ANTIGEN	HLA-E|B2M
GO:0016500	MSigDB.M18751	GO_PROTEIN_HORMONE_RECEPTOR_ACTIVITY (MSigDB)	MF	0.00993114	1	0.312099	2	0.0117647	0.000917899	12.817	173	170	0.222222	9	GO_PROTEIN_HORMONE_RECEPTOR_ACTIVITY	IGF1R|ADIPOR2
GO:0015347	MSigDB.M18868	GO_SODIUM_INDEPENDENT_ORGANIC_ANION_TRANSMEMBRANE_TRANSPORTER_ACTIVITY (MSigDB)	MF	0.00993114	1	0.312099	2	0.0117647	0.000917899	12.817	173	170	0.222222	9	GO_SODIUM_INDEPENDENT_ORGANIC_ANION_TRANSMEMBRANE_TRANSPORTER_ACTIVITY	SLCO2B1|SLCO4A1
GO:0062042	MSigDB.M24327	GO_REGULATION_OF_CARDIAC_EPITHELIAL_TO_MESENCHYMAL_TRANSITION (MSigDB)	BP	0.00993114	1	0.312099	2	0.0117647	0.000917899	12.817	173	170	0.222222	9	GO_REGULATION_OF_CARDIAC_EPITHELIAL_TO_MESENCHYMAL_TRANSITION	ENG|ACVR1
GO:1902894	MSigDB.M25110	GO_NEGATIVE_REGULATION_OF_PRI_MIRNA_TRANSCRIPTION_BY_RNA_POLYMERASE_II (MSigDB)	BP	0.00993114	1	0.312099	2	0.0117647	0.000917899	12.817	173	170	0.222222	9	GO_NEGATIVE_REGULATION_OF_PRI_MIRNA_TRANSCRIPTION_BY_RNA_POLYMERASE_II	NFIB|PPARD
GO:1990504	MSigDB.M25407	GO_DENSE_CORE_GRANULE_EXOCYTOSIS (MSigDB)	BP	0.00993114	1	0.312099	2	0.0117647	0.000917899	12.817	173	170	0.222222	9	GO_DENSE_CORE_GRANULE_EXOCYTOSIS	UNC13B|CADPS2
GO:0044327	MSigDB.M25851	GO_DENDRITIC_SPINE_HEAD (MSigDB)	CC	0.00993114	1	0.312099	2	0.0117647	0.000917899	12.817	173	170	0.222222	9	GO_DENDRITIC_SPINE_HEAD	DNM2|DNM3
GO:0060537	MSigDB.M10365	GO_MUSCLE_TISSUE_DEVELOPMENT (MSigDB)	BP	0.00995994	1	0.312099	10	0.0588235	0.0248853	2.36379	173	170	0.0409836	244	GO_MUSCLE_TISSUE_DEVELOPMENT	CTNNB1|ENG|FLNB|MEF2A|PPP3CA|GPCPD1|HEG1|SORBS2|CFLAR|ACVR1
GO:0048008	MSigDB.M10050	GO_PLATELET_DERIVED_GROWTH_FACTOR_RECEPTOR_SIGNALING_PATHWAY (MSigDB)	BP	0.0100774	1	0.313812	4	0.0235294	0.00499745	4.70828	173	170	0.0816327	49	GO_PLATELET_DERIVED_GROWTH_FACTOR_RECEPTOR_SIGNALING_PATHWAY	RAPGEF1|MYO1E|PIK3C2A|IQGAP1
GO:0006826	MSigDB.M11591	GO_IRON_ION_TRANSPORT (MSigDB)	BP	0.0100774	1	0.313812	4	0.0235294	0.00499745	4.70828	173	170	0.0816327	49	GO_IRON_ION_TRANSPORT	DNM2|B2M|TFRC|PICALM
GO:0007229	MSigDB.M15881	GO_INTEGRIN_MEDIATED_SIGNALING_PATHWAY (MSigDB)	BP	0.010138	1	0.314719	5	0.0294118	0.00775115	3.7945	173	170	0.0657895	76	GO_INTEGRIN_MEDIATED_SIGNALING_PATHWAY	DOCK1|ITGA6|ITGAV|NEDD9|LIMS2
GO:0051241	MSigDB.M16107	GO_NEGATIVE_REGULATION_OF_MULTICELLULAR_ORGANISMAL_PROCESS (MSigDB)	BP	0.0102673	1	0.317745	21	0.123529	0.0719021	1.71802	173	170	0.0297872	705	GO_NEGATIVE_REGULATION_OF_MULTICELLULAR_ORGANISMAL_PROCESS	IRAK3|CTNNB1|DAB2IP|CHSY1|FOXO1|DNM3|ABR|IL4R|INPP5D|SMAD6|NFIB|NFKBIA|ASAP1|PPP3CA|LIMS2|B2M|PTPRM|BMPR2|WWC2|RAPGEF2|DOCK4
GO:0023014	MSigDB.M15853	GO_SIGNAL_TRANSDUCTION_BY_PROTEIN_PHOSPHORYLATION (MSigDB)	BP	0.0105466	1	0.325383	18	0.105882	0.0585416	1.80867	173	170	0.0313589	574	GO_SIGNAL_TRANSDUCTION_BY_PROTEIN_PHOSPHORYLATION	HIPK3|IRAK3|CTNNB1|DAB2IP|DUSP1|MECOM|FOXO1|FLT1|RAPGEF1|IGF1R|ITGAV|MEF2A|NLK|PRKCE|RASGRF2|IQGAP1|CFLAR|RAPGEF2
GO:0002263	MSigDB.M12069	GO_CELL_ACTIVATION_INVOLVED_IN_IMMUNE_RESPONSE (MSigDB)	BP	0.0107012	1	0.329136	14	0.0823529	0.0413055	1.99375	173	170	0.0345679	405	GO_CELL_ACTIVATION_INVOLVED_IN_IMMUNE_RESPONSE	STOM|ATP11A|ABR|IL4R|ITGAV|PECAM1|PLCG2|PRKCE|B2M|PTPRB|TFRC|TSPAN14|PDXK|IQGAP1
GO:0043407	MSigDB.M10128	GO_NEGATIVE_REGULATION_OF_MAP_KINASE_ACTIVITY (MSigDB)	BP	0.0108088	1	0.331427	4	0.0235294	0.00509944	4.61412	173	170	0.08	50	GO_NEGATIVE_REGULATION_OF_MAP_KINASE_ACTIVITY	HIPK3|IRAK3|DAB2IP|DUSP1
GO:0003197	MSigDB.M10798	GO_ENDOCARDIAL_CUSHION_DEVELOPMENT (MSigDB)	BP	0.0110347	1	0.337318	3	0.0176471	0.0027537	6.4085	173	170	0.111111	27	GO_ENDOCARDIAL_CUSHION_DEVELOPMENT	ENG|BMPR2|ACVR1
GO:0050839	MSigDB.M19114	GO_CELL_ADHESION_MOLECULE_BINDING (MSigDB)	MF	0.0111315	1	0.33924	13	0.0764706	0.0373279	2.04862	173	170	0.0355191	366	GO_CELL_ADHESION_MOLECULE_BINDING	ADD1|CTNNB1|DAB2IP|FLNB|DOCK9|ITGA6|ITGAV|ASAP1|ESYT2|PTPRM|VWF|PICALM|IQGAP1
GO:0009719	MSigDB.M12163	GO_RESPONSE_TO_ENDOGENOUS_STIMULUS (MSigDB)	BP	0.0112042	1	0.340418	28	0.164706	0.105558	1.56033	173	170	0.0270531	1035	GO_RESPONSE_TO_ENDOGENOUS_STIMULUS	NAMPT|AP3S1|CTNNB1|DAB2IP|DNM2|DUSP1|ENG|FOXO1|GNAQ|GRB10|RAPGEF1|IGF1R|SMAD6|NR3C2|NLK|PIK3C2A|PPARD|PRKCE|SORT1|SLC2A1|BMPR2|CLDN5|ADIPOR2|IQGAP1|CFLAR|ACVR1|RAPGEF2|TBC1D4
GO:0071559	MSigDB.M12916	GO_RESPONSE_TO_TRANSFORMING_GROWTH_FACTOR_BETA (MSigDB)	BP	0.0114905	1	0.348059	8	0.0470588	0.01795	2.62166	173	170	0.0454545	176	GO_RESPONSE_TO_TRANSFORMING_GROWTH_FACTOR_BETA	DNM2|ENG|SMAD6|NLK|BMPR2|CLDN5|CFLAR|ACVR1
GO:0010827	MSigDB.M22684	GO_REGULATION_OF_GLUCOSE_TRANSMEMBRANE_TRANSPORT (MSigDB)	BP	0.0115737	1	0.348523	4	0.0235294	0.00520143	4.52364	173	170	0.0784314	51	GO_REGULATION_OF_GLUCOSE_TRANSMEMBRANE_TRANSPORT	GRB10|MEF2A|SLC2A1|ADIPOR2
GO:0003205	MSigDB.M10039	GO_CARDIAC_CHAMBER_DEVELOPMENT (MSigDB)	BP	0.0115946	1	0.348523	6	0.0352941	0.0111168	3.17485	173	170	0.0550459	109	GO_CARDIAC_CHAMBER_DEVELOPMENT	DNM2|ENG|SMAD6|HEG1|BMPR2|ACVR1
GO:0044255	MSigDB.M14398	GO_CELLULAR_LIPID_METABOLIC_PROCESS (MSigDB)	BP	0.0119637	1	0.348523	17	0.1	0.05487	1.82249	173	170	0.0315985	538	GO_CELLULAR_LIPID_METABOLIC_PROCESS	DAB2IP|SMG1|FLT1|ST6GALNAC3|SGMS1|ST8SIA6|ACER2|INPP5D|PIK3C2A|PLCG2|PON2|PPARD|GPCPD1|ESYT2|ADIPOR2|ELOVL7|SCARB1
GO:0071216	MSigDB.M10812	GO_CELLULAR_RESPONSE_TO_BIOTIC_STIMULUS (MSigDB)	BP	0.0120924	1	0.348523	6	0.0352941	0.0112188	3.14599	173	170	0.0545455	110	GO_CELLULAR_RESPONSE_TO_BIOTIC_STIMULUS	DAB2IP|SGMS1|NFKBIA|PPARD|PRKCE|SCARB1
GO:0051592	MSigDB.M16837	GO_RESPONSE_TO_CALCIUM_ION (MSigDB)	BP	0.0120924	1	0.348523	6	0.0352941	0.0112188	3.14599	173	170	0.0545455	110	GO_RESPONSE_TO_CALCIUM_ION	ADD1|CPNE8|DUSP1|MEF2A|PPP3CA|IQGAP1
GO:0070302	MSigDB.M10591	GO_REGULATION_OF_STRESS_ACTIVATED_PROTEIN_KINASE_SIGNALING_CASCADE (MSigDB)	BP	0.0121382	1	0.348523	7	0.0411765	0.0145844	2.82332	173	170	0.048951	143	GO_REGULATION_OF_STRESS_ACTIVATED_PROTEIN_KINASE_SIGNALING_CASCADE	HIPK3|DAB2IP|DUSP1|MECOM|FOXO1|RAPGEF1|IGF1R
GO:0050900	MSigDB.M12269	GO_LEUKOCYTE_MIGRATION (MSigDB)	BP	0.01215	1	0.348523	9	0.0529412	0.0218256	2.42565	173	170	0.0420561	214	GO_LEUKOCYTE_MIGRATION	DUSP1|LRCH1|FLT1|ABR|INPP5D|ITGA6|ITGAV|PECAM1|SLC7A5
GO:0043277	MSigDB.M11346	GO_APOPTOTIC_CELL_CLEARANCE (MSigDB)	BP	0.012204	1	0.348523	3	0.0176471	0.00285569	6.17962	173	170	0.107143	28	GO_APOPTOTIC_CELL_CLEARANCE	ITGAV|TGM2|SCARB1
GO:0009887	MSigDB.M22601	GO_ANIMAL_ORGAN_MORPHOGENESIS (MSigDB)	BP	0.0122108	1	0.348523	19	0.111765	0.063947	1.74777	173	170	0.030303	627	GO_ANIMAL_ORGAN_MORPHOGENESIS	FOXN3|CTNNB1|PRICKLE2|ENG|CHSY1|FOXO1|FLI1|ABR|ITGA6|SMAD6|NFIB|LIMS2|HEG1|PTPRM|BMPR2|TGM2|CLDN5|CFLAR|ACVR1
GO:0002507	MSigDB.M10485	GO_TOLERANCE_INDUCTION (MSigDB)	BP	0.0122735	1	0.348523	2	0.0117647	0.00101989	11.5353	173	170	0.2	10	GO_TOLERANCE_INDUCTION	IRAK3|HLA-E
GO:0021819	MSigDB.M11199	GO_LAYER_FORMATION_IN_CEREBRAL_CORTEX (MSigDB)	BP	0.0122735	1	0.348523	2	0.0117647	0.00101989	11.5353	173	170	0.2	10	GO_LAYER_FORMATION_IN_CEREBRAL_CORTEX	CTNNB1|DAB2IP
GO:0001916	MSigDB.M12145	GO_POSITIVE_REGULATION_OF_T_CELL_MEDIATED_CYTOTOXICITY (MSigDB)	BP	0.0122735	1	0.348523	2	0.0117647	0.00101989	11.5353	173	170	0.2	10	GO_POSITIVE_REGULATION_OF_T_CELL_MEDIATED_CYTOTOXICITY	HLA-E|B2M
GO:0003283	MSigDB.M12355	GO_ATRIAL_SEPTUM_DEVELOPMENT (MSigDB)	BP	0.0122735	1	0.348523	2	0.0117647	0.00101989	11.5353	173	170	0.2	10	GO_ATRIAL_SEPTUM_DEVELOPMENT	BMPR2|ACVR1
GO:0003198	MSigDB.M15098	GO_EPITHELIAL_TO_MESENCHYMAL_TRANSITION_INVOLVED_IN_ENDOCARDIAL_CUSHION_FORMATION (MSigDB)	BP	0.0122735	1	0.348523	2	0.0117647	0.00101989	11.5353	173	170	0.2	10	GO_EPITHELIAL_TO_MESENCHYMAL_TRANSITION_INVOLVED_IN_ENDOCARDIAL_CUSHION_FORMATION	ENG|ACVR1
GO:0042611	MSigDB.M17090	GO_MHC_PROTEIN_COMPLEX (MSigDB)	CC	0.0122735	1	0.348523	2	0.0117647	0.00101989	11.5353	173	170	0.2	10	GO_MHC_PROTEIN_COMPLEX	HLA-E|B2M
GO:0070411	MSigDB.M18015	GO_I_SMAD_BINDING (MSigDB)	MF	0.0122735	1	0.348523	2	0.0117647	0.00101989	11.5353	173	170	0.2	10	GO_I_SMAD_BINDING	CTNNB1|SMAD6
GO:0019956	MSigDB.M18707	GO_CHEMOKINE_BINDING (MSigDB)	MF	0.0122735	1	0.348523	2	0.0117647	0.00101989	11.5353	173	170	0.2	10	GO_CHEMOKINE_BINDING	A2M|ITGAV
GO:0014856	MSigDB.M22751	GO_SKELETAL_MUSCLE_CELL_PROLIFERATION (MSigDB)	BP	0.0122735	1	0.348523	2	0.0117647	0.00101989	11.5353	173	170	0.2	10	GO_SKELETAL_MUSCLE_CELL_PROLIFERATION	PPARD|CFLAR
GO:0061323	MSigDB.M24277	GO_CELL_PROLIFERATION_INVOLVED_IN_HEART_MORPHOGENESIS (MSigDB)	BP	0.0122735	1	0.348523	2	0.0117647	0.00101989	11.5353	173	170	0.2	10	GO_CELL_PROLIFERATION_INVOLVED_IN_HEART_MORPHOGENESIS	CTNNB1|BMPR2
GO:0005072	MSigDB.M26231	GO_TRANSFORMING_GROWTH_FACTOR_BETA_RECEPTOR_CYTOPLASMIC_MEDIATOR_ACTIVITY (MSigDB)	MF	0.0122735	1	0.348523	2	0.0117647	0.00101989	11.5353	173	170	0.2	10	GO_TRANSFORMING_GROWTH_FACTOR_BETA_RECEPTOR_CYTOPLASMIC_MEDIATOR_ACTIVITY	ENG|SMAD6
GO:0016018	MSigDB.M26396	GO_CYCLOSPORIN_A_BINDING (MSigDB)	MF	0.0122735	1	0.348523	2	0.0117647	0.00101989	11.5353	173	170	0.2	10	GO_CYCLOSPORIN_A_BINDING	NKTR|PPP3CA
GO:0034713	MSigDB.M26596	GO_TYPE_I_TRANSFORMING_GROWTH_FACTOR_BETA_RECEPTOR_BINDING (MSigDB)	MF	0.0122735	1	0.348523	2	0.0117647	0.00101989	11.5353	173	170	0.2	10	GO_TYPE_I_TRANSFORMING_GROWTH_FACTOR_BETA_RECEPTOR_BINDING	ENG|SMAD6
GO:0019724	MSigDB.M12033	GO_B_CELL_MEDIATED_IMMUNITY (MSigDB)	BP	0.0123725	1	0.348523	4	0.0235294	0.00530342	4.43665	173	170	0.0769231	52	GO_B_CELL_MEDIATED_IMMUNITY	HLA-E|IL4R|INPP5D|TFRC
GO:0030670	MSigDB.M17608	GO_PHAGOCYTIC_VESICLE_MEMBRANE (MSigDB)	CC	0.0123725	1	0.348523	4	0.0235294	0.00530342	4.43665	173	170	0.0769231	52	GO_PHAGOCYTIC_VESICLE_MEMBRANE	DNM2|RAPGEF1|HLA-E|B2M
GO:0000139	MSigDB.M17438	GO_GOLGI_MEMBRANE (MSigDB)	CC	0.0123775	1	0.348523	17	0.1	0.0550739	1.81574	173	170	0.0314815	540	GO_GOLGI_MEMBRANE	ARFGEF2|GALNT15|DNM2|CHSY1|STX12|ST6GALNAC3|SGMS1|HLA-E|ST8SIA6|ACER2|GALNT18|B2M|SORT1|ST6GAL1|SLC2A1|CYTH1|USP6NL
GO:0003206	MSigDB.M10631	GO_CARDIAC_CHAMBER_MORPHOGENESIS (MSigDB)	BP	0.012486	1	0.35059	5	0.0294118	0.0081591	3.60478	173	170	0.0625	80	GO_CARDIAC_CHAMBER_MORPHOGENESIS	ENG|SMAD6|HEG1|BMPR2|ACVR1
GO:0032869	MSigDB.M11784	GO_CELLULAR_RESPONSE_TO_INSULIN_STIMULUS (MSigDB)	BP	0.0125777	1	0.352176	7	0.0411765	0.0146864	2.80372	173	170	0.0486111	144	GO_CELLULAR_RESPONSE_TO_INSULIN_STIMULUS	AP3S1|FOXO1|GRB10|IGF1R|PIK3C2A|CFLAR|TBC1D4
GO:0071900	MSigDB.M15624	GO_REGULATION_OF_PROTEIN_SERINE_THREONINE_KINASE_ACTIVITY (MSigDB)	BP	0.0130589	1	0.364627	12	0.0705882	0.0339623	2.07843	173	170	0.036036	333	GO_REGULATION_OF_PROTEIN_SERINE_THREONINE_KINASE_ACTIVITY	HIPK3|IRAK3|DAB2IP|DUSP1|CCNY|FLT1|RAPGEF1|IGF1R|HEG1|UVRAG|IQGAP1|RAPGEF2
GO:0060411	MSigDB.M15683	GO_CARDIAC_SEPTUM_MORPHOGENESIS (MSigDB)	BP	0.0132059	1	0.367704	4	0.0235294	0.00540541	4.35294	173	170	0.0754717	53	GO_CARDIAC_SEPTUM_MORPHOGENESIS	ENG|SMAD6|BMPR2|ACVR1
GO:0051348	MSigDB.M13535	GO_NEGATIVE_REGULATION_OF_TRANSFERASE_ACTIVITY (MSigDB)	BP	0.0134365	1	0.371172	8	0.0470588	0.01846	2.54924	173	170	0.0441989	181	GO_NEGATIVE_REGULATION_OF_TRANSFERASE_ACTIVITY	HIPK3|IRAK3|DAB2IP|DUSP1|GNAQ|IGF1R|HEG1|ZFYVE28
GO:0007223	MSigDB.M11621	GO_WNT_SIGNALING_PATHWAY_CALCIUM_MODULATING_PATHWAY (MSigDB)	BP	0.0134418	1	0.371172	3	0.0176471	0.00295767	5.96653	173	170	0.103448	29	GO_WNT_SIGNALING_PATHWAY_CALCIUM_MODULATING_PATHWAY	CTNNB1|NLK|PPP3CA
GO:0014888	MSigDB.M16049	GO_STRIATED_MUSCLE_ADAPTATION (MSigDB)	BP	0.0134418	1	0.371172	3	0.0176471	0.00295767	5.96653	173	170	0.103448	29	GO_STRIATED_MUSCLE_ADAPTATION	FOXO1|PPP3CA|CFLAR
GO:0001659	MSigDB.M16432	GO_TEMPERATURE_HOMEOSTASIS (MSigDB)	BP	0.0136761	1	0.376601	6	0.0352941	0.0115247	3.06247	173	170	0.0530973	113	GO_TEMPERATURE_HOMEOSTASIS	EPAS1|FOXO1|GRB10|IGF1R|IL4R|ADIPOR2
GO:0031623	MSigDB.M13598	GO_RECEPTOR_INTERNALIZATION (MSigDB)	BP	0.0137877	1	0.377594	5	0.0294118	0.00836308	3.51686	173	170	0.0609756	82	GO_RECEPTOR_INTERNALIZATION	DNM2|DNM3|PLCG2|TFRC|PICALM
GO:0044853	MSigDB.M17801	GO_PLASMA_MEMBRANE_RAFT (MSigDB)	CC	0.0137877	1	0.377594	5	0.0294118	0.00836308	3.51686	173	170	0.0609756	82	GO_PLASMA_MEMBRANE_RAFT	ADD1|CTNNB1|SLC2A1|BMPR2|SCARB1
GO:2000146	MSigDB.M25442	GO_NEGATIVE_REGULATION_OF_CELL_MOTILITY (MSigDB)	BP	0.013853	1	0.378347	8	0.0470588	0.018562	2.53523	173	170	0.043956	182	GO_NEGATIVE_REGULATION_OF_CELL_MOTILITY	DAB2IP|DUSP1|ENG|LIMCH1|LRCH1|ABR|PPARD|PTPRM
GO:0031349	MSigDB.M16306	GO_POSITIVE_REGULATION_OF_DEFENSE_RESPONSE (MSigDB)	BP	0.0139639	1	0.380335	10	0.0588235	0.0262111	2.24422	173	170	0.0389105	257	GO_POSITIVE_REGULATION_OF_DEFENSE_RESPONSE	UNC13B|IRAK3|DAB2IP|HLA-E|NFKBIA|PLCG2|PRKCE|SEC14L1|TGM2|OSMR
GO:0002444	MSigDB.M14205	GO_MYELOID_LEUKOCYTE_MEDIATED_IMMUNITY (MSigDB)	BP	0.0142379	1	0.383408	12	0.0705882	0.0343702	2.05376	173	170	0.0356083	337	GO_MYELOID_LEUKOCYTE_MEDIATED_IMMUNITY	STOM|ATP11A|ABR|HLA-E|IL4R|ITGAV|PECAM1|B2M|PTPRB|TSPAN14|PDXK|IQGAP1
NA	MSigDB.M26203	GO_TRANSMEMBRANE_SIGNALING_RECEPTOR_ACTIVITY (MSigDB)	MF	0.0142621	1	0.383408	13	0.0764706	0.0385518	1.98358	173	170	0.0343915	378	GO_TRANSMEMBRANE_SIGNALING_RECEPTOR_ACTIVITY	ENG|FLT1|IGF1R|IL4R|CRIM1|PLXNA2|PTPRB|PTPRM|SORT1|BMPR2|ACVR1|OSMR|XPR1
GO:0033218	MSigDB.M18547	GO_AMIDE_BINDING (MSigDB)	MF	0.0143471	1	0.383408	9	0.0529412	0.0224375	2.35949	173	170	0.0409091	220	GO_AMIDE_BINDING	HLA-E|IGF1R|NFKBIA|NKTR|PPP3CA|SLC7A5|PICALM|ACVR1|SCARB1
GO:0071453	MSigDB.M12594	GO_CELLULAR_RESPONSE_TO_OXYGEN_LEVELS (MSigDB)	BP	0.0144509	1	0.383408	7	0.0411765	0.0150943	2.72794	173	170	0.0472973	148	GO_CELLULAR_RESPONSE_TO_OXYGEN_LEVELS	NAMPT|EPAS1|FOXO1|PPARD|PRKCE|HIF3A|CFLAR
GO:0000041	MSigDB.M10755	GO_TRANSITION_METAL_ION_TRANSPORT (MSigDB)	BP	0.0144716	1	0.383408	5	0.0294118	0.00846507	3.47449	173	170	0.060241	83	GO_TRANSITION_METAL_ION_TRANSPORT	DNM2|B2M|SLC39A10|TFRC|PICALM
GO:0060627	MSigDB.M11889	GO_REGULATION_OF_VESICLE_MEDIATED_TRANSPORT (MSigDB)	BP	0.0145507	1	0.383408	13	0.0764706	0.0386537	1.97835	173	170	0.0343008	379	GO_REGULATION_OF_VESICLE_MEDIATED_TRANSPORT	UNC13B|DNM2|RAPGEF1|ABR|IL4R|ITGAV|PLCG2|PPP3CA|B2M|PICALM|CADPS2|SCARB1|TBC1D4
GO:0050999	MSigDB.M12116	GO_REGULATION_OF_NITRIC_OXIDE_SYNTHASE_ACTIVITY (MSigDB)	BP	0.0147486	1	0.383408	3	0.0176471	0.00305966	5.76765	173	170	0.1	30	GO_REGULATION_OF_NITRIC_OXIDE_SYNTHASE_ACTIVITY	NOSTRIN|DNM2|SCARB1
GO:0031663	MSigDB.M14323	GO_LIPOPOLYSACCHARIDE_MEDIATED_SIGNALING_PATHWAY (MSigDB)	BP	0.0147486	1	0.383408	3	0.0176471	0.00305966	5.76765	173	170	0.1	30	GO_LIPOPOLYSACCHARIDE_MEDIATED_SIGNALING_PATHWAY	NFKBIA|PRKCE|SCARB1
GO:0043252	MSigDB.M10192	GO_SODIUM_INDEPENDENT_ORGANIC_ANION_TRANSPORT (MSigDB)	BP	0.0148314	1	0.383408	2	0.0117647	0.00112188	10.4866	173	170	0.181818	11	GO_SODIUM_INDEPENDENT_ORGANIC_ANION_TRANSPORT	SLCO2B1|SLCO4A1
GO:0072376	MSigDB.M10315	GO_PROTEIN_ACTIVATION_CASCADE (MSigDB)	BP	0.0148314	1	0.383408	2	0.0117647	0.00112188	10.4866	173	170	0.181818	11	GO_PROTEIN_ACTIVATION_CASCADE	A2M|VWF
GO:0034104	MSigDB.M12214	GO_NEGATIVE_REGULATION_OF_TISSUE_REMODELING (MSigDB)	BP	0.0148314	1	0.383408	2	0.0117647	0.00112188	10.4866	173	170	0.181818	11	GO_NEGATIVE_REGULATION_OF_TISSUE_REMODELING	ABR|INPP5D
GO:1903729	MSigDB.M14083	GO_REGULATION_OF_PLASMA_MEMBRANE_ORGANIZATION (MSigDB)	BP	0.0148314	1	0.383408	2	0.0117647	0.00112188	10.4866	173	170	0.181818	11	GO_REGULATION_OF_PLASMA_MEMBRANE_ORGANIZATION	DNM2|ASAP1
GO:0030949	MSigDB.M15928	GO_POSITIVE_REGULATION_OF_VASCULAR_ENDOTHELIAL_GROWTH_FACTOR_RECEPTOR_SIGNALING_PATHWAY (MSigDB)	BP	0.0148314	1	0.383408	2	0.0117647	0.00112188	10.4866	173	170	0.181818	11	GO_POSITIVE_REGULATION_OF_VASCULAR_ENDOTHELIAL_GROWTH_FACTOR_RECEPTOR_SIGNALING_PATHWAY	FLT1|GRB10
GO:0000145	MSigDB.M17570	GO_EXOCYST (MSigDB)	CC	0.0148314	1	0.383408	2	0.0117647	0.00112188	10.4866	173	170	0.181818	11	GO_EXOCYST	MYRIP|EXOC6
GO:0019992	MSigDB.M18364	GO_DIACYLGLYCEROL_BINDING (MSigDB)	MF	0.0148314	1	0.383408	2	0.0117647	0.00112188	10.4866	173	170	0.181818	11	GO_DIACYLGLYCEROL_BINDING	UNC13B|RAPGEF2
GO:0048185	MSigDB.M18745	GO_ACTIVIN_BINDING (MSigDB)	MF	0.0148314	1	0.383408	2	0.0117647	0.00112188	10.4866	173	170	0.181818	11	GO_ACTIVIN_BINDING	ENG|ACVR1
GO:0001886	MSigDB.M22201	GO_ENDOTHELIAL_CELL_MORPHOGENESIS (MSigDB)	BP	0.0148314	1	0.383408	2	0.0117647	0.00112188	10.4866	173	170	0.181818	11	GO_ENDOTHELIAL_CELL_MORPHOGENESIS	PECAM1|HEG1
GO:0016188	MSigDB.M22812	GO_SYNAPTIC_VESICLE_MATURATION (MSigDB)	BP	0.0148314	1	0.383408	2	0.0117647	0.00112188	10.4866	173	170	0.181818	11	GO_SYNAPTIC_VESICLE_MATURATION	UNC13B|PICALM
GO:0032486	MSigDB.M23093	GO_RAP_PROTEIN_SIGNAL_TRANSDUCTION (MSigDB)	BP	0.0148314	1	0.383408	2	0.0117647	0.00112188	10.4866	173	170	0.181818	11	GO_RAP_PROTEIN_SIGNAL_TRANSDUCTION	RAPGEF1|RAPGEF2
GO:0002274	MSigDB.M12762	GO_MYELOID_LEUKOCYTE_ACTIVATION (MSigDB)	BP	0.0148438	1	0.383408	13	0.0764706	0.0387557	1.97314	173	170	0.0342105	380	GO_MYELOID_LEUKOCYTE_ACTIVATION	NAMPT|STOM|ATP11A|ABR|IL4R|ITGAV|PECAM1|PRKCE|B2M|PTPRB|TSPAN14|PDXK|IQGAP1
GO:0006887	MSigDB.M15689	GO_EXOCYTOSIS (MSigDB)	BP	0.0150605	1	0.387819	18	0.105882	0.0607853	1.74191	173	170	0.0302013	596	GO_EXOCYTOSIS	UNC13B|ARFGEF2|A2M|STOM|ATP11A|ABR|IL4R|ITGAV|PECAM1|PIK3C2A|EXOC6|B2M|PTPRB|VWF|TSPAN14|PDXK|IQGAP1|CADPS2
GO:0006811	MSigDB.M10111	GO_ION_TRANSPORT (MSigDB)	BP	0.0150922	1	0.387819	27	0.158824	0.103213	1.5388	173	170	0.0266798	1012	GO_ION_TRANSPORT	UNC13B|SLCO2B1|CTNNB1|DNM2|STOM|ATP11A|SLCO4A1|ITGAV|ABCB1|PLCG2|PPARD|PPP3CA|PRKCE|B2M|ANO2|SLC39A10|ATP10A|SEC14L1|SLC1A1|SLC2A1|SLC7A1|TFRC|SLC7A5|PICALM|MFSD2A|XPR1|SCARB1
GO:0070160	MSigDB.M25885	GO_TIGHT_JUNCTION (MSigDB)	CC	0.0151779	1	0.389022	5	0.0294118	0.00856706	3.43312	173	170	0.0595238	84	GO_TIGHT_JUNCTION	CTNNB1|CLDN5|CGNL1|CYTH1|RAPGEF2
GO:0043062	MSigDB.M16924	GO_EXTRACELLULAR_STRUCTURE_ORGANIZATION (MSigDB)	BP	0.015789	1	0.40365	10	0.0588235	0.0267211	2.20139	173	170	0.0381679	262	GO_EXTRACELLULAR_STRUCTURE_ORGANIZATION	A2M|ENG|ITGA6|ITGAV|MYO1E|PECAM1|VWF|THSD4|CFLAR|SCARB1
GO:0002684	MSigDB.M12904	GO_POSITIVE_REGULATION_OF_IMMUNE_SYSTEM_PROCESS (MSigDB)	BP	0.0161109	1	0.407027	17	0.1	0.0567058	1.76349	173	170	0.0305755	556	GO_POSITIVE_REGULATION_OF_IMMUNE_SYSTEM_PROCESS	IRAK3|DAB2IP|BTNL9|DOCK1|A2M|RAPGEF1|HLA-E|IL4R|INPP5D|NFKBIA|PLCG2|PRKCE|PRKCH|B2M|SLC39A10|SEC14L1|TFRC
GO:0045824	MSigDB.M11125	GO_NEGATIVE_REGULATION_OF_INNATE_IMMUNE_RESPONSE (MSigDB)	BP	0.0161247	1	0.407027	3	0.0176471	0.00316165	5.58159	173	170	0.0967742	31	GO_NEGATIVE_REGULATION_OF_INNATE_IMMUNE_RESPONSE	IRAK3|A2M|HLA-E
GO:0002637	MSigDB.M12231	GO_REGULATION_OF_IMMUNOGLOBULIN_PRODUCTION (MSigDB)	BP	0.0161247	1	0.407027	3	0.0176471	0.00316165	5.58159	173	170	0.0967742	31	GO_REGULATION_OF_IMMUNOGLOBULIN_PRODUCTION	HLA-E|IL4R|TFRC
GO:0030888	MSigDB.M14629	GO_REGULATION_OF_B_CELL_PROLIFERATION (MSigDB)	BP	0.0161247	1	0.407027	3	0.0176471	0.00316165	5.58159	173	170	0.0967742	31	GO_REGULATION_OF_B_CELL_PROLIFERATION	INPP5D|SLC39A10|TFRC
GO:0006949	MSigDB.M16681	GO_SYNCYTIUM_FORMATION (MSigDB)	BP	0.0161247	1	0.407027	3	0.0176471	0.00316165	5.58159	173	170	0.0967742	31	GO_SYNCYTIUM_FORMATION	IL4R|TANC1|CFLAR
GO:0030029	MSigDB.M10751	GO_ACTIN_FILAMENT_BASED_PROCESS (MSigDB)	BP	0.0166131	1	0.416383	16	0.0941176	0.0524222	1.79538	173	170	0.0311284	514	GO_ACTIN_FILAMENT_BASED_PROCESS	ADD1|PHACTR1|LIMCH1|FLNB|ABR|PARVB|MEF2A|MYO1E|NEDD9|PRKCE|EPB41L4A|SORBS2|CGNL1|CFLAR|FMNL3|TMSB10
GO:0001894	MSigDB.M11334	GO_TISSUE_HOMEOSTASIS (MSigDB)	BP	0.0166289	1	0.416383	6	0.0352941	0.0120347	2.9327	173	170	0.0508475	118	GO_TISSUE_HOMEOSTASIS	ADD1|CTNNB1|EPAS1|INPP5D|B2M|TFRC
GO:0002443	MSigDB.M11678	GO_LEUKOCYTE_MEDIATED_IMMUNITY (MSigDB)	BP	0.0166586	1	0.416383	14	0.0823529	0.0436512	1.88661	173	170	0.0327103	428	GO_LEUKOCYTE_MEDIATED_IMMUNITY	STOM|ATP11A|ABR|HLA-E|IL4R|INPP5D|ITGAV|PECAM1|B2M|PTPRB|TFRC|TSPAN14|PDXK|IQGAP1
GO:0051094	MSigDB.M15406	GO_POSITIVE_REGULATION_OF_DEVELOPMENTAL_PROCESS (MSigDB)	BP	0.016662	1	0.416383	24	0.141176	0.0895461	1.57658	173	170	0.0273349	878	GO_POSITIVE_REGULATION_OF_DEVELOPMENTAL_PROCESS	IRAK3|ADD1|CTNNB1|DAB2IP|DNM2|DOCK1|ENG|FLT1|RAPGEF1|IL4R|INPP5D|MEF2A|NEDD9|PIK3C2A|PLXNA2|PPARD|PRKCH|BMPR2|TFRC|CLDN5|IQGAP1|CFLAR|ACVR1|RAPGEF2
GO:0045409	MSigDB.M23711	GO_NEGATIVE_REGULATION_OF_INTERLEUKIN_6_BIOSYNTHETIC_PROCESS (MSigDB)	BP	0.0173381	1	0.424876	1	0.00588235	0.000101989	57.6765	173	170	1	1	GO_NEGATIVE_REGULATION_OF_INTERLEUKIN_6_BIOSYNTHETIC_PROCESS	INPP5D
GO:0015562	MSigDB.M26389	GO_EFFLUX_TRANSMEMBRANE_TRANSPORTER_ACTIVITY (MSigDB)	MF	0.0173381	1	0.424876	1	0.00588235	0.000101989	57.6765	173	170	1	1	GO_EFFLUX_TRANSMEMBRANE_TRANSPORTER_ACTIVITY	XPR1
GO:0097035	MSigDB.M11676	GO_REGULATION_OF_MEMBRANE_LIPID_DISTRIBUTION (MSigDB)	BP	0.0175707	1	0.424876	3	0.0176471	0.00326364	5.40717	173	170	0.09375	32	GO_REGULATION_OF_MEMBRANE_LIPID_DISTRIBUTION	ATP11A|ABCB1|ATP10A
GO:0050853	MSigDB.M16382	GO_B_CELL_RECEPTOR_SIGNALING_PATHWAY (MSigDB)	BP	0.0175707	1	0.424876	3	0.0176471	0.00326364	5.40717	173	170	0.09375	32	GO_B_CELL_RECEPTOR_SIGNALING_PATHWAY	PLCG2|PRKCH|SLC39A10
GO:0038179	MSigDB.M16665	GO_NEUROTROPHIN_SIGNALING_PATHWAY (MSigDB)	BP	0.0175707	1	0.424876	3	0.0176471	0.00326364	5.40717	173	170	0.09375	32	GO_NEUROTROPHIN_SIGNALING_PATHWAY	RAPGEF1|SORT1|RAPGEF2
GO:0061614	MSigDB.M24298	GO_PRI_MIRNA_TRANSCRIPTION_BY_RNA_POLYMERASE_II (MSigDB)	BP	0.0175707	1	0.424876	3	0.0176471	0.00326364	5.40717	173	170	0.09375	32	GO_PRI_MIRNA_TRANSCRIPTION_BY_RNA_POLYMERASE_II	SMAD6|NFIB|PPARD
GO:0061000	MSigDB.M10173	GO_NEGATIVE_REGULATION_OF_DENDRITIC_SPINE_DEVELOPMENT (MSigDB)	BP	0.0175969	1	0.424876	2	0.0117647	0.00122387	9.61275	173	170	0.166667	12	GO_NEGATIVE_REGULATION_OF_DENDRITIC_SPINE_DEVELOPMENT	DNM3|ASAP1
GO:0060795	MSigDB.M12604	GO_CELL_FATE_COMMITMENT_INVOLVED_IN_FORMATION_OF_PRIMARY_GERM_LAYER (MSigDB)	BP	0.0175969	1	0.424876	2	0.0117647	0.00122387	9.61275	173	170	0.166667	12	GO_CELL_FATE_COMMITMENT_INVOLVED_IN_FORMATION_OF_PRIMARY_GERM_LAYER	CTNNB1|ETS2
GO:0001946	MSigDB.M12830	GO_LYMPHANGIOGENESIS (MSigDB)	BP	0.0175969	1	0.424876	2	0.0117647	0.00122387	9.61275	173	170	0.166667	12	GO_LYMPHANGIOGENESIS	PTPN14|BMPR2
GO:0001914	MSigDB.M12991	GO_REGULATION_OF_T_CELL_MEDIATED_CYTOTOXICITY (MSigDB)	BP	0.0175969	1	0.424876	2	0.0117647	0.00122387	9.61275	173	170	0.166667	12	GO_REGULATION_OF_T_CELL_MEDIATED_CYTOTOXICITY	HLA-E|B2M
GO:0097186	MSigDB.M14160	GO_AMELOGENESIS (MSigDB)	BP	0.0175969	1	0.424876	2	0.0117647	0.00122387	9.61275	173	170	0.166667	12	GO_AMELOGENESIS	FOXO1|ITGA6
GO:0042605	MSigDB.M18591	GO_PEPTIDE_ANTIGEN_BINDING (MSigDB)	MF	0.0175969	1	0.424876	2	0.0117647	0.00122387	9.61275	173	170	0.166667	12	GO_PEPTIDE_ANTIGEN_BINDING	HLA-E|SLC7A5
GO:0035635	MSigDB.M23370	GO_ENTRY_OF_BACTERIUM_INTO_HOST_CELL (MSigDB)	BP	0.0175969	1	0.424876	2	0.0117647	0.00122387	9.61275	173	170	0.166667	12	GO_ENTRY_OF_BACTERIUM_INTO_HOST_CELL	CTNNB1|ITGAV
GO:0072576	MSigDB.M24598	GO_LIVER_MORPHOGENESIS (MSigDB)	BP	0.0175969	1	0.424876	2	0.0117647	0.00122387	9.61275	173	170	0.166667	12	GO_LIVER_MORPHOGENESIS	LIMS2|CFLAR
GO:0031347	MSigDB.M11183	GO_REGULATION_OF_DEFENSE_RESPONSE (MSigDB)	BP	0.0176903	1	0.425738	13	0.0764706	0.0396736	1.92749	173	170	0.033419	389	GO_REGULATION_OF_DEFENSE_RESPONSE	UNC13B|IRAK3|DAB2IP|A2M|ABR|HLA-E|NFKBIA|PLCG2|PPARD|PRKCE|SEC14L1|TGM2|OSMR
GO:0002768	MSigDB.M15764	GO_IMMUNE_RESPONSE_REGULATING_CELL_SURFACE_RECEPTOR_SIGNALING_PATHWAY (MSigDB)	BP	0.0177178	1	0.425738	9	0.0529412	0.0232534	2.2767	173	170	0.0394737	228	GO_IMMUNE_RESPONSE_REGULATING_CELL_SURFACE_RECEPTOR_SIGNALING_PATHWAY	BTNL9|DOCK1|RAPGEF1|INPP5D|PLCG2|PPP3CA|PRKCE|PRKCH|SLC39A10
GO:0051149	MSigDB.M10756	GO_POSITIVE_REGULATION_OF_MUSCLE_CELL_DIFFERENTIATION (MSigDB)	BP	0.0179058	1	0.427176	4	0.0235294	0.00591535	3.97769	173	170	0.0689655	58	GO_POSITIVE_REGULATION_OF_MUSCLE_CELL_DIFFERENTIATION	CTNNB1|ENG|IL4R|MEF2A
GO:1904019	MSigDB.M14182	GO_EPITHELIAL_CELL_APOPTOTIC_PROCESS (MSigDB)	BP	0.0179058	1	0.427176	4	0.0235294	0.00591535	3.97769	173	170	0.0689655	58	GO_EPITHELIAL_CELL_APOPTOTIC_PROCESS	DAB2IP|SORT1|BMPR2|CFLAR
GO:0005905	MSigDB.M25669	GO_CLATHRIN_COATED_PIT (MSigDB)	CC	0.0179058	1	0.427176	4	0.0235294	0.00591535	3.97769	173	170	0.0689655	58	GO_CLATHRIN_COATED_PIT	DNM2|SORT1|TFRC|PICALM
GO:0050817	MSigDB.M23914	GO_COAGULATION (MSigDB)	BP	0.0180367	1	0.429272	8	0.0470588	0.0194799	2.41577	173	170	0.0418848	191	GO_COAGULATION	DOCK1|A2M|DOCK9|GNAQ|PLCG2|PRKCE|PRKCH|VWF
GO:0003007	MSigDB.M12997	GO_HEART_MORPHOGENESIS (MSigDB)	BP	0.0181958	1	0.430876	7	0.0411765	0.0158083	2.60474	173	170	0.0451613	155	GO_HEART_MORPHOGENESIS	CTNNB1|ENG|SMAD6|HEG1|BMPR2|CLDN5|ACVR1
GO:0043434	MSigDB.M23605	GO_RESPONSE_TO_PEPTIDE_HORMONE (MSigDB)	BP	0.0182075	1	0.430876	10	0.0588235	0.027333	2.15211	173	170	0.0373134	268	GO_RESPONSE_TO_PEPTIDE_HORMONE	AP3S1|FOXO1|GRB10|IGF1R|PIK3C2A|SORT1|SLC2A1|IQGAP1|CFLAR|TBC1D4
GO:0001935	MSigDB.M14496	GO_ENDOTHELIAL_CELL_PROLIFERATION (MSigDB)	BP	0.0182334	1	0.430876	5	0.0294118	0.00897501	3.27707	173	170	0.0568182	88	GO_ENDOTHELIAL_CELL_PROLIFERATION	FLT1|EGFL7|PTPRM|BMPR2|SCARB1
GO:0019897	MSigDB.M17762	GO_EXTRINSIC_COMPONENT_OF_PLASMA_MEMBRANE (MSigDB)	CC	0.0185975	1	0.438445	6	0.0352941	0.0123406	2.85999	173	170	0.0495868	121	GO_EXTRINSIC_COMPONENT_OF_PLASMA_MEMBRANE	CTNNB1|GNAQ|ESYT2|PICALM|IQGAP1|CYTH1
GO:0010632	MSigDB.M11069	GO_REGULATION_OF_EPITHELIAL_CELL_MIGRATION (MSigDB)	BP	0.0187817	1	0.44038	7	0.0411765	0.0159102	2.58805	173	170	0.0448718	156	GO_REGULATION_OF_EPITHELIAL_CELL_MIGRATION	DAB2IP|DOCK1|PIK3C2A|PRKCE|PTPRM|BMPR2|SCARB1
GO:0055085	MSigDB.M16266	GO_TRANSMEMBRANE_TRANSPORT (MSigDB)	BP	0.0188392	1	0.44038	26	0.152941	0.100255	1.52552	173	170	0.0264496	983	GO_TRANSMEMBRANE_TRANSPORT	SLCO2B1|ADD1|DNM2|STOM|SLCO4A1|GRB10|ITGAV|MEF2A|ABCB1|PLCG2|PPARD|PRKCE|ANO2|SLC39A10|ATP10A|SORT1|SLC1A1|SLC2A1|SLC7A1|ADIPOR2|SLC7A5|PICALM|MFSD2A|XPR1|ABCG2|SCARB1
GO:0010717	MSigDB.M16783	GO_REGULATION_OF_EPITHELIAL_TO_MESENCHYMAL_TRANSITION (MSigDB)	BP	0.0189554	1	0.44038	4	0.0235294	0.00601734	3.91027	173	170	0.0677966	59	GO_REGULATION_OF_EPITHELIAL_TO_MESENCHYMAL_TRANSITION	CTNNB1|DAB2IP|ENG|ACVR1
GO:0071901	MSigDB.M16865	GO_NEGATIVE_REGULATION_OF_PROTEIN_SERINE_THREONINE_KINASE_ACTIVITY (MSigDB)	BP	0.0190561	1	0.44038	5	0.0294118	0.009077	3.24025	173	170	0.0561798	89	GO_NEGATIVE_REGULATION_OF_PROTEIN_SERINE_THREONINE_KINASE_ACTIVITY	HIPK3|IRAK3|DAB2IP|DUSP1|HEG1
GO:0005319	MSigDB.M17918	GO_LIPID_TRANSPORTER_ACTIVITY (MSigDB)	MF	0.0190561	1	0.44038	5	0.0294118	0.009077	3.24025	173	170	0.0561798	89	GO_LIPID_TRANSPORTER_ACTIVITY	SLCO2B1|ATP11A|ABCB1|ATP10A|MFSD2A
GO:0016358	MSigDB.M10094	GO_DENDRITE_DEVELOPMENT (MSigDB)	BP	0.0190776	1	0.44038	8	0.0470588	0.0196838	2.39073	173	170	0.0414508	193	GO_DENDRITE_DEVELOPMENT	DAB2IP|DNM3|MEF2A|ASAP1|PPP3CA|PICALM|IQGAP1|RAPGEF2
GO:0034260	MSigDB.M15318	GO_NEGATIVE_REGULATION_OF_GTPASE_ACTIVITY (MSigDB)	BP	0.0190866	1	0.44038	3	0.0176471	0.00336563	5.24332	173	170	0.0909091	33	GO_NEGATIVE_REGULATION_OF_GTPASE_ACTIVITY	DAB2IP|LRCH1|IQGAP1
GO:0008376	MSigDB.M17878	GO_ACETYLGALACTOSAMINYLTRANSFERASE_ACTIVITY (MSigDB)	MF	0.0190866	1	0.44038	3	0.0176471	0.00336563	5.24332	173	170	0.0909091	33	GO_ACETYLGALACTOSAMINYLTRANSFERASE_ACTIVITY	GALNT15|CHSY1|GALNT18
GO:0071674	MSigDB.M24504	GO_MONONUCLEAR_CELL_MIGRATION (MSigDB)	BP	0.0190866	1	0.44038	3	0.0176471	0.00336563	5.24332	173	170	0.0909091	33	GO_MONONUCLEAR_CELL_MIGRATION	DUSP1|FLT1|PECAM1
GO:0035690	MSigDB.M16502	GO_CELLULAR_RESPONSE_TO_DRUG (MSigDB)	BP	0.0191201	1	0.44038	9	0.0529412	0.0235594	2.24714	173	170	0.038961	231	GO_CELLULAR_RESPONSE_TO_DRUG	CTNNB1|DNM2|FOXO1|GNAQ|ACER2|PPP3CA|PRKCE|TFRC|CFLAR
GO:0050773	MSigDB.M16290	GO_REGULATION_OF_DENDRITE_DEVELOPMENT (MSigDB)	BP	0.0192877	1	0.443218	6	0.0352941	0.0124426	2.83655	173	170	0.0491803	122	GO_REGULATION_OF_DENDRITE_DEVELOPMENT	DAB2IP|DNM3|ASAP1|PPP3CA|IQGAP1|RAPGEF2
GO:0030234	MSigDB.M18829	GO_ENZYME_REGULATOR_ACTIVITY (MSigDB)	MF	0.0194108	1	0.445025	19	0.111765	0.0671086	1.66543	173	170	0.0288754	658	GO_ENZYME_REGULATOR_ACTIVITY	DAB2IP|DOCK1|A2M|CCNY|PHACTR1|GNAQ|ABR|AGFG1|ASAP1|CRIM1|RIN2|PRKCE|ARHGAP31|IQGAP1|CFLAR|RAPGEF2|USP6NL|DOCK4|TBC1D4
GO:0009101	MSigDB.M22563	GO_GLYCOPROTEIN_BIOSYNTHETIC_PROCESS (MSigDB)	BP	0.019605	1	0.447107	9	0.0529412	0.0236614	2.23745	173	170	0.0387931	232	GO_GLYCOPROTEIN_BIOSYNTHETIC_PROCESS	GALNT15|CTNNB1|CHSY1|ST6GALNAC3|ST8SIA6|ACER2|GALNT18|ST6GAL1|BMPR2
GO:1901342	MSigDB.M16954	GO_REGULATION_OF_VASCULATURE_DEVELOPMENT (MSigDB)	BP	0.019614	1	0.447107	8	0.0470588	0.0197858	2.37841	173	170	0.0412371	194	GO_REGULATION_OF_VASCULATURE_DEVELOPMENT	CTNNB1|DAB2IP|ENG|FLT1|PIK3C2A|PTPRM|CFLAR|RAPGEF2
GO:0042802	MSigDB.M18581	GO_IDENTICAL_PROTEIN_BINDING (MSigDB)	MF	0.0196359	1	0.447107	28	0.164706	0.110454	1.49117	173	170	0.0258541	1083	GO_IDENTICAL_PROTEIN_BINDING	NAMPT|IRAK3|ADD1|DAB2IP|ENG|STOM|FLNB|SYNE1|IGF1R|SMAD6|NFKBIA|PECAM1|PLXNA2|PON2|B2M|ANO2|ESYT2|PTPRM|ST6GAL1|SLC2A1|TFRC|CLDN5|VWF|ADIPOR2|PDXK|ACVR1|ABCG2|SCARB1
GO:0005342	MSigDB.M18623	GO_ORGANIC_ACID_TRANSMEMBRANE_TRANSPORTER_ACTIVITY (MSigDB)	MF	0.019903	1	0.451134	5	0.0294118	0.00917899	3.20425	173	170	0.0555556	90	GO_ORGANIC_ACID_TRANSMEMBRANE_TRANSPORTER_ACTIVITY	SLCO2B1|SLC1A1|SLC7A1|SLC7A5|MFSD2A
GO:0070820	MSigDB.M25899	GO_TERTIARY_GRANULE (MSigDB)	CC	0.019903	1	0.451134	5	0.0294118	0.00917899	3.20425	173	170	0.0555556	90	GO_TERTIARY_GRANULE	STOM|ATP11A|B2M|PTPRB|TSPAN14
GO:0060840	MSigDB.M11359	GO_ARTERY_DEVELOPMENT (MSigDB)	BP	0.0200424	1	0.453266	4	0.0235294	0.00611933	3.8451	173	170	0.0666667	60	GO_ARTERY_DEVELOPMENT	DNM2|ENG|SMAD6|BMPR2
GO:0019904	MSigDB.M18966	GO_PROTEIN_DOMAIN_SPECIFIC_BINDING (MSigDB)	MF	0.0201902	1	0.45473	16	0.0941176	0.0536461	1.75442	173	170	0.0304183	526	GO_PROTEIN_DOMAIN_SPECIFIC_BINDING	CTNNB1|DAB2IP|DNM2|DOCK1|ETS2|ETV6|RAPGEF1|INPP5D|CRIM1|NLK|ARHGAP31|TGM2|UVRAG|IQGAP1|RAPGEF2|DOCK4
GO:0043408	MSigDB.M10496	GO_REGULATION_OF_MAPK_CASCADE (MSigDB)	BP	0.0202823	1	0.45473	14	0.0823529	0.0447731	1.83934	173	170	0.0318907	439	GO_REGULATION_OF_MAPK_CASCADE	HIPK3|IRAK3|CTNNB1|DAB2IP|DUSP1|MECOM|FOXO1|FLT1|RAPGEF1|IGF1R|PRKCE|IQGAP1|CFLAR|RAPGEF2
GO:1903358	MSigDB.M10103	GO_REGULATION_OF_GOLGI_ORGANIZATION (MSigDB)	BP	0.020562	1	0.45473	2	0.0117647	0.00132585	8.8733	173	170	0.153846	13	GO_REGULATION_OF_GOLGI_ORGANIZATION	DNM2|USP6NL
GO:0002675	MSigDB.M11700	GO_POSITIVE_REGULATION_OF_ACUTE_INFLAMMATORY_RESPONSE (MSigDB)	BP	0.020562	1	0.45473	2	0.0117647	0.00132585	8.8733	173	170	0.153846	13	GO_POSITIVE_REGULATION_OF_ACUTE_INFLAMMATORY_RESPONSE	HLA-E|OSMR
GO:0035561	MSigDB.M11819	GO_REGULATION_OF_CHROMATIN_BINDING (MSigDB)	BP	0.020562	1	0.45473	2	0.0117647	0.00132585	8.8733	173	170	0.153846	13	GO_REGULATION_OF_CHROMATIN_BINDING	CTNNB1|PPP3CA
GO:2001224	MSigDB.M14792	GO_POSITIVE_REGULATION_OF_NEURON_MIGRATION (MSigDB)	BP	0.020562	1	0.45473	2	0.0117647	0.00132585	8.8733	173	170	0.153846	13	GO_POSITIVE_REGULATION_OF_NEURON_MIGRATION	DAB2IP|RAPGEF2
GO:2000810	MSigDB.M16769	GO_REGULATION_OF_BICELLULAR_TIGHT_JUNCTION_ASSEMBLY (MSigDB)	BP	0.020562	1	0.45473	2	0.0117647	0.00132585	8.8733	173	170	0.153846	13	GO_REGULATION_OF_BICELLULAR_TIGHT_JUNCTION_ASSEMBLY	PRKCH|CLDN5
GO:0050998	MSigDB.M18166	GO_NITRIC_OXIDE_SYNTHASE_BINDING (MSigDB)	MF	0.020562	1	0.45473	2	0.0117647	0.00132585	8.8733	173	170	0.153846	13	GO_NITRIC_OXIDE_SYNTHASE_BINDING	DNM2|DNM3
GO:0005123	MSigDB.M18625	GO_DEATH_RECEPTOR_BINDING (MSigDB)	MF	0.020562	1	0.45473	2	0.0117647	0.00132585	8.8733	173	170	0.153846	13	GO_DEATH_RECEPTOR_BINDING	DAB2IP|CFLAR
GO:0030033	MSigDB.M22943	GO_MICROVILLUS_ASSEMBLY (MSigDB)	BP	0.020562	1	0.45473	2	0.0117647	0.00132585	8.8733	173	170	0.153846	13	GO_MICROVILLUS_ASSEMBLY	PODXL|RAPGEF2
GO:0072001	MSigDB.M24535	GO_RENAL_SYSTEM_DEVELOPMENT (MSigDB)	BP	0.0207188	1	0.457187	8	0.0470588	0.0199898	2.35414	173	170	0.0408163	196	GO_RENAL_SYSTEM_DEVELOPMENT	CTNNB1|ITGA6|SMAD6|MYO1E|PECAM1|PODXL|IQGAP1|CFLAR
GO:0046903	MSigDB.M12064	GO_SECRETION (MSigDB)	BP	0.0211454	1	0.465024	26	0.152941	0.101275	1.51016	173	170	0.0261833	993	GO_SECRETION	UNC13B|ARFGEF2|A2M|ENG|STOM|ATP11A|MYRIP|ABR|HLA-E|IL4R|ITGAV|PECAM1|PIK3C2A|EXOC6|PPARD|PPP3CA|PRKCE|B2M|PTPRB|SLC1A1|SLC2A1|VWF|TSPAN14|PDXK|IQGAP1|CADPS2
GO:0006493	MSigDB.M16434	GO_PROTEIN_O_LINKED_GLYCOSYLATION (MSigDB)	BP	0.021167	1	0.465024	4	0.0235294	0.00622132	3.78206	173	170	0.0655738	61	GO_PROTEIN_O_LINKED_GLYCOSYLATION	GALNT15|ST8SIA6|GALNT18|ST6GAL1
GO:0055037	MSigDB.M17771	GO_RECYCLING_ENDOSOME (MSigDB)	CC	0.0214629	1	0.470175	6	0.0352941	0.0127486	2.76847	173	170	0.048	125	GO_RECYCLING_ENDOSOME	ARFGEF2|ATP11A|STX12|HLA-E|B2M|TFRC
GO:0033993	MSigDB.M14037	GO_RESPONSE_TO_LIPID (MSigDB)	BP	0.0215052	1	0.470175	16	0.0941176	0.0540541	1.74118	173	170	0.0301887	530	GO_RESPONSE_TO_LIPID	IRAK3|CTNNB1|DAB2IP|DUSP1|ENG|FOXO1|SGMS1|ABR|ACER2|NR3C2|NFKBIA|PLCG2|PPARD|PRKCE|CFLAR|SCARB1
GO:0009725	MSigDB.M13026	GO_RESPONSE_TO_HORMONE (MSigDB)	BP	0.0215897	1	0.470175	18	0.105882	0.063233	1.67448	173	170	0.0290323	620	GO_RESPONSE_TO_HORMONE	AP3S1|CTNNB1|DUSP1|ENG|FOXO1|GNAQ|GRB10|IGF1R|NR3C2|PIK3C2A|PPARD|PRKCE|SORT1|SLC2A1|ADIPOR2|IQGAP1|CFLAR|TBC1D4
GO:0042493	MSigDB.M14503	GO_RESPONSE_TO_DRUG (MSigDB)	BP	0.0215897	1	0.470175	18	0.105882	0.063233	1.67448	173	170	0.0290323	620	GO_RESPONSE_TO_DRUG	CTNNB1|DNM2|DUSP1|ENG|FOXO1|GNAQ|ACER2|NFKBIA|ABCB1|PPP3CA|PRKCE|B2M|PTPRM|SLC1A1|SLC7A1|TFRC|CFLAR|ABCG2
NA	MSigDB.M17433	GO_CELL_CELL_ADHERENS_JUNCTION (MSigDB)	CC	0.0216699	1	0.470259	5	0.0294118	0.00938297	3.13459	173	170	0.0543478	92	GO_CELL_CELL_ADHERENS_JUNCTION	ADD1|CTNNB1|ITGA6|PTPRM|BMPR2
GO:0002682	MSigDB.M13496	GO_REGULATION_OF_IMMUNE_SYSTEM_PROCESS (MSigDB)	BP	0.0216876	1	0.470259	22	0.129412	0.082101	1.57625	173	170	0.0273292	805	GO_REGULATION_OF_IMMUNE_SYSTEM_PROCESS	IRAK3|CTNNB1|DAB2IP|BTNL9|DOCK1|DUSP1|A2M|LRCH1|RAPGEF1|ABR|HLA-E|IL4R|INPP5D|NFKBIA|PLCG2|PPP3CA|PRKCE|PRKCH|B2M|SLC39A10|SEC14L1|TFRC
GO:0042803	MSigDB.M18111	GO_PROTEIN_HOMODIMERIZATION_ACTIVITY (MSigDB)	MF	0.021844	1	0.472625	16	0.0941176	0.054156	1.7379	173	170	0.0301318	531	GO_PROTEIN_HOMODIMERIZATION_ACTIVITY	NAMPT|IRAK3|ADD1|DAB2IP|ENG|STOM|SYNE1|PECAM1|ANO2|ST6GAL1|TFRC|VWF|PDXK|ACVR1|ABCG2|SCARB1
GO:0070371	MSigDB.M16677	GO_ERK1_AND_ERK2_CASCADE (MSigDB)	BP	0.0219108	1	0.473046	7	0.0411765	0.0164202	2.50767	173	170	0.0434783	161	GO_ERK1_AND_ERK2_CASCADE	DAB2IP|DUSP1|FLT1|RAPGEF1|ITGAV|CFLAR|RAPGEF2
GO:0032768	MSigDB.M10701	GO_REGULATION_OF_MONOOXYGENASE_ACTIVITY (MSigDB)	BP	0.0223294	1	0.474999	3	0.0176471	0.00356961	4.9437	173	170	0.0857143	35	GO_REGULATION_OF_MONOOXYGENASE_ACTIVITY	NOSTRIN|DNM2|SCARB1
GO:0048260	MSigDB.M11511	GO_POSITIVE_REGULATION_OF_RECEPTOR_MEDIATED_ENDOCYTOSIS (MSigDB)	BP	0.0223294	1	0.474999	3	0.0176471	0.00356961	4.9437	173	170	0.0857143	35	GO_POSITIVE_REGULATION_OF_RECEPTOR_MEDIATED_ENDOCYTOSIS	DNM2|PLCG2|B2M
GO:1900024	MSigDB.M12343	GO_REGULATION_OF_SUBSTRATE_ADHESION_DEPENDENT_CELL_SPREADING (MSigDB)	BP	0.0223294	1	0.474999	3	0.0176471	0.00356961	4.9437	173	170	0.0857143	35	GO_REGULATION_OF_SUBSTRATE_ADHESION_DEPENDENT_CELL_SPREADING	DNM2|DOCK1|NEDD9
GO:0045453	MSigDB.M15668	GO_BONE_RESORPTION (MSigDB)	BP	0.0223294	1	0.474999	3	0.0176471	0.00356961	4.9437	173	170	0.0857143	35	GO_BONE_RESORPTION	CTNNB1|INPP5D|TFRC
GO:0002886	MSigDB.M22296	GO_REGULATION_OF_MYELOID_LEUKOCYTE_MEDIATED_IMMUNITY (MSigDB)	BP	0.0223294	1	0.474999	3	0.0176471	0.00356961	4.9437	173	170	0.0857143	35	GO_REGULATION_OF_MYELOID_LEUKOCYTE_MEDIATED_IMMUNITY	ABR|HLA-E|IL4R
GO:2000177	MSigDB.M16126	GO_REGULATION_OF_NEURAL_PRECURSOR_CELL_PROLIFERATION (MSigDB)	BP	0.0223297	1	0.474999	4	0.0235294	0.0063233	3.72106	173	170	0.0645161	62	GO_REGULATION_OF_NEURAL_PRECURSOR_CELL_PROLIFERATION	CTNNB1|FOXO1|RAPGEF1|LIMS2
GO:0001667	MSigDB.M11839	GO_AMEBOIDAL_TYPE_CELL_MIGRATION (MSigDB)	BP	0.0223339	1	0.474999	10	0.0588235	0.0282509	2.08218	173	170	0.0361011	277	GO_AMEBOIDAL_TYPE_CELL_MIGRATION	DAB2IP|DOCK1|PECAM1|PIK3C2A|PPARD|PRKCE|PTPRM|BMPR2|ACVR1|SCARB1
GO:0046467	MSigDB.M16158	GO_MEMBRANE_LIPID_BIOSYNTHETIC_PROCESS (MSigDB)	BP	0.0225905	1	0.479437	5	0.0294118	0.00948496	3.10089	173	170	0.0537634	93	GO_MEMBRANE_LIPID_BIOSYNTHETIC_PROCESS	ST6GALNAC3|SGMS1|ST8SIA6|ACER2|ELOVL7
GO:0198738	MSigDB.M24933	GO_CELL_CELL_SIGNALING_BY_WNT (MSigDB)	BP	0.0230984	1	0.485853	12	0.0705882	0.036818	1.91722	173	170	0.033241	361	GO_CELL_CELL_SIGNALING_BY_WNT	CTNNB1|DAB2IP|PRICKLE2|CCNY|FOXO1|GNAQ|GRB10|RAPGEF1|NLK|PLCG2|PPP3CA|NXN
GO:0007160	MSigDB.M11323	GO_CELL_MATRIX_ADHESION (MSigDB)	BP	0.0232582	1	0.485853	7	0.0411765	0.0166242	2.4769	173	170	0.0429448	163	GO_CELL_MATRIX_ADHESION	CTNNB1|LIMCH1|ACER2|ITGA6|ITGAV|PECAM1|IQGAP1
GO:0050878	MSigDB.M11177	GO_REGULATION_OF_BODY_FLUID_LEVELS (MSigDB)	BP	0.0233365	1	0.485853	10	0.0588235	0.0284549	2.06726	173	170	0.0358423	279	GO_REGULATION_OF_BODY_FLUID_LEVELS	DOCK1|A2M|FLI1|DOCK9|GNAQ|PLCG2|PRKCE|PRKCH|HEG1|VWF
GO:0005901	MSigDB.M25668	GO_CAVEOLA (MSigDB)	CC	0.0235307	1	0.485853	4	0.0235294	0.00642529	3.662	173	170	0.0634921	63	GO_CAVEOLA	CTNNB1|SLC2A1|BMPR2|SCARB1
GO:0050855	MSigDB.M10092	GO_REGULATION_OF_B_CELL_RECEPTOR_SIGNALING_PATHWAY (MSigDB)	BP	0.0237191	1	0.485853	2	0.0117647	0.00142784	8.2395	173	170	0.142857	14	GO_REGULATION_OF_B_CELL_RECEPTOR_SIGNALING_PATHWAY	PRKCH|SLC39A10
GO:0043501	MSigDB.M10779	GO_SKELETAL_MUSCLE_ADAPTATION (MSigDB)	BP	0.0237191	1	0.485853	2	0.0117647	0.00142784	8.2395	173	170	0.142857	14	GO_SKELETAL_MUSCLE_ADAPTATION	PPP3CA|CFLAR
GO:0003272	MSigDB.M11945	GO_ENDOCARDIAL_CUSHION_FORMATION (MSigDB)	BP	0.0237191	1	0.485853	2	0.0117647	0.00142784	8.2395	173	170	0.142857	14	GO_ENDOCARDIAL_CUSHION_FORMATION	ENG|ACVR1
GO:0060142	MSigDB.M13027	GO_REGULATION_OF_SYNCYTIUM_FORMATION_BY_PLASMA_MEMBRANE_FUSION (MSigDB)	BP	0.0237191	1	0.485853	2	0.0117647	0.00142784	8.2395	173	170	0.142857	14	GO_REGULATION_OF_SYNCYTIUM_FORMATION_BY_PLASMA_MEMBRANE_FUSION	IL4R|CFLAR
GO:0071425	MSigDB.M13085	GO_HEMATOPOIETIC_STEM_CELL_PROLIFERATION (MSigDB)	BP	0.0237191	1	0.485853	2	0.0117647	0.00142784	8.2395	173	170	0.142857	14	GO_HEMATOPOIETIC_STEM_CELL_PROLIFERATION	ETV6|MECOM
GO:0050857	MSigDB.M13369	GO_POSITIVE_REGULATION_OF_ANTIGEN_RECEPTOR_MEDIATED_SIGNALING_PATHWAY (MSigDB)	BP	0.0237191	1	0.485853	2	0.0117647	0.00142784	8.2395	173	170	0.142857	14	GO_POSITIVE_REGULATION_OF_ANTIGEN_RECEPTOR_MEDIATED_SIGNALING_PATHWAY	PRKCH|SLC39A10
GO:0045684	MSigDB.M13685	GO_POSITIVE_REGULATION_OF_EPIDERMIS_DEVELOPMENT (MSigDB)	BP	0.0237191	1	0.485853	2	0.0117647	0.00142784	8.2395	173	170	0.142857	14	GO_POSITIVE_REGULATION_OF_EPIDERMIS_DEVELOPMENT	PPARD|PRKCH
GO:0061311	MSigDB.M15920	GO_CELL_SURFACE_RECEPTOR_SIGNALING_PATHWAY_INVOLVED_IN_HEART_DEVELOPMENT (MSigDB)	BP	0.0237191	1	0.485853	2	0.0117647	0.00142784	8.2395	173	170	0.142857	14	GO_CELL_SURFACE_RECEPTOR_SIGNALING_PATHWAY_INVOLVED_IN_HEART_DEVELOPMENT	CTNNB1|ACVR1
GO:0003222	MSigDB.M15939	GO_VENTRICULAR_TRABECULA_MYOCARDIUM_MORPHOGENESIS (MSigDB)	BP	0.0237191	1	0.485853	2	0.0117647	0.00142784	8.2395	173	170	0.142857	14	GO_VENTRICULAR_TRABECULA_MYOCARDIUM_MORPHOGENESIS	ENG|HEG1
GO:0004675	MSigDB.M19094	GO_TRANSMEMBRANE_RECEPTOR_PROTEIN_SERINE_THREONINE_KINASE_ACTIVITY (MSigDB)	MF	0.0237191	1	0.485853	2	0.0117647	0.00142784	8.2395	173	170	0.142857	14	GO_TRANSMEMBRANE_RECEPTOR_PROTEIN_SERINE_THREONINE_KINASE_ACTIVITY	BMPR2|ACVR1
GO:0098884	MSigDB.M24820	GO_POSTSYNAPTIC_NEUROTRANSMITTER_RECEPTOR_INTERNALIZATION (MSigDB)	BP	0.0237191	1	0.485853	2	0.0117647	0.00142784	8.2395	173	170	0.142857	14	GO_POSTSYNAPTIC_NEUROTRANSMITTER_RECEPTOR_INTERNALIZATION	DNM2|DNM3
GO:0099170	MSigDB.M24852	GO_POSTSYNAPTIC_MODULATION_OF_CHEMICAL_SYNAPTIC_TRANSMISSION (MSigDB)	BP	0.0237191	1	0.485853	2	0.0117647	0.00142784	8.2395	173	170	0.142857	14	GO_POSTSYNAPTIC_MODULATION_OF_CHEMICAL_SYNAPTIC_TRANSMISSION	RNF19A|PPP3CA
GO:1904754	MSigDB.M25284	GO_POSITIVE_REGULATION_OF_VASCULAR_ASSOCIATED_SMOOTH_MUSCLE_CELL_MIGRATION (MSigDB)	BP	0.0237191	1	0.485853	2	0.0117647	0.00142784	8.2395	173	170	0.142857	14	GO_POSITIVE_REGULATION_OF_VASCULAR_ASSOCIATED_SMOOTH_MUSCLE_CELL_MIGRATION	IQGAP1|DOCK4
GO:0017137	MSigDB.M18429	GO_RAB_GTPASE_BINDING (MSigDB)	MF	0.0237985	1	0.486483	6	0.0352941	0.0130546	2.70358	173	170	0.046875	128	GO_RAB_GTPASE_BINDING	UNC13B|MYRIP|RIN2|PICALM|USP6NL|TBC1D4
GO:1902475	MSigDB.M10375	GO_L_ALPHA_AMINO_ACID_TRANSMEMBRANE_TRANSPORT (MSigDB)	BP	0.0240563	1	0.488753	3	0.0176471	0.0036716	4.80637	173	170	0.0833333	36	GO_L_ALPHA_AMINO_ACID_TRANSMEMBRANE_TRANSPORT	SLC1A1|SLC7A1|SLC7A5
GO:0010718	MSigDB.M10621	GO_POSITIVE_REGULATION_OF_EPITHELIAL_TO_MESENCHYMAL_TRANSITION (MSigDB)	BP	0.0240563	1	0.488753	3	0.0176471	0.0036716	4.80637	173	170	0.0833333	36	GO_POSITIVE_REGULATION_OF_EPITHELIAL_TO_MESENCHYMAL_TRANSITION	CTNNB1|ENG|ACVR1
GO:0042246	MSigDB.M13649	GO_TISSUE_REGENERATION (MSigDB)	BP	0.0240563	1	0.488753	3	0.0176471	0.0036716	4.80637	173	170	0.0833333	36	GO_TISSUE_REGENERATION	PPARD|PPP3CA|CFLAR
GO:0090630	MSigDB.M10929	GO_ACTIVATION_OF_GTPASE_ACTIVITY (MSigDB)	BP	0.0247703	1	0.50021	4	0.0235294	0.00652728	3.60478	173	170	0.0625	64	GO_ACTIVATION_OF_GTPASE_ACTIVITY	RAPGEF1|NEDD9|USP6NL|TBC1D4
GO:0014896	MSigDB.M14748	GO_MUSCLE_HYPERTROPHY (MSigDB)	BP	0.0247703	1	0.50021	4	0.0235294	0.00652728	3.60478	173	170	0.0625	64	GO_MUSCLE_HYPERTROPHY	FOXO1|MEF2A|PPP3CA|SORBS2
GO:0050729	MSigDB.M15877	GO_POSITIVE_REGULATION_OF_INFLAMMATORY_RESPONSE (MSigDB)	BP	0.0247703	1	0.50021	4	0.0235294	0.00652728	3.60478	173	170	0.0625	64	GO_POSITIVE_REGULATION_OF_INFLAMMATORY_RESPONSE	HLA-E|NFKBIA|TGM2|OSMR
GO:0046982	MSigDB.M17973	GO_PROTEIN_HETERODIMERIZATION_ACTIVITY (MSigDB)	MF	0.024901	1	0.501836	10	0.0588235	0.0287608	2.04526	173	170	0.035461	282	GO_PROTEIN_HETERODIMERIZATION_ACTIVITY	IRAK3|ADD1|CTNNB1|EPAS1|MEF2A|PPARD|PPP3CA|ANO2|ADIPOR2|CFLAR
NA	MSigDB.M17105	GO_CELL_CORTEX_PART (MSigDB)	CC	0.0254471	1	0.511809	6	0.0352941	0.0132585	2.66199	173	170	0.0461538	130	GO_CELL_CORTEX_PART	UNC13B|CTNNB1|MYRIP|EXOC6|SLC2A1|CLDN5
GO:0009100	MSigDB.M16741	GO_GLYCOPROTEIN_METABOLIC_PROCESS (MSigDB)	BP	0.0255033	1	0.511909	5	0.0294118	0.00979092	3.00398	173	170	0.0520833	96	GO_GLYCOPROTEIN_METABOLIC_PROCESS	CTNNB1|CHSY1|ST6GALNAC3|ST8SIA6|PPARD
GO:0042100	MSigDB.M11204	GO_B_CELL_PROLIFERATION (MSigDB)	BP	0.0258535	1	0.515831	3	0.0176471	0.00377358	4.67647	173	170	0.0810811	37	GO_B_CELL_PROLIFERATION	INPP5D|SLC39A10|TFRC
GO:0050871	MSigDB.M16078	GO_POSITIVE_REGULATION_OF_B_CELL_ACTIVATION (MSigDB)	BP	0.0258535	1	0.515831	3	0.0176471	0.00377358	4.67647	173	170	0.0810811	37	GO_POSITIVE_REGULATION_OF_B_CELL_ACTIVATION	INPP5D|SLC39A10|TFRC
GO:0016459	MSigDB.M17375	GO_MYOSIN_COMPLEX (MSigDB)	CC	0.0258535	1	0.515831	3	0.0176471	0.00377358	4.67647	173	170	0.0810811	37	GO_MYOSIN_COMPLEX	LIMCH1|MYO1E|CGNL1
GO:0002705	MSigDB.M16943	GO_POSITIVE_REGULATION_OF_LEUKOCYTE_MEDIATED_IMMUNITY (MSigDB)	BP	0.0260487	1	0.517659	4	0.0235294	0.00662927	3.54932	173	170	0.0615385	65	GO_POSITIVE_REGULATION_OF_LEUKOCYTE_MEDIATED_IMMUNITY	HLA-E|IL4R|B2M|TFRC
GO:0031234	MSigDB.M17565	GO_EXTRINSIC_COMPONENT_OF_CYTOPLASMIC_SIDE_OF_PLASMA_MEMBRANE (MSigDB)	CC	0.0260487	1	0.517659	4	0.0235294	0.00662927	3.54932	173	170	0.0615385	65	GO_EXTRINSIC_COMPONENT_OF_CYTOPLASMIC_SIDE_OF_PLASMA_MEMBRANE	GNAQ|ESYT2|IQGAP1|CYTH1
GO:0006643	MSigDB.M15543	GO_MEMBRANE_LIPID_METABOLIC_PROCESS (MSigDB)	BP	0.0262992	1	0.520568	6	0.0352941	0.0133605	2.64167	173	170	0.0458015	131	GO_MEMBRANE_LIPID_METABOLIC_PROCESS	ST6GALNAC3|SGMS1|ST8SIA6|ACER2|ESYT2|ELOVL7
GO:0048017	MSigDB.M16879	GO_INOSITOL_LIPID_MEDIATED_SIGNALING (MSigDB)	BP	0.0262992	1	0.520568	6	0.0352941	0.0133605	2.64167	173	170	0.0458015	131	GO_INOSITOL_LIPID_MEDIATED_SIGNALING	DAB2IP|FLT1|IGF1R|PIK3C2A|PLCG2|PPARD
GO:0001678	MSigDB.M14255	GO_CELLULAR_GLUCOSE_HOMEOSTASIS (MSigDB)	BP	0.0265252	1	0.522199	5	0.0294118	0.00989291	2.97301	173	170	0.0515464	97	GO_CELLULAR_GLUCOSE_HOMEOSTASIS	UNC13B|FOXO1|IGF1R|PPP3CA|PRKCE
GO:0043296	MSigDB.M17158	GO_APICAL_JUNCTION_COMPLEX (MSigDB)	CC	0.0265252	1	0.522199	5	0.0294118	0.00989291	2.97301	173	170	0.0515464	97	GO_APICAL_JUNCTION_COMPLEX	CTNNB1|CLDN5|CGNL1|CYTH1|RAPGEF2
GO:0042578	MSigDB.M18348	GO_PHOSPHORIC_ESTER_HYDROLASE_ACTIVITY (MSigDB)	MF	0.0267462	1	0.522199	9	0.0529412	0.0249873	2.11873	173	170	0.0367347	245	GO_PHOSPHORIC_ESTER_HYDROLASE_ACTIVITY	PDE10A|DUSP1|INPP5D|PLCG2|PPP3CA|GPCPD1|PTPN14|PTPRB|PTPRM
GO:0007507	MSigDB.M13648	GO_HEART_DEVELOPMENT (MSigDB)	BP	0.0268084	1	0.522199	12	0.0705882	0.0376339	1.87566	173	170	0.0325203	369	GO_HEART_DEVELOPMENT	CTNNB1|DNM2|ENG|SMAD6|MEF2A|PPARD|HEG1|BMPR2|CLDN5|ADIPOR2|SORBS2|ACVR1
GO:0060479	MSigDB.M10854	GO_LUNG_CELL_DIFFERENTIATION (MSigDB)	BP	0.0270608	1	0.522199	2	0.0117647	0.00152983	7.6902	173	170	0.133333	15	GO_LUNG_CELL_DIFFERENTIATION	CTNNB1|NFIB
GO:0009954	MSigDB.M12263	GO_PROXIMAL_DISTAL_PATTERN_FORMATION (MSigDB)	BP	0.0270608	1	0.522199	2	0.0117647	0.00152983	7.6902	173	170	0.133333	15	GO_PROXIMAL_DISTAL_PATTERN_FORMATION	CTNNB1|CHSY1
GO:0036303	MSigDB.M14470	GO_LYMPH_VESSEL_MORPHOGENESIS (MSigDB)	BP	0.0270608	1	0.522199	2	0.0117647	0.00152983	7.6902	173	170	0.133333	15	GO_LYMPH_VESSEL_MORPHOGENESIS	PTPN14|BMPR2
GO:0045056	MSigDB.M16224	GO_TRANSCYTOSIS (MSigDB)	BP	0.0270608	1	0.522199	2	0.0117647	0.00152983	7.6902	173	170	0.133333	15	GO_TRANSCYTOSIS	PICALM|MFSD2A
GO:0045671	MSigDB.M16815	GO_NEGATIVE_REGULATION_OF_OSTEOCLAST_DIFFERENTIATION (MSigDB)	BP	0.0270608	1	0.522199	2	0.0117647	0.00152983	7.6902	173	170	0.133333	15	GO_NEGATIVE_REGULATION_OF_OSTEOCLAST_DIFFERENTIATION	CTNNB1|INPP5D
GO:0004697	MSigDB.M18716	GO_PROTEIN_KINASE_C_ACTIVITY (MSigDB)	MF	0.0270608	1	0.522199	2	0.0117647	0.00152983	7.6902	173	170	0.133333	15	GO_PROTEIN_KINASE_C_ACTIVITY	PRKCE|PRKCH
GO:0019198	MSigDB.M18781	GO_TRANSMEMBRANE_RECEPTOR_PROTEIN_PHOSPHATASE_ACTIVITY (MSigDB)	MF	0.0270608	1	0.522199	2	0.0117647	0.00152983	7.6902	173	170	0.133333	15	GO_TRANSMEMBRANE_RECEPTOR_PROTEIN_PHOSPHATASE_ACTIVITY	PTPRB|PTPRM
GO:0005545	MSigDB.M18814	GO_1_PHOSPHATIDYLINOSITOL_BINDING (MSigDB)	MF	0.0270608	1	0.522199	2	0.0117647	0.00152983	7.6902	173	170	0.133333	15	GO_1_PHOSPHATIDYLINOSITOL_BINDING	PICALM|SCARB1
GO:0003785	MSigDB.M18950	GO_ACTIN_MONOMER_BINDING (MSigDB)	MF	0.0270608	1	0.522199	2	0.0117647	0.00152983	7.6902	173	170	0.133333	15	GO_ACTIN_MONOMER_BINDING	PRKCE|TMSB10
NA	MSigDB.M17150	GO_NEURON_PART (MSigDB)	CC	0.0272453	1	0.524748	32	0.188235	0.133809	1.40674	173	170	0.0243902	1312	GO_NEURON_PART	UNC13B|ARFGEF2|PDE10A|AP3S1|ADD1|CTNNB1|DAB2IP|DNM2|FLNB|ANKS1A|STX12|MYRIP|DNM3|GNAQ|ABR|AGFG1|IGF1R|NFIB|ASAP1|EXOC6|PPP3CA|RPGR|SORT1|BMPR2|SMARCA2|PICALM|TANC1|IQGAP1|CADPS2|RAPGEF2|HERPUD1|DOCK4
GO:0071277	MSigDB.M14517	GO_CELLULAR_RESPONSE_TO_CALCIUM_ION (MSigDB)	BP	0.0273661	1	0.525804	4	0.0235294	0.00673126	3.49554	173	170	0.0606061	66	GO_CELLULAR_RESPONSE_TO_CALCIUM_ION	ADD1|CPNE8|MEF2A|IQGAP1
GO:0032870	MSigDB.M12601	GO_CELLULAR_RESPONSE_TO_HORMONE_STIMULUS (MSigDB)	BP	0.0274616	1	0.525804	14	0.0823529	0.0466089	1.76689	173	170	0.0306346	457	GO_CELLULAR_RESPONSE_TO_HORMONE_STIMULUS	AP3S1|CTNNB1|DUSP1|FOXO1|GNAQ|GRB10|IGF1R|NR3C2|PIK3C2A|PPARD|PRKCE|ADIPOR2|CFLAR|TBC1D4
GO:0051147	MSigDB.M12956	GO_REGULATION_OF_MUSCLE_CELL_DIFFERENTIATION (MSigDB)	BP	0.027573	1	0.525804	5	0.0294118	0.0099949	2.94268	173	170	0.0510204	98	GO_REGULATION_OF_MUSCLE_CELL_DIFFERENTIATION	CTNNB1|ENG|IL4R|MEF2A|CFLAR
GO:0060538	MSigDB.M13253	GO_SKELETAL_MUSCLE_ORGAN_DEVELOPMENT (MSigDB)	BP	0.027573	1	0.525804	5	0.0294118	0.0099949	2.94268	173	170	0.0510204	98	GO_SKELETAL_MUSCLE_ORGAN_DEVELOPMENT	CTNNB1|FLNB|PPP3CA|GPCPD1|CFLAR
GO:0002703	MSigDB.M14544	GO_REGULATION_OF_LEUKOCYTE_MEDIATED_IMMUNITY (MSigDB)	BP	0.027573	1	0.525804	5	0.0294118	0.0099949	2.94268	173	170	0.0510204	98	GO_REGULATION_OF_LEUKOCYTE_MEDIATED_IMMUNITY	ABR|HLA-E|IL4R|B2M|TFRC
GO:0099003	MSigDB.M24840	GO_VESICLE_MEDIATED_TRANSPORT_IN_SYNAPSE (MSigDB)	BP	0.027642	1	0.525804	7	0.0411765	0.0172361	2.38897	173	170	0.0414201	169	GO_VESICLE_MEDIATED_TRANSPORT_IN_SYNAPSE	UNC13B|AP3S1|CTNNB1|DNM2|DNM3|PICALM|CADPS2
GO:0070849	MSigDB.M11712	GO_RESPONSE_TO_EPIDERMAL_GROWTH_FACTOR (MSigDB)	BP	0.0277209	1	0.525804	3	0.0176471	0.00387557	4.55341	173	170	0.0789474	38	GO_RESPONSE_TO_EPIDERMAL_GROWTH_FACTOR	DAB2IP|IQGAP1|CFLAR
GO:0046513	MSigDB.M12013	GO_CERAMIDE_BIOSYNTHETIC_PROCESS (MSigDB)	BP	0.0277209	1	0.525804	3	0.0176471	0.00387557	4.55341	173	170	0.0789474	38	GO_CERAMIDE_BIOSYNTHETIC_PROCESS	ST6GALNAC3|SGMS1|ST8SIA6
GO:0002520	MSigDB.M11263	GO_IMMUNE_SYSTEM_DEVELOPMENT (MSigDB)	BP	0.027836	1	0.526986	16	0.0941176	0.0557879	1.68706	173	170	0.0292505	547	GO_IMMUNE_SYSTEM_DEVELOPMENT	IRAK3|ADD1|CTNNB1|EPAS1|ETV6|MECOM|FLI1|HLA-E|IL4R|INPP5D|MYO1E|NFKBIA|PLCG2|B2M|TFRC|PICALM
GO:0030111	MSigDB.M11440	GO_REGULATION_OF_WNT_SIGNALING_PATHWAY (MSigDB)	BP	0.0279892	1	0.528885	9	0.0529412	0.0251912	2.10157	173	170	0.0364372	247	GO_REGULATION_OF_WNT_SIGNALING_PATHWAY	CTNNB1|DAB2IP|CCNY|FOXO1|GNAQ|GRB10|RAPGEF1|NLK|NXN
GO:0006954	MSigDB.M13657	GO_INFLAMMATORY_RESPONSE (MSigDB)	BP	0.0285094	1	0.535656	11	0.0647059	0.0336563	1.92255	173	170	0.0333333	330	GO_INFLAMMATORY_RESPONSE	NAMPT|DAB2IP|SGMS1|ABR|HLA-E|IL4R|NFKBIA|PPARD|TGM2|ACVR1|OSMR
GO:0008286	MSigDB.M14096	GO_INSULIN_RECEPTOR_SIGNALING_PATHWAY (MSigDB)	BP	0.0286468	1	0.535656	5	0.0294118	0.0100969	2.91295	173	170	0.0505051	99	GO_INSULIN_RECEPTOR_SIGNALING_PATHWAY	AP3S1|FOXO1|GRB10|IGF1R|PIK3C2A
GO:0002440	MSigDB.M15957	GO_PRODUCTION_OF_MOLECULAR_MEDIATOR_OF_IMMUNE_RESPONSE (MSigDB)	BP	0.0286468	1	0.535656	5	0.0294118	0.0100969	2.91295	173	170	0.0505051	99	GO_PRODUCTION_OF_MOLECULAR_MEDIATOR_OF_IMMUNE_RESPONSE	IRAK3|HLA-E|IL4R|B2M|TFRC
GO:0055001	MSigDB.M16122	GO_MUSCLE_CELL_DEVELOPMENT (MSigDB)	BP	0.0286468	1	0.535656	5	0.0294118	0.0100969	2.91295	173	170	0.0505051	99	GO_MUSCLE_CELL_DEVELOPMENT	ENG|MEF2A|PPP3CA|SORBS2|CFLAR
GO:1990845	MSigDB.M25419	GO_ADAPTIVE_THERMOGENESIS (MSigDB)	BP	0.0286468	1	0.535656	5	0.0294118	0.0100969	2.91295	173	170	0.0505051	99	GO_ADAPTIVE_THERMOGENESIS	EPAS1|GRB10|IGF1R|IL4R|ADIPOR2
GO:2001237	MSigDB.M12140	GO_NEGATIVE_REGULATION_OF_EXTRINSIC_APOPTOTIC_SIGNALING_PATHWAY (MSigDB)	BP	0.0287227	1	0.535656	4	0.0235294	0.00683325	3.44337	173	170	0.0597015	67	GO_NEGATIVE_REGULATION_OF_EXTRINSIC_APOPTOTIC_SIGNALING_PATHWAY	ITGA6|ITGAV|CFLAR|ACVR1
GO:0046916	MSigDB.M15481	GO_CELLULAR_TRANSITION_METAL_ION_HOMEOSTASIS (MSigDB)	BP	0.0287227	1	0.535656	4	0.0235294	0.00683325	3.44337	173	170	0.0597015	67	GO_CELLULAR_TRANSITION_METAL_ION_HOMEOSTASIS	SLC39A10|TFRC|PICALM|ABCG2
GO:0051145	MSigDB.M10794	GO_SMOOTH_MUSCLE_CELL_DIFFERENTIATION (MSigDB)	BP	0.0296584	1	0.546985	3	0.0176471	0.00397756	4.43665	173	170	0.0769231	39	GO_SMOOTH_MUSCLE_CELL_DIFFERENTIATION	CTNNB1|ENG|ACVR1
GO:0003170	MSigDB.M14639	GO_HEART_VALVE_DEVELOPMENT (MSigDB)	BP	0.0296584	1	0.546985	3	0.0176471	0.00397756	4.43665	173	170	0.0769231	39	GO_HEART_VALVE_DEVELOPMENT	SMAD6|BMPR2|ACVR1
GO:2000649	MSigDB.M14999	GO_REGULATION_OF_SODIUM_ION_TRANSMEMBRANE_TRANSPORTER_ACTIVITY (MSigDB)	BP	0.0296584	1	0.546985	3	0.0176471	0.00397756	4.43665	173	170	0.0769231	39	GO_REGULATION_OF_SODIUM_ION_TRANSMEMBRANE_TRANSPORTER_ACTIVITY	DNM2|STOM|PRKCE
GO:0045334	MSigDB.M17327	GO_CLATHRIN_COATED_ENDOCYTIC_VESICLE (MSigDB)	CC	0.0296584	1	0.546985	3	0.0176471	0.00397756	4.43665	173	170	0.0769231	39	GO_CLATHRIN_COATED_ENDOCYTIC_VESICLE	DNM2|MYO1E|PICALM
GO:0015179	MSigDB.M18123	GO_L_AMINO_ACID_TRANSMEMBRANE_TRANSPORTER_ACTIVITY (MSigDB)	MF	0.0296584	1	0.546985	3	0.0176471	0.00397756	4.43665	173	170	0.0769231	39	GO_L_AMINO_ACID_TRANSMEMBRANE_TRANSPORTER_ACTIVITY	SLC1A1|SLC7A1|SLC7A5
GO:0097756	MSigDB.M24791	GO_NEGATIVE_REGULATION_OF_BLOOD_VESSEL_DIAMETER (MSigDB)	BP	0.0296584	1	0.546985	3	0.0176471	0.00397756	4.43665	173	170	0.0769231	39	GO_NEGATIVE_REGULATION_OF_BLOOD_VESSEL_DIAMETER	PIK3C2A|BMPR2|DOCK4
GO:0035023	MSigDB.M16002	GO_REGULATION_OF_RHO_PROTEIN_SIGNAL_TRANSDUCTION (MSigDB)	BP	0.0297468	1	0.547604	5	0.0294118	0.0101989	2.88382	173	170	0.05	100	GO_REGULATION_OF_RHO_PROTEIN_SIGNAL_TRANSDUCTION	MCF2L|ABR|PLEKHG1|HEG1|RASGRF2
GO:0030178	MSigDB.M16074	GO_NEGATIVE_REGULATION_OF_WNT_SIGNALING_PATHWAY (MSigDB)	BP	0.0298972	1	0.549361	6	0.0352941	0.0137685	2.5634	173	170	0.0444444	135	GO_NEGATIVE_REGULATION_OF_WNT_SIGNALING_PATHWAY	DAB2IP|FOXO1|GRB10|RAPGEF1|NLK|NXN
GO:0016757	MSigDB.M18527	GO_TRANSFERASE_ACTIVITY_TRANSFERRING_GLYCOSYL_GROUPS (MSigDB)	MF	0.0300318	1	0.550395	7	0.0411765	0.0175421	2.3473	173	170	0.0406977	172	GO_TRANSFERASE_ACTIVITY_TRANSFERRING_GLYCOSYL_GROUPS	NAMPT|GALNT15|CHSY1|ST6GALNAC3|ST8SIA6|GALNT18|ST6GAL1
GO:0032092	MSigDB.M10240	GO_POSITIVE_REGULATION_OF_PROTEIN_BINDING (MSigDB)	BP	0.0301186	1	0.550395	4	0.0235294	0.00693524	3.39273	173	170	0.0588235	68	GO_POSITIVE_REGULATION_OF_PROTEIN_BINDING	ADD1|B2M|RAPGEF2|HERPUD1
GO:0048259	MSigDB.M12909	GO_REGULATION_OF_RECEPTOR_MEDIATED_ENDOCYTOSIS (MSigDB)	BP	0.0301186	1	0.550395	4	0.0235294	0.00693524	3.39273	173	170	0.0588235	68	GO_REGULATION_OF_RECEPTOR_MEDIATED_ENDOCYTOSIS	DNM2|PLCG2|B2M|PICALM
GO:1901699	MSigDB.M13878	GO_CELLULAR_RESPONSE_TO_NITROGEN_COMPOUND (MSigDB)	BP	0.0302205	1	0.550764	13	0.0764706	0.0427333	1.78948	173	170	0.0310263	419	GO_CELLULAR_RESPONSE_TO_NITROGEN_COMPOUND	NAMPT|AP3S1|CTNNB1|DNM2|FOXO1|GNAQ|GRB10|RAPGEF1|IGF1R|PIK3C2A|CFLAR|RAPGEF2|TBC1D4
GO:0034122	MSigDB.M11168	GO_NEGATIVE_REGULATION_OF_TOLL_LIKE_RECEPTOR_SIGNALING_PATHWAY (MSigDB)	BP	0.0305796	1	0.550764	2	0.0117647	0.00163182	7.20956	173	170	0.125	16	GO_NEGATIVE_REGULATION_OF_TOLL_LIKE_RECEPTOR_SIGNALING_PATHWAY	IRAK3|DAB2IP
GO:0051180	MSigDB.M14054	GO_VITAMIN_TRANSPORT (MSigDB)	BP	0.0305796	1	0.550764	2	0.0117647	0.00163182	7.20956	173	170	0.125	16	GO_VITAMIN_TRANSPORT	SLC2A1|SCARB1
GO:0005158	MSigDB.M18176	GO_INSULIN_RECEPTOR_BINDING (MSigDB)	MF	0.0305796	1	0.550764	2	0.0117647	0.00163182	7.20956	173	170	0.125	16	GO_INSULIN_RECEPTOR_BINDING	GRB10|IGF1R
GO:0004653	MSigDB.M18551	GO_POLYPEPTIDE_N_ACETYLGALACTOSAMINYLTRANSFERASE_ACTIVITY (MSigDB)	MF	0.0305796	1	0.550764	2	0.0117647	0.00163182	7.20956	173	170	0.125	16	GO_POLYPEPTIDE_N_ACETYLGALACTOSAMINYLTRANSFERASE_ACTIVITY	GALNT15|GALNT18
GO:0003299	MSigDB.M22339	GO_MUSCLE_HYPERTROPHY_IN_RESPONSE_TO_STRESS (MSigDB)	BP	0.0305796	1	0.550764	2	0.0117647	0.00163182	7.20956	173	170	0.125	16	GO_MUSCLE_HYPERTROPHY_IN_RESPONSE_TO_STRESS	FOXO1|PPP3CA
GO:0010878	MSigDB.M22693	GO_CHOLESTEROL_STORAGE (MSigDB)	BP	0.0305796	1	0.550764	2	0.0117647	0.00163182	7.20956	173	170	0.125	16	GO_CHOLESTEROL_STORAGE	PPARD|SCARB1
GO:0098831	MSigDB.M25984	GO_PRESYNAPTIC_ACTIVE_ZONE_CYTOPLASMIC_COMPONENT (MSigDB)	CC	0.0305796	1	0.550764	2	0.0117647	0.00163182	7.20956	173	170	0.125	16	GO_PRESYNAPTIC_ACTIVE_ZONE_CYTOPLASMIC_COMPONENT	UNC13B|CTNNB1
GO:0098858	MSigDB.M17655	GO_ACTIN_BASED_CELL_PROJECTION (MSigDB)	CC	0.0308448	1	0.554054	6	0.0352941	0.0138705	2.54455	173	170	0.0441176	136	GO_ACTIN_BASED_CELL_PROJECTION	CTNNB1|ITGA6|ITGAV|PODXL|SCARB1|DOCK4
GO:0035148	MSigDB.M14377	GO_TUBE_FORMATION (MSigDB)	BP	0.0308732	1	0.554054	5	0.0294118	0.0103009	2.85527	173	170	0.049505	101	GO_TUBE_FORMATION	CTNNB1|DAB2IP|NFIB|PODXL|TGM2
GO:0008092	MSigDB.M17908	GO_CYTOSKELETAL_PROTEIN_BINDING (MSigDB)	MF	0.0311128	1	0.557353	19	0.111765	0.0706782	1.58132	173	170	0.027417	693	GO_CYTOSKELETAL_PROTEIN_BINDING	ARFGEF2|ADD1|DNM2|PHACTR1|LIMCH1|FLNB|SYNE1|MYRIP|DNM3|PARVB|MYO1E|KLHL5|CCSER2|PRKCE|EPB41L4A|PICALM|SORBS2|FMNL3|TMSB10
GO:0045669	MSigDB.M15118	GO_POSITIVE_REGULATION_OF_OSTEOBLAST_DIFFERENTIATION (MSigDB)	BP	0.0316657	1	0.566244	3	0.0176471	0.00407955	4.32574	173	170	0.075	40	GO_POSITIVE_REGULATION_OF_OSTEOBLAST_DIFFERENTIATION	CTNNB1|BMPR2|ACVR1
GO:0070663	MSigDB.M10218	GO_REGULATION_OF_LEUKOCYTE_PROLIFERATION (MSigDB)	BP	0.032026	1	0.569202	5	0.0294118	0.0104029	2.82728	173	170	0.0490196	102	GO_REGULATION_OF_LEUKOCYTE_PROLIFERATION	CTNNB1|HLA-E|INPP5D|SLC39A10|TFRC
GO:0014065	MSigDB.M16656	GO_PHOSPHATIDYLINOSITOL_3_KINASE_SIGNALING (MSigDB)	BP	0.032026	1	0.569202	5	0.0294118	0.0104029	2.82728	173	170	0.0490196	102	GO_PHOSPHATIDYLINOSITOL_3_KINASE_SIGNALING	DAB2IP|FLT1|IGF1R|PIK3C2A|PPARD
NA	MSigDB.M15435	GO_CELLULAR_CHEMICAL_HOMEOSTASIS (MSigDB)	BP	0.0321863	1	0.569202	14	0.0823529	0.0476288	1.72906	173	170	0.0299786	467	GO_CELLULAR_CHEMICAL_HOMEOSTASIS	UNC13B|FOXO1|IGF1R|ITGAV|PLCG2|PPP3CA|PRKCE|SLC39A10|TFRC|TGM2|PICALM|XPR1|ABCG2|HERPUD1
GO:0045595	MSigDB.M13423	GO_REGULATION_OF_CELL_DIFFERENTIATION (MSigDB)	BP	0.0323024	1	0.569202	29	0.170588	0.120347	1.41747	173	170	0.0245763	1180	GO_REGULATION_OF_CELL_DIFFERENTIATION	ADD1|CTNNB1|DAB2IP|DNM2|DOCK1|ENG|FOXO1|DNM3|RAPGEF1|IL4R|INPP5D|ITGAV|SMAD6|MEF2A|NEDD9|NFKBIA|ASAP1|PLXNA2|PPARD|PPP3CA|PRKCH|B2M|SORT1|BMPR2|CLDN5|IQGAP1|CFLAR|ACVR1|RAPGEF2
GO:0010562	MSigDB.M12940	GO_POSITIVE_REGULATION_OF_PHOSPHORUS_METABOLIC_PROCESS (MSigDB)	BP	0.032591	1	0.569202	18	0.105882	0.0662927	1.59719	173	170	0.0276923	650	GO_POSITIVE_REGULATION_OF_PHOSPHORUS_METABOLIC_PROCESS	CTNNB1|DAB2IP|ENG|CCNY|LIMCH1|FLT1|RAPGEF1|IGF1R|ITGA6|NEDD9|PECAM1|PRKCE|SLC39A10|BMPR2|IQGAP1|CFLAR|ACVR1|RAPGEF2
GO:0016301	MSigDB.M18231	GO_KINASE_ACTIVITY (MSigDB)	MF	0.032619	1	0.569202	16	0.0941176	0.0569097	1.65381	173	170	0.0286738	558	GO_KINASE_ACTIVITY	HIPK3|IRAK3|SMG1|FLT1|SGMS1|IGF1R|CRIM1|CDK17|NLK|PIK3C2A|PRKCE|PRKCH|RPS6KA2|BMPR2|PDXK|ACVR1
GO:0051701	MSigDB.M13571	GO_INTERACTION_WITH_HOST (MSigDB)	BP	0.0327984	1	0.569202	6	0.0352941	0.0140745	2.50767	173	170	0.0434783	138	GO_INTERACTION_WITH_HOST	CTNNB1|ITGAV|TFRC|UVRAG|XPR1|SCARB1
GO:0030168	MSigDB.M10857	GO_PLATELET_ACTIVATION (MSigDB)	BP	0.0332055	1	0.569202	5	0.0294118	0.0105048	2.79983	173	170	0.0485437	103	GO_PLATELET_ACTIVATION	GNAQ|PLCG2|PRKCE|PRKCH|VWF
GO:0045682	MSigDB.M10669	GO_REGULATION_OF_EPIDERMIS_DEVELOPMENT (MSigDB)	BP	0.0337425	1	0.569202	3	0.0176471	0.00418154	4.22023	173	170	0.0731707	41	GO_REGULATION_OF_EPIDERMIS_DEVELOPMENT	CTNNB1|PPARD|PRKCH
GO:0035904	MSigDB.M12034	GO_AORTA_DEVELOPMENT (MSigDB)	BP	0.0337425	1	0.569202	3	0.0176471	0.00418154	4.22023	173	170	0.0731707	41	GO_AORTA_DEVELOPMENT	DNM2|ENG|SMAD6
GO:0002526	MSigDB.M12753	GO_ACUTE_INFLAMMATORY_RESPONSE (MSigDB)	BP	0.0337425	1	0.569202	3	0.0176471	0.00418154	4.22023	173	170	0.0731707	41	GO_ACUTE_INFLAMMATORY_RESPONSE	HLA-E|ACVR1|OSMR
GO:2001234	MSigDB.M14668	GO_NEGATIVE_REGULATION_OF_APOPTOTIC_SIGNALING_PATHWAY (MSigDB)	BP	0.0338048	1	0.569202	6	0.0352941	0.0141764	2.48963	173	170	0.0431655	139	GO_NEGATIVE_REGULATION_OF_APOPTOTIC_SIGNALING_PATHWAY	CTNNB1|ITGA6|ITGAV|CFLAR|ACVR1|HERPUD1
GO:0007266	MSigDB.M16798	GO_RHO_PROTEIN_SIGNAL_TRANSDUCTION (MSigDB)	BP	0.0338048	1	0.569202	6	0.0352941	0.0141764	2.48963	173	170	0.0431655	139	GO_RHO_PROTEIN_SIGNAL_TRANSDUCTION	MCF2L|ABR|PECAM1|PLEKHG1|HEG1|RASGRF2
GO:0048268	MSigDB.M11401	GO_CLATHRIN_COAT_ASSEMBLY (MSigDB)	BP	0.0342687	1	0.569202	2	0.0117647	0.00173381	6.78547	173	170	0.117647	17	GO_CLATHRIN_COAT_ASSEMBLY	PIK3C2A|PICALM
GO:0002714	MSigDB.M11570	GO_POSITIVE_REGULATION_OF_B_CELL_MEDIATED_IMMUNITY (MSigDB)	BP	0.0342687	1	0.569202	2	0.0117647	0.00173381	6.78547	173	170	0.117647	17	GO_POSITIVE_REGULATION_OF_B_CELL_MEDIATED_IMMUNITY	HLA-E|TFRC
GO:0014829	MSigDB.M13177	GO_VASCULAR_SMOOTH_MUSCLE_CONTRACTION (MSigDB)	BP	0.0342687	1	0.569202	2	0.0117647	0.00173381	6.78547	173	170	0.117647	17	GO_VASCULAR_SMOOTH_MUSCLE_CONTRACTION	PIK3C2A|DOCK4
GO:0046475	MSigDB.M14101	GO_GLYCEROPHOSPHOLIPID_CATABOLIC_PROCESS (MSigDB)	BP	0.0342687	1	0.569202	2	0.0117647	0.00173381	6.78547	173	170	0.117647	17	GO_GLYCEROPHOSPHOLIPID_CATABOLIC_PROCESS	GPCPD1|SCARB1
GO:2000178	MSigDB.M15242	GO_NEGATIVE_REGULATION_OF_NEURAL_PRECURSOR_CELL_PROLIFERATION (MSigDB)	BP	0.0342687	1	0.569202	2	0.0117647	0.00173381	6.78547	173	170	0.117647	17	GO_NEGATIVE_REGULATION_OF_NEURAL_PRECURSOR_CELL_PROLIFERATION	RAPGEF1|LIMS2
GO:0005086	MSigDB.M18832	GO_ARF_GUANYL_NUCLEOTIDE_EXCHANGE_FACTOR_ACTIVITY (MSigDB)	MF	0.0342687	1	0.569202	2	0.0117647	0.00173381	6.78547	173	170	0.117647	17	GO_ARF_GUANYL_NUCLEOTIDE_EXCHANGE_FACTOR_ACTIVITY	ARFGEF2|CYTH1
GO:0016082	MSigDB.M22805	GO_SYNAPTIC_VESICLE_PRIMING (MSigDB)	BP	0.0342687	1	0.569202	2	0.0117647	0.00173381	6.78547	173	170	0.117647	17	GO_SYNAPTIC_VESICLE_PRIMING	UNC13B|CADPS2
GO:0032011	MSigDB.M23049	GO_ARF_PROTEIN_SIGNAL_TRANSDUCTION (MSigDB)	BP	0.0342687	1	0.569202	2	0.0117647	0.00173381	6.78547	173	170	0.117647	17	GO_ARF_PROTEIN_SIGNAL_TRANSDUCTION	ARFGEF2|CYTH1
GO:0097062	MSigDB.M24733	GO_DENDRITIC_SPINE_MAINTENANCE (MSigDB)	BP	0.0342687	1	0.569202	2	0.0117647	0.00173381	6.78547	173	170	0.117647	17	GO_DENDRITIC_SPINE_MAINTENANCE	IGF1R|TANC1
GO:0098797	MSigDB.M17810	GO_PLASMA_MEMBRANE_PROTEIN_COMPLEX (MSigDB)	CC	0.0343228	1	0.569202	12	0.0705882	0.0390617	1.8071	173	170	0.0313316	383	GO_PLASMA_MEMBRANE_PROTEIN_COMPLEX	CTNNB1|GNAQ|HLA-E|IGF1R|ITGA6|ITGAV|B2M|TFRC|PICALM|CFLAR|ACVR1|OSMR
GO:0020027	MSigDB.M10121	GO_HEMOGLOBIN_METABOLIC_PROCESS (MSigDB)	BP	0.0343773	1	0.569202	1	0.00588235	0.000203978	28.8382	173	170	0.5	2	GO_HEMOGLOBIN_METABOLIC_PROCESS	ADD1
GO:0006063	MSigDB.M14675	GO_URONIC_ACID_METABOLIC_PROCESS (MSigDB)	BP	0.0343773	1	0.569202	1	0.00588235	0.000203978	28.8382	173	170	0.5	2	GO_URONIC_ACID_METABOLIC_PROCESS	PRKCE
GO:0072505	MSigDB.M15314	GO_DIVALENT_INORGANIC_ANION_HOMEOSTASIS (MSigDB)	BP	0.0343773	1	0.569202	1	0.00588235	0.000203978	28.8382	173	170	0.5	2	GO_DIVALENT_INORGANIC_ANION_HOMEOSTASIS	XPR1
GO:0002370	MSigDB.M22246	GO_NATURAL_KILLER_CELL_CYTOKINE_PRODUCTION (MSigDB)	BP	0.0343773	1	0.569202	1	0.00588235	0.000203978	28.8382	173	170	0.5	2	GO_NATURAL_KILLER_CELL_CYTOKINE_PRODUCTION	HLA-E
GO:0003339	MSigDB.M22348	GO_REGULATION_OF_MESENCHYMAL_TO_EPITHELIAL_TRANSITION_INVOLVED_IN_METANEPHROS_MORPHOGENESIS (MSigDB)	BP	0.0343773	1	0.569202	1	0.00588235	0.000203978	28.8382	173	170	0.5	2	GO_REGULATION_OF_MESENCHYMAL_TO_EPITHELIAL_TRANSITION_INVOLVED_IN_METANEPHROS_MORPHOGENESIS	CTNNB1
NA	MSigDB.M22607	GO_RESPONSE_TO_IRON_III_ION (MSigDB)	BP	0.0343773	1	0.569202	1	0.00588235	0.000203978	28.8382	173	170	0.5	2	GO_RESPONSE_TO_IRON_III_ION	B2M
GO:0010615	MSigDB.M22645	GO_POSITIVE_REGULATION_OF_CARDIAC_MUSCLE_ADAPTATION (MSigDB)	BP	0.0343773	1	0.569202	1	0.00588235	0.000203978	28.8382	173	170	0.5	2	GO_POSITIVE_REGULATION_OF_CARDIAC_MUSCLE_ADAPTATION	PPP3CA
GO:0034756	MSigDB.M23300	GO_REGULATION_OF_IRON_ION_TRANSPORT (MSigDB)	BP	0.0343773	1	0.569202	1	0.00588235	0.000203978	28.8382	173	170	0.5	2	GO_REGULATION_OF_IRON_ION_TRANSPORT	B2M
GO:0043415	MSigDB.M23602	GO_POSITIVE_REGULATION_OF_SKELETAL_MUSCLE_TISSUE_REGENERATION (MSigDB)	BP	0.0343773	1	0.569202	1	0.00588235	0.000203978	28.8382	173	170	0.5	2	GO_POSITIVE_REGULATION_OF_SKELETAL_MUSCLE_TISSUE_REGENERATION	PPARD
GO:0043416	MSigDB.M23603	GO_REGULATION_OF_SKELETAL_MUSCLE_TISSUE_REGENERATION (MSigDB)	BP	0.0343773	1	0.569202	1	0.00588235	0.000203978	28.8382	173	170	0.5	2	GO_REGULATION_OF_SKELETAL_MUSCLE_TISSUE_REGENERATION	PPARD
GO:0046351	MSigDB.M23779	GO_DISACCHARIDE_BIOSYNTHETIC_PROCESS (MSigDB)	BP	0.0343773	1	0.569202	1	0.00588235	0.000203978	28.8382	173	170	0.5	2	GO_DISACCHARIDE_BIOSYNTHETIC_PROCESS	SLC2A1
GO:0061316	MSigDB.M24276	GO_CANONICAL_WNT_SIGNALING_PATHWAY_INVOLVED_IN_HEART_DEVELOPMENT (MSigDB)	BP	0.0343773	1	0.569202	1	0.00588235	0.000203978	28.8382	173	170	0.5	2	GO_CANONICAL_WNT_SIGNALING_PATHWAY_INVOLVED_IN_HEART_DEVELOPMENT	CTNNB1
GO:0072217	MSigDB.M24564	GO_NEGATIVE_REGULATION_OF_METANEPHROS_DEVELOPMENT (MSigDB)	BP	0.0343773	1	0.569202	1	0.00588235	0.000203978	28.8382	173	170	0.5	2	GO_NEGATIVE_REGULATION_OF_METANEPHROS_DEVELOPMENT	CTNNB1
GO:0072501	MSigDB.M24589	GO_CELLULAR_DIVALENT_INORGANIC_ANION_HOMEOSTASIS (MSigDB)	BP	0.0343773	1	0.569202	1	0.00588235	0.000203978	28.8382	173	170	0.5	2	GO_CELLULAR_DIVALENT_INORGANIC_ANION_HOMEOSTASIS	XPR1
GO:0090673	MSigDB.M24722	GO_ENDOTHELIAL_CELL_MATRIX_ADHESION (MSigDB)	BP	0.0343773	1	0.569202	1	0.00588235	0.000203978	28.8382	173	170	0.5	2	GO_ENDOTHELIAL_CELL_MATRIX_ADHESION	PECAM1
GO:2000697	MSigDB.M25518	GO_NEGATIVE_REGULATION_OF_EPITHELIAL_CELL_DIFFERENTIATION_INVOLVED_IN_KIDNEY_DEVELOPMENT (MSigDB)	BP	0.0343773	1	0.569202	1	0.00588235	0.000203978	28.8382	173	170	0.5	2	GO_NEGATIVE_REGULATION_OF_EPITHELIAL_CELL_DIFFERENTIATION_INVOLVED_IN_KIDNEY_DEVELOPMENT	CTNNB1
GO:0000064	MSigDB.M26060	GO_L_ORNITHINE_TRANSMEMBRANE_TRANSPORTER_ACTIVITY (MSigDB)	MF	0.0343773	1	0.569202	1	0.00588235	0.000203978	28.8382	173	170	0.5	2	GO_L_ORNITHINE_TRANSMEMBRANE_TRANSPORTER_ACTIVITY	SLC7A1
GO:0001665	MSigDB.M26097	GO_ALPHA_N_ACETYLGALACTOSAMINIDE_ALPHA_2_6_SIALYLTRANSFERASE_ACTIVITY (MSigDB)	MF	0.0343773	1	0.569202	1	0.00588235	0.000203978	28.8382	173	170	0.5	2	GO_ALPHA_N_ACETYLGALACTOSAMINIDE_ALPHA_2_6_SIALYLTRANSFERASE_ACTIVITY	ST6GALNAC3
GO:0003810	MSigDB.M26117	GO_PROTEIN_GLUTAMINE_GAMMA_GLUTAMYLTRANSFERASE_ACTIVITY (MSigDB)	MF	0.0343773	1	0.569202	1	0.00588235	0.000203978	28.8382	173	170	0.5	2	GO_PROTEIN_GLUTAMINE_GAMMA_GLUTAMYLTRANSFERASE_ACTIVITY	TGM2
GO:0046703	MSigDB.M26685	GO_NATURAL_KILLER_CELL_LECTIN_LIKE_RECEPTOR_BINDING (MSigDB)	MF	0.0343773	1	0.569202	1	0.00588235	0.000203978	28.8382	173	170	0.5	2	GO_NATURAL_KILLER_CELL_LECTIN_LIKE_RECEPTOR_BINDING	HLA-E
GO:0070697	MSigDB.M26783	GO_ACTIVIN_RECEPTOR_BINDING (MSigDB)	MF	0.0343773	1	0.569202	1	0.00588235	0.000203978	28.8382	173	170	0.5	2	GO_ACTIVIN_RECEPTOR_BINDING	SMAD6
GO:0010634	MSigDB.M14851	GO_POSITIVE_REGULATION_OF_EPITHELIAL_CELL_MIGRATION (MSigDB)	BP	0.0344118	1	0.569202	5	0.0294118	0.0106068	2.77291	173	170	0.0480769	104	GO_POSITIVE_REGULATION_OF_EPITHELIAL_CELL_MIGRATION	DOCK1|PIK3C2A|PRKCE|BMPR2|SCARB1
GO:1905114	MSigDB.M14356	GO_CELL_SURFACE_RECEPTOR_SIGNALING_PATHWAY_INVOLVED_IN_CELL_CELL_SIGNALING (MSigDB)	BP	0.0344505	1	0.569202	13	0.0764706	0.0435492	1.75596	173	170	0.030445	427	GO_CELL_SURFACE_RECEPTOR_SIGNALING_PATHWAY_INVOLVED_IN_CELL_CELL_SIGNALING	UNC13B|CTNNB1|DAB2IP|PRICKLE2|CCNY|FOXO1|GNAQ|GRB10|RAPGEF1|NLK|PLCG2|PPP3CA|NXN
GO:0002431	MSigDB.M22254	GO_FC_RECEPTOR_MEDIATED_STIMULATORY_SIGNALING_PATHWAY (MSigDB)	BP	0.0345442	1	0.569809	4	0.0235294	0.0072412	3.24938	173	170	0.056338	71	GO_FC_RECEPTOR_MEDIATED_STIMULATORY_SIGNALING_PATHWAY	DOCK1|RAPGEF1|PLCG2|PRKCE
GO:2001233	MSigDB.M16933	GO_REGULATION_OF_APOPTOTIC_SIGNALING_PATHWAY (MSigDB)	BP	0.0348199	1	0.57341	9	0.0529412	0.0262111	2.0198	173	170	0.0350195	257	GO_REGULATION_OF_APOPTOTIC_SIGNALING_PATHWAY	CTNNB1|DAB2IP|PPP1R13B|SGMS1|ITGA6|ITGAV|CFLAR|ACVR1|HERPUD1
GO:0098794	MSigDB.M17177	GO_POSTSYNAPSE (MSigDB)	CC	0.0357745	1	0.5881	15	0.0882353	0.0529322	1.66695	173	170	0.0289017	519	GO_POSTSYNAPSE	ARFGEF2|ADD1|CTNNB1|DNM2|SYNE1|STX12|RNF19A|DNM3|ABR|ASAP1|PPP3CA|BMPR2|PICALM|TANC1|CADPS2
GO:0006879	MSigDB.M11074	GO_CELLULAR_IRON_ION_HOMEOSTASIS (MSigDB)	BP	0.0358885	1	0.5881	3	0.0176471	0.00428353	4.11975	173	170	0.0714286	42	GO_CELLULAR_IRON_ION_HOMEOSTASIS	TFRC|PICALM|ABCG2
GO:1901264	MSigDB.M16136	GO_CARBOHYDRATE_DERIVATIVE_TRANSPORT (MSigDB)	BP	0.0358885	1	0.5881	3	0.0176471	0.00428353	4.11975	173	170	0.0714286	42	GO_CARBOHYDRATE_DERIVATIVE_TRANSPORT	PRKCE|MFSD2A|SCARB1
GO:0019725	MSigDB.M16156	GO_CELLULAR_HOMEOSTASIS (MSigDB)	BP	0.0359639	1	0.588372	16	0.0941176	0.0576237	1.63332	173	170	0.0283186	565	GO_CELLULAR_HOMEOSTASIS	UNC13B|ADD1|FOXO1|IGF1R|ITGAV|PLCG2|PPP3CA|PRKCE|SLC39A10|NXN|TFRC|TGM2|PICALM|XPR1|ABCG2|HERPUD1
GO:0051651	MSigDB.M12579	GO_MAINTENANCE_OF_LOCATION_IN_CELL (MSigDB)	BP	0.036099	1	0.588385	4	0.0235294	0.00734319	3.20425	173	170	0.0555556	72	GO_MAINTENANCE_OF_LOCATION_IN_CELL	FLNB|SYNE1|UVRAG|TMSB10
GO:1903707	MSigDB.M12955	GO_NEGATIVE_REGULATION_OF_HEMOPOIESIS (MSigDB)	BP	0.036099	1	0.588385	4	0.0235294	0.00734319	3.20425	173	170	0.0555556	72	GO_NEGATIVE_REGULATION_OF_HEMOPOIESIS	CTNNB1|IL4R|INPP5D|NFKBIA
GO:0046777	MSigDB.M16011	GO_PROTEIN_AUTOPHOSPHORYLATION (MSigDB)	BP	0.0361413	1	0.588385	7	0.0411765	0.018256	2.2555	173	170	0.0391061	179	GO_PROTEIN_AUTOPHOSPHORYLATION	IRAK3|ENG|SMG1|FLT1|IGF1R|NLK|IQGAP1
GO:0001655	MSigDB.M14876	GO_UROGENITAL_SYSTEM_DEVELOPMENT (MSigDB)	BP	0.0367557	1	0.597415	8	0.0470588	0.0223355	2.1069	173	170	0.0365297	219	GO_UROGENITAL_SYSTEM_DEVELOPMENT	CTNNB1|ITGA6|SMAD6|MYO1E|PECAM1|PODXL|IQGAP1|CFLAR
GO:0010466	MSigDB.M16870	GO_NEGATIVE_REGULATION_OF_PEPTIDASE_ACTIVITY (MSigDB)	BP	0.0369053	1	0.598872	5	0.0294118	0.0108108	2.72059	173	170	0.0471698	106	GO_NEGATIVE_REGULATION_OF_PEPTIDASE_ACTIVITY	A2M|CRIM1|PICALM|CFLAR|HERPUD1
GO:0098805	MSigDB.M25982	GO_WHOLE_MEMBRANE (MSigDB)	CC	0.0372655	1	0.603737	28	0.164706	0.116777	1.41043	173	170	0.0244541	1145	GO_WHOLE_MEMBRANE	UNC13B|NOSTRIN|ADD1|CTNNB1|DNM2|STOM|ATP11A|SYNE1|STX12|GNAQ|RAPGEF1|HLA-E|INPP5D|ITGAV|PECAM1|PODXL|B2M|ZFYVE28|PTPRB|SORT1|SLC2A1|BMPR2|TFRC|TSPAN14|PICALM|IQGAP1|CFLAR|SCARB1
GO:0045807	MSigDB.M10433	GO_POSITIVE_REGULATION_OF_ENDOCYTOSIS (MSigDB)	BP	0.0376938	1	0.605815	4	0.0235294	0.00744518	3.16035	173	170	0.0547945	73	GO_POSITIVE_REGULATION_OF_ENDOCYTOSIS	DNM2|PLCG2|PPP3CA|B2M
GO:0043542	MSigDB.M12059	GO_ENDOTHELIAL_CELL_MIGRATION (MSigDB)	BP	0.0380296	1	0.605815	6	0.0352941	0.0145844	2.41999	173	170	0.041958	143	GO_ENDOTHELIAL_CELL_MIGRATION	DAB2IP|PECAM1|PIK3C2A|PTPRM|BMPR2|SCARB1
GO:0002793	MSigDB.M15157	GO_POSITIVE_REGULATION_OF_PEPTIDE_SECRETION (MSigDB)	BP	0.0380296	1	0.605815	6	0.0352941	0.0145844	2.41999	173	170	0.041958	143	GO_POSITIVE_REGULATION_OF_PEPTIDE_SECRETION	UNC13B|MYRIP|HLA-E|IL4R|PPARD|PRKCE
GO:0033627	MSigDB.M15495	GO_CELL_ADHESION_MEDIATED_BY_INTEGRIN (MSigDB)	BP	0.0381032	1	0.605815	3	0.0176471	0.00438552	4.02394	173	170	0.0697674	43	GO_CELL_ADHESION_MEDIATED_BY_INTEGRIN	ACER2|ITGAV|PODXL
GO:1903523	MSigDB.M12545	GO_NEGATIVE_REGULATION_OF_BLOOD_CIRCULATION (MSigDB)	BP	0.038121	1	0.605815	2	0.0117647	0.0018358	6.4085	173	170	0.111111	18	GO_NEGATIVE_REGULATION_OF_BLOOD_CIRCULATION	BMPR2|DOCK4
GO:0032469	MSigDB.M14124	GO_ENDOPLASMIC_RETICULUM_CALCIUM_ION_HOMEOSTASIS (MSigDB)	BP	0.038121	1	0.605815	2	0.0117647	0.0018358	6.4085	173	170	0.111111	18	GO_ENDOPLASMIC_RETICULUM_CALCIUM_ION_HOMEOSTASIS	TGM2|HERPUD1
GO:0009299	MSigDB.M14396	GO_MRNA_TRANSCRIPTION (MSigDB)	BP	0.038121	1	0.605815	2	0.0117647	0.0018358	6.4085	173	170	0.111111	18	GO_MRNA_TRANSCRIPTION	HIPK3|PPARD
GO:0032528	MSigDB.M15796	GO_MICROVILLUS_ORGANIZATION (MSigDB)	BP	0.038121	1	0.605815	2	0.0117647	0.0018358	6.4085	173	170	0.111111	18	GO_MICROVILLUS_ORGANIZATION	PODXL|RAPGEF2
GO:0043090	MSigDB.M16172	GO_AMINO_ACID_IMPORT (MSigDB)	BP	0.038121	1	0.605815	2	0.0117647	0.0018358	6.4085	173	170	0.111111	18	GO_AMINO_ACID_IMPORT	SLC1A1|SLC7A1
GO:0030552	MSigDB.M18253	GO_CAMP_BINDING (MSigDB)	MF	0.038121	1	0.605815	2	0.0117647	0.0018358	6.4085	173	170	0.111111	18	GO_CAMP_BINDING	PDE10A|RAPGEF2
GO:0001913	MSigDB.M22203	GO_T_CELL_MEDIATED_CYTOTOXICITY (MSigDB)	BP	0.038121	1	0.605815	2	0.0117647	0.0018358	6.4085	173	170	0.111111	18	GO_T_CELL_MEDIATED_CYTOTOXICITY	HLA-E|B2M
GO:0097320	MSigDB.M24758	GO_PLASMA_MEMBRANE_TUBULATION (MSigDB)	BP	0.038121	1	0.605815	2	0.0117647	0.0018358	6.4085	173	170	0.111111	18	GO_PLASMA_MEMBRANE_TUBULATION	DNM2|ASAP1
GO:0040013	MSigDB.M11108	GO_NEGATIVE_REGULATION_OF_LOCOMOTION (MSigDB)	BP	0.0384599	1	0.610231	8	0.0470588	0.0225395	2.08784	173	170	0.0361991	221	GO_NEGATIVE_REGULATION_OF_LOCOMOTION	DAB2IP|DUSP1|ENG|LIMCH1|LRCH1|ABR|PPARD|PTPRM
GO:0001816	MSigDB.M11995	GO_CYTOKINE_PRODUCTION (MSigDB)	BP	0.0385989	1	0.610431	12	0.0705882	0.0397756	1.77466	173	170	0.0307692	390	GO_CYTOKINE_PRODUCTION	ARFGEF2|IRAK3|CTNNB1|HLA-E|IL4R|INPP5D|ITGAV|PLCG2|B2M|HEG1|SEC14L1|IQGAP1
GO:0051129	MSigDB.M16269	GO_NEGATIVE_REGULATION_OF_CELLULAR_COMPONENT_ORGANIZATION (MSigDB)	BP	0.0386105	1	0.610431	14	0.0823529	0.0488526	1.68574	173	170	0.0292276	479	GO_NEGATIVE_REGULATION_OF_CELLULAR_COMPONENT_ORGANIZATION	IRAK3|ADD1|DNM2|DUSP1|DNM3|SMAD6|ASAP1|PPP3CA|B2M|PICALM|CFLAR|TMSB10|RAPGEF2|TBC1D4
GO:0006952	MSigDB.M11976	GO_DEFENSE_RESPONSE (MSigDB)	BP	0.0386558	1	0.610431	20	0.117647	0.0773075	1.52181	173	170	0.0263852	758	GO_DEFENSE_RESPONSE	NAMPT|UNC13B|IRAK3|DAB2IP|A2M|FLNB|SGMS1|ABR|HLA-E|IL4R|NFKBIA|PLCG2|PPARD|XAF1|PRKCE|B2M|SEC14L1|TGM2|ACVR1|OSMR
GO:0031985	MSigDB.M17235	GO_GOLGI_CISTERNA (MSigDB)	CC	0.0393285	1	0.619098	4	0.0235294	0.00754717	3.11765	173	170	0.0540541	74	GO_GOLGI_CISTERNA	CHSY1|SGMS1|SORT1|ST6GAL1
GO:0004725	MSigDB.M18580	GO_PROTEIN_TYROSINE_PHOSPHATASE_ACTIVITY (MSigDB)	MF	0.0393285	1	0.619098	4	0.0235294	0.00754717	3.11765	173	170	0.0540541	74	GO_PROTEIN_TYROSINE_PHOSPHATASE_ACTIVITY	DUSP1|PTPN14|PTPRB|PTPRM
GO:0002699	MSigDB.M14875	GO_POSITIVE_REGULATION_OF_IMMUNE_EFFECTOR_PROCESS (MSigDB)	BP	0.0395073	1	0.620936	5	0.0294118	0.0110148	2.67021	173	170	0.0462963	108	GO_POSITIVE_REGULATION_OF_IMMUNE_EFFECTOR_PROCESS	RAPGEF1|HLA-E|IL4R|B2M|TFRC
GO:0098984	MSigDB.M26002	GO_NEURON_TO_NEURON_SYNAPSE (MSigDB)	CC	0.0402358	1	0.627839	10	0.0588235	0.0312086	1.88485	173	170	0.0326797	306	GO_NEURON_TO_NEURON_SYNAPSE	UNC13B|ARFGEF2|ADD1|CTNNB1|DNM2|RNF19A|DNM3|ABR|BMPR2|TANC1
GO:1990089	MSigDB.M11962	GO_RESPONSE_TO_NERVE_GROWTH_FACTOR (MSigDB)	BP	0.0403862	1	0.627839	3	0.0176471	0.00448751	3.93249	173	170	0.0681818	44	GO_RESPONSE_TO_NERVE_GROWTH_FACTOR	RAPGEF1|SORT1|RAPGEF2
GO:0002718	MSigDB.M11972	GO_REGULATION_OF_CYTOKINE_PRODUCTION_INVOLVED_IN_IMMUNE_RESPONSE (MSigDB)	BP	0.0403862	1	0.627839	3	0.0176471	0.00448751	3.93249	173	170	0.0681818	44	GO_REGULATION_OF_CYTOKINE_PRODUCTION_INVOLVED_IN_IMMUNE_RESPONSE	IRAK3|HLA-E|B2M
GO:0035050	MSigDB.M12452	GO_EMBRYONIC_HEART_TUBE_DEVELOPMENT (MSigDB)	BP	0.0403862	1	0.627839	3	0.0176471	0.00448751	3.93249	173	170	0.0681818	44	GO_EMBRYONIC_HEART_TUBE_DEVELOPMENT	CTNNB1|ENG|ACVR1
GO:0032088	MSigDB.M12742	GO_NEGATIVE_REGULATION_OF_NF_KAPPAB_TRANSCRIPTION_FACTOR_ACTIVITY (MSigDB)	BP	0.0403862	1	0.627839	3	0.0176471	0.00448751	3.93249	173	170	0.0681818	44	GO_NEGATIVE_REGULATION_OF_NF_KAPPAB_TRANSCRIPTION_FACTOR_ACTIVITY	IRAK3|DAB2IP|NFKBIA
GO:0042116	MSigDB.M13410	GO_MACROPHAGE_ACTIVATION (MSigDB)	BP	0.0403862	1	0.627839	3	0.0176471	0.00448751	3.93249	173	170	0.0681818	44	GO_MACROPHAGE_ACTIVATION	NAMPT|IL4R|PRKCE
GO:1902106	MSigDB.M16252	GO_NEGATIVE_REGULATION_OF_LEUKOCYTE_DIFFERENTIATION (MSigDB)	BP	0.0403862	1	0.627839	3	0.0176471	0.00448751	3.93249	173	170	0.0681818	44	GO_NEGATIVE_REGULATION_OF_LEUKOCYTE_DIFFERENTIATION	CTNNB1|IL4R|INPP5D
GO:0007369	MSigDB.M13572	GO_GASTRULATION (MSigDB)	BP	0.0408493	1	0.63349	5	0.0294118	0.0111168	2.64571	173	170	0.0458716	109	GO_GASTRULATION	CTNNB1|ETS2|ITGAV|BMPR2|ACVR1
GO:0002020	MSigDB.M18192	GO_PROTEASE_BINDING (MSigDB)	MF	0.0410032	1	0.63349	4	0.0235294	0.00764916	3.07608	173	170	0.0533333	75	GO_PROTEASE_BINDING	A2M|ITGAV|VWF|CFLAR
GO:0035335	MSigDB.M23325	GO_PEPTIDYL_TYROSINE_DEPHOSPHORYLATION (MSigDB)	BP	0.0410032	1	0.63349	4	0.0235294	0.00764916	3.07608	173	170	0.0533333	75	GO_PEPTIDYL_TYROSINE_DEPHOSPHORYLATION	DUSP1|PTPN14|PTPRB|PTPRM
GO:0098739	MSigDB.M24808	GO_IMPORT_ACROSS_PLASMA_MEMBRANE (MSigDB)	BP	0.0410032	1	0.63349	4	0.0235294	0.00764916	3.07608	173	170	0.0533333	75	GO_IMPORT_ACROSS_PLASMA_MEMBRANE	SLC39A10|SLC1A1|SLC7A1|PICALM
GO:0005938	MSigDB.M17612	GO_CELL_CORTEX (MSigDB)	CC	0.0411147	1	0.634232	8	0.0470588	0.0228455	2.05987	173	170	0.0357143	224	GO_CELL_CORTEX	UNC13B|CTNNB1|FLNB|MYRIP|NEDD9|EXOC6|SLC2A1|CLDN5
GO:0034097	MSigDB.M15783	GO_RESPONSE_TO_CYTOKINE (MSigDB)	BP	0.0419629	1	0.641364	18	0.105882	0.0683325	1.54952	173	170	0.0268657	670	GO_RESPONSE_TO_CYTOKINE	IRAK3|DAB2IP|DUSP1|FOXO1|LRCH1|FLNB|SGMS1|RAPGEF1|HLA-E|IL4R|INPP5D|NFKBIA|XAF1|B2M|PTPN14|TFRC|ADIPOR2|OSMR
GO:0000578	MSigDB.M10648	GO_EMBRYONIC_AXIS_SPECIFICATION (MSigDB)	BP	0.0421299	1	0.641364	2	0.0117647	0.00193779	6.07121	173	170	0.105263	19	GO_EMBRYONIC_AXIS_SPECIFICATION	CTNNB1|SMAD6
GO:0030890	MSigDB.M11546	GO_POSITIVE_REGULATION_OF_B_CELL_PROLIFERATION (MSigDB)	BP	0.0421299	1	0.641364	2	0.0117647	0.00193779	6.07121	173	170	0.105263	19	GO_POSITIVE_REGULATION_OF_B_CELL_PROLIFERATION	SLC39A10|TFRC
GO:0032715	MSigDB.M11987	GO_NEGATIVE_REGULATION_OF_INTERLEUKIN_6_PRODUCTION (MSigDB)	BP	0.0421299	1	0.641364	2	0.0117647	0.00193779	6.07121	173	170	0.105263	19	GO_NEGATIVE_REGULATION_OF_INTERLEUKIN_6_PRODUCTION	IRAK3|INPP5D
GO:0034105	MSigDB.M13871	GO_POSITIVE_REGULATION_OF_TISSUE_REMODELING (MSigDB)	BP	0.0421299	1	0.641364	2	0.0117647	0.00193779	6.07121	173	170	0.105263	19	GO_POSITIVE_REGULATION_OF_TISSUE_REMODELING	PPP3CA|TFRC
GO:0061437	MSigDB.M14598	GO_RENAL_SYSTEM_VASCULATURE_DEVELOPMENT (MSigDB)	BP	0.0421299	1	0.641364	2	0.0117647	0.00193779	6.07121	173	170	0.105263	19	GO_RENAL_SYSTEM_VASCULATURE_DEVELOPMENT	PECAM1|CFLAR
GO:0001893	MSigDB.M15972	GO_MATERNAL_PLACENTA_DEVELOPMENT (MSigDB)	BP	0.0421299	1	0.641364	2	0.0117647	0.00193779	6.07121	173	170	0.105263	19	GO_MATERNAL_PLACENTA_DEVELOPMENT	PPARD|BMPR2
GO:1904738	MSigDB.M25278	GO_VASCULAR_ASSOCIATED_SMOOTH_MUSCLE_CELL_MIGRATION (MSigDB)	BP	0.0421299	1	0.641364	2	0.0117647	0.00193779	6.07121	173	170	0.105263	19	GO_VASCULAR_ASSOCIATED_SMOOTH_MUSCLE_CELL_MIGRATION	IQGAP1|DOCK4
GO:0002221	MSigDB.M12167	GO_PATTERN_RECOGNITION_RECEPTOR_SIGNALING_PATHWAY (MSigDB)	BP	0.0422186	1	0.641364	5	0.0294118	0.0112188	2.62166	173	170	0.0454545	110	GO_PATTERN_RECOGNITION_RECEPTOR_SIGNALING_PATHWAY	IRAK3|DAB2IP|NFKBIA|PRKCE|SEC14L1
GO:0019903	MSigDB.M17974	GO_PROTEIN_PHOSPHATASE_BINDING (MSigDB)	MF	0.0422186	1	0.641364	5	0.0294118	0.0112188	2.62166	173	170	0.0454545	110	GO_PROTEIN_PHOSPHATASE_BINDING	CTNNB1|DAB2IP|PHACTR1|FOXO1|IQGAP1
NA	MSigDB.M17239	GO_GOLGI_APPARATUS_PART (MSigDB)	CC	0.0424782	1	0.642405	18	0.105882	0.0684345	1.54721	173	170	0.0268256	671	GO_GOLGI_APPARATUS_PART	ARFGEF2|GALNT15|DNM2|CHSY1|ATP11A|STX12|ST6GALNAC3|SGMS1|HLA-E|ST8SIA6|ACER2|GALNT18|B2M|SORT1|ST6GAL1|SLC2A1|CYTH1|USP6NL
GO:0033500	MSigDB.M14445	GO_CARBOHYDRATE_HOMEOSTASIS (MSigDB)	BP	0.0425785	1	0.642405	6	0.0352941	0.0149924	2.35414	173	170	0.0408163	147	GO_CARBOHYDRATE_HOMEOSTASIS	UNC13B|FOXO1|IGF1R|PPP3CA|PRKCE|ADIPOR2
NA	MSigDB.M25097	GO_POSITIVE_REGULATION_OF_RNA_BIOSYNTHETIC_PROCESS (MSigDB)	BP	0.0426386	1	0.642405	25	0.147059	0.103009	1.42764	173	170	0.0247525	1010	GO_POSITIVE_REGULATION_OF_RNA_BIOSYNTHETIC_PROCESS	NAMPT|CTNNB1|DAB2IP|DNM2|ENG|EPAS1|ERG|ETS2|ETV6|MECOM|FOXO1|FLI1|ITGA6|SMAD6|MEF2A|NFIB|NFKBIA|NPAS2|PPARD|PPP3CA|HIF3A|BMPR2|SMARCA2|PICALM|ACVR1
GO:0043500	MSigDB.M13109	GO_MUSCLE_ADAPTATION (MSigDB)	BP	0.0427179	1	0.642405	4	0.0235294	0.00775115	3.0356	173	170	0.0526316	76	GO_MUSCLE_ADAPTATION	FOXO1|MEF2A|PPP3CA|CFLAR
GO:0070373	MSigDB.M10186	GO_NEGATIVE_REGULATION_OF_ERK1_AND_ERK2_CASCADE (MSigDB)	BP	0.042737	1	0.642405	3	0.0176471	0.0045895	3.8451	173	170	0.0666667	45	GO_NEGATIVE_REGULATION_OF_ERK1_AND_ERK2_CASCADE	DAB2IP|DUSP1|RAPGEF1
GO:0009798	MSigDB.M10396	GO_AXIS_SPECIFICATION (MSigDB)	BP	0.042737	1	0.642405	3	0.0176471	0.0045895	3.8451	173	170	0.0666667	45	GO_AXIS_SPECIFICATION	CTNNB1|ETS2|SMAD6
GO:0017022	MSigDB.M18958	GO_MYOSIN_BINDING (MSigDB)	MF	0.042737	1	0.642405	3	0.0176471	0.0045895	3.8451	173	170	0.0666667	45	GO_MYOSIN_BINDING	ARFGEF2|LIMCH1|MYRIP
GO:0003002	MSigDB.M16346	GO_REGIONALIZATION (MSigDB)	BP	0.0430234	1	0.645739	7	0.0411765	0.0189699	2.17062	173	170	0.0376344	186	GO_REGIONALIZATION	CTNNB1|ETS2|CHSY1|SMAD6|PLXNA2|BMPR2|ACVR1
GO:0004672	MSigDB.M18091	GO_PROTEIN_KINASE_ACTIVITY (MSigDB)	MF	0.0435064	1	0.65201	13	0.0764706	0.045079	1.69637	173	170	0.0294118	442	GO_PROTEIN_KINASE_ACTIVITY	HIPK3|IRAK3|SMG1|FLT1|IGF1R|CRIM1|CDK17|NLK|PRKCE|PRKCH|RPS6KA2|BMPR2|ACVR1
GO:0010594	MSigDB.M12838	GO_REGULATION_OF_ENDOTHELIAL_CELL_MIGRATION (MSigDB)	BP	0.0436155	1	0.652665	5	0.0294118	0.0113208	2.59804	173	170	0.045045	111	GO_REGULATION_OF_ENDOTHELIAL_CELL_MIGRATION	DAB2IP|PIK3C2A|PTPRM|BMPR2|SCARB1
GO:0097191	MSigDB.M11317	GO_EXTRINSIC_APOPTOTIC_SIGNALING_PATHWAY (MSigDB)	BP	0.043767	1	0.652977	6	0.0352941	0.0150943	2.33824	173	170	0.0405405	148	GO_EXTRINSIC_APOPTOTIC_SIGNALING_PATHWAY	DAB2IP|ITGA6|ITGAV|SORT1|CFLAR|ACVR1
GO:0009743	MSigDB.M14010	GO_RESPONSE_TO_CARBOHYDRATE (MSigDB)	BP	0.043767	1	0.652977	6	0.0352941	0.0150943	2.33824	173	170	0.0405405	148	GO_RESPONSE_TO_CARBOHYDRATE	NAMPT|UNC13B|IGF1R|PPARD|PPP3CA|PRKCE
GO:0001819	MSigDB.M14679	GO_POSITIVE_REGULATION_OF_CYTOKINE_PRODUCTION (MSigDB)	BP	0.0438891	1	0.653824	8	0.0470588	0.0231515	2.03265	173	170	0.0352423	227	GO_POSITIVE_REGULATION_OF_CYTOKINE_PRODUCTION	ARFGEF2|CTNNB1|HLA-E|IL4R|PLCG2|B2M|HEG1|SEC14L1
GO:0002819	MSigDB.M10757	GO_REGULATION_OF_ADAPTIVE_IMMUNE_RESPONSE (MSigDB)	BP	0.0444727	1	0.659568	4	0.0235294	0.00785314	2.99618	173	170	0.0519481	77	GO_REGULATION_OF_ADAPTIVE_IMMUNE_RESPONSE	HLA-E|IL4R|B2M|TFRC
GO:0030856	MSigDB.M12058	GO_REGULATION_OF_EPITHELIAL_CELL_DIFFERENTIATION (MSigDB)	BP	0.0444727	1	0.659568	4	0.0235294	0.00785314	2.99618	173	170	0.0519481	77	GO_REGULATION_OF_EPITHELIAL_CELL_DIFFERENTIATION	ADD1|CTNNB1|PRKCH|CLDN5
GO:0097730	MSigDB.M25966	GO_NON_MOTILE_CILIUM (MSigDB)	CC	0.0444727	1	0.659568	4	0.0235294	0.00785314	2.99618	173	170	0.0519481	77	GO_NON_MOTILE_CILIUM	MYRIP|GNAQ|ANO2|RPGR
GO:0060284	MSigDB.M16228	GO_REGULATION_OF_CELL_DEVELOPMENT (MSigDB)	BP	0.0445854	1	0.660261	18	0.105882	0.0688424	1.53804	173	170	0.0266667	675	GO_REGULATION_OF_CELL_DEVELOPMENT	ADD1|CTNNB1|DAB2IP|DNM2|DOCK1|DNM3|RAPGEF1|NEDD9|ASAP1|PLXNA2|PPP3CA|PRKCH|B2M|BMPR2|CLDN5|IQGAP1|CFLAR|RAPGEF2
GO:0015807	MSigDB.M11158	GO_L_AMINO_ACID_TRANSPORT (MSigDB)	BP	0.0451551	1	0.66378	3	0.0176471	0.00469148	3.76151	173	170	0.0652174	46	GO_L_AMINO_ACID_TRANSPORT	SLC1A1|SLC7A1|SLC7A5
GO:0032024	MSigDB.M12237	GO_POSITIVE_REGULATION_OF_INSULIN_SECRETION (MSigDB)	BP	0.0451551	1	0.66378	3	0.0176471	0.00469148	3.76151	173	170	0.0652174	46	GO_POSITIVE_REGULATION_OF_INSULIN_SECRETION	MYRIP|PPARD|PRKCE
GO:0001750	MSigDB.M17796	GO_PHOTORECEPTOR_OUTER_SEGMENT (MSigDB)	CC	0.0451551	1	0.66378	3	0.0176471	0.00469148	3.76151	173	170	0.0652174	46	GO_PHOTORECEPTOR_OUTER_SEGMENT	MYRIP|GNAQ|RPGR
GO:0004714	MSigDB.M18098	GO_TRANSMEMBRANE_RECEPTOR_PROTEIN_TYROSINE_KINASE_ACTIVITY (MSigDB)	MF	0.0451551	1	0.66378	3	0.0176471	0.00469148	3.76151	173	170	0.0652174	46	GO_TRANSMEMBRANE_RECEPTOR_PROTEIN_TYROSINE_KINASE_ACTIVITY	FLT1|IGF1R|CRIM1
NA	MSigDB.M26006	GO_TETHERING_COMPLEX (MSigDB)	CC	0.0451551	1	0.66378	3	0.0176471	0.00469148	3.76151	173	170	0.0652174	46	GO_TETHERING_COMPLEX	MYRIP|EXOC6|UVRAG
GO:0048878	MSigDB.M10486	GO_CHEMICAL_HOMEOSTASIS (MSigDB)	BP	0.045667	1	0.665395	18	0.105882	0.0690464	1.5335	173	170	0.0265879	677	GO_CHEMICAL_HOMEOSTASIS	UNC13B|EPAS1|FOXO1|IGF1R|ITGAV|PLCG2|PPP3CA|PRKCE|B2M|SLC39A10|TFRC|TGM2|ADIPOR2|PICALM|XPR1|ABCG2|SCARB1|HERPUD1
GO:0043405	MSigDB.M14969	GO_REGULATION_OF_MAP_KINASE_ACTIVITY (MSigDB)	BP	0.045806	1	0.665395	8	0.0470588	0.0233554	2.0149	173	170	0.0349345	229	GO_REGULATION_OF_MAP_KINASE_ACTIVITY	HIPK3|IRAK3|DAB2IP|DUSP1|FLT1|RAPGEF1|IGF1R|IQGAP1
GO:0031345	MSigDB.M14191	GO_NEGATIVE_REGULATION_OF_CELL_PROJECTION_ORGANIZATION (MSigDB)	BP	0.046206	1	0.665395	6	0.0352941	0.0152983	2.30706	173	170	0.04	150	GO_NEGATIVE_REGULATION_OF_CELL_PROJECTION_ORGANIZATION	DNM2|DNM3|ASAP1|PPP3CA|B2M|RAPGEF2
GO:0000287	MSigDB.M17953	GO_MAGNESIUM_ION_BINDING (MSigDB)	MF	0.046206	1	0.665395	6	0.0352941	0.0152983	2.30706	173	170	0.04	150	GO_MAGNESIUM_ION_BINDING	IRAK3|ATP11A|NLK|ATP10A|RPS6KA2|PDXK
GO:0030667	MSigDB.M17505	GO_SECRETORY_GRANULE_MEMBRANE (MSigDB)	CC	0.0462162	1	0.665395	7	0.0411765	0.0192759	2.13617	173	170	0.037037	189	GO_SECRETORY_GRANULE_MEMBRANE	STOM|ATP11A|ITGAV|PECAM1|PTPRB|TSPAN14|IQGAP1
GO:1902911	MSigDB.M17191	GO_PROTEIN_KINASE_COMPLEX (MSigDB)	CC	0.0462674	1	0.665395	4	0.0235294	0.00795512	2.95777	173	170	0.0512821	78	GO_PROTEIN_KINASE_COMPLEX	CCNY|IGF1R|UVRAG|ACVR1
GO:1905952	MSigDB.M25391	GO_REGULATION_OF_LIPID_LOCALIZATION (MSigDB)	BP	0.0462674	1	0.665395	4	0.0235294	0.00795512	2.95777	173	170	0.0512821	78	GO_REGULATION_OF_LIPID_LOCALIZATION	ITGAV|NFKBIA|PPARD|SCARB1
GO:0003203	MSigDB.M11666	GO_ENDOCARDIAL_CUSHION_MORPHOGENESIS (MSigDB)	BP	0.0462889	1	0.665395	2	0.0117647	0.00203978	5.76765	173	170	0.1	20	GO_ENDOCARDIAL_CUSHION_MORPHOGENESIS	ENG|ACVR1
GO:0022030	MSigDB.M12797	GO_TELENCEPHALON_GLIAL_CELL_MIGRATION (MSigDB)	BP	0.0462889	1	0.665395	2	0.0117647	0.00203978	5.76765	173	170	0.1	20	GO_TELENCEPHALON_GLIAL_CELL_MIGRATION	CTNNB1|DAB2IP
GO:0006688	MSigDB.M13299	GO_GLYCOSPHINGOLIPID_BIOSYNTHETIC_PROCESS (MSigDB)	BP	0.0462889	1	0.665395	2	0.0117647	0.00203978	5.76765	173	170	0.1	20	GO_GLYCOSPHINGOLIPID_BIOSYNTHETIC_PROCESS	ST6GALNAC3|ST8SIA6
GO:0060317	MSigDB.M15266	GO_CARDIAC_EPITHELIAL_TO_MESENCHYMAL_TRANSITION (MSigDB)	BP	0.0462889	1	0.665395	2	0.0117647	0.00203978	5.76765	173	170	0.1	20	GO_CARDIAC_EPITHELIAL_TO_MESENCHYMAL_TRANSITION	ENG|ACVR1
GO:0002548	MSigDB.M15503	GO_MONOCYTE_CHEMOTAXIS (MSigDB)	BP	0.0462889	1	0.665395	2	0.0117647	0.00203978	5.76765	173	170	0.1	20	GO_MONOCYTE_CHEMOTAXIS	DUSP1|FLT1
GO:0002449	MSigDB.M12663	GO_LYMPHOCYTE_MEDIATED_IMMUNITY (MSigDB)	BP	0.0464919	1	0.665395	5	0.0294118	0.0115247	2.55206	173	170	0.0442478	113	GO_LYMPHOCYTE_MEDIATED_IMMUNITY	HLA-E|IL4R|INPP5D|B2M|TFRC
GO:0051049	MSigDB.M15630	GO_REGULATION_OF_TRANSPORT (MSigDB)	BP	0.0470799	1	0.665395	28	0.164706	0.119327	1.38029	173	170	0.0239316	1170	GO_REGULATION_OF_TRANSPORT	UNC13B|CTNNB1|DNM2|STOM|PPP1R13B|MYRIP|DNM3|GRB10|RAPGEF1|ABR|HLA-E|IL4R|ITGAV|MEF2A|NFKBIA|ABCB1|PLCG2|PPARD|PPP3CA|PRKCE|B2M|PTPN14|SLC2A1|ADIPOR2|PICALM|CADPS2|SCARB1|TBC1D4
GO:0044703	MSigDB.M14597	GO_MULTI_ORGANISM_REPRODUCTIVE_PROCESS (MSigDB)	BP	0.047215	1	0.665395	14	0.0823529	0.0502805	1.63787	173	170	0.0283976	493	GO_MULTI_ORGANISM_REPRODUCTIVE_PROCESS	NAMPT|CTNNB1|DNM2|ETV6|SYNE1|AGFG1|IL4R|PPARD|SLC2A1|BMPR2|SMARCA2|ADIPOR2|HERC2|ACVR1
GO:0002708	MSigDB.M12910	GO_POSITIVE_REGULATION_OF_LYMPHOCYTE_MEDIATED_IMMUNITY (MSigDB)	BP	0.0476398	1	0.665395	3	0.0176471	0.00479347	3.68148	173	170	0.0638298	47	GO_POSITIVE_REGULATION_OF_LYMPHOCYTE_MEDIATED_IMMUNITY	HLA-E|B2M|TFRC
GO:0014743	MSigDB.M13588	GO_REGULATION_OF_MUSCLE_HYPERTROPHY (MSigDB)	BP	0.0476398	1	0.665395	3	0.0176471	0.00479347	3.68148	173	170	0.0638298	47	GO_REGULATION_OF_MUSCLE_HYPERTROPHY	FOXO1|MEF2A|PPP3CA
GO:0045638	MSigDB.M15717	GO_NEGATIVE_REGULATION_OF_MYELOID_CELL_DIFFERENTIATION (MSigDB)	BP	0.0476398	1	0.665395	3	0.0176471	0.00479347	3.68148	173	170	0.0638298	47	GO_NEGATIVE_REGULATION_OF_MYELOID_CELL_DIFFERENTIATION	CTNNB1|INPP5D|NFKBIA
GO:0045667	MSigDB.M14392	GO_REGULATION_OF_OSTEOBLAST_DIFFERENTIATION (MSigDB)	BP	0.048102	1	0.665395	4	0.0235294	0.00805711	2.92033	173	170	0.0506329	79	GO_REGULATION_OF_OSTEOBLAST_DIFFERENTIATION	CTNNB1|SMAD6|BMPR2|ACVR1
NA	MSigDB.M15714	GO_REGULATION_OF_PROTEIN_COMPLEX_DISASSEMBLY (MSigDB)	BP	0.048102	1	0.665395	4	0.0235294	0.00805711	2.92033	173	170	0.0506329	79	GO_REGULATION_OF_PROTEIN_COMPLEX_DISASSEMBLY	IRAK3|ADD1|IGF1R|UVRAG
GO:0045185	MSigDB.M23696	GO_MAINTENANCE_OF_PROTEIN_LOCATION (MSigDB)	BP	0.048102	1	0.665395	4	0.0235294	0.00805711	2.92033	173	170	0.0506329	79	GO_MAINTENANCE_OF_PROTEIN_LOCATION	FLNB|SYNE1|NFKBIA|TMSB10
GO:0010975	MSigDB.M14533	GO_REGULATION_OF_NEURON_PROJECTION_DEVELOPMENT (MSigDB)	BP	0.048257	1	0.665395	12	0.0705882	0.0412035	1.71316	173	170	0.029703	404	GO_REGULATION_OF_NEURON_PROJECTION_DEVELOPMENT	DAB2IP|DNM2|DNM3|RAPGEF1|ASAP1|PLXNA2|PPP3CA|B2M|BMPR2|IQGAP1|CFLAR|RAPGEF2
GO:0015849	MSigDB.M11909	GO_ORGANIC_ACID_TRANSPORT (MSigDB)	BP	0.0484272	1	0.665395	7	0.0411765	0.0194799	2.1138	173	170	0.0366492	191	GO_ORGANIC_ACID_TRANSPORT	UNC13B|SLCO2B1|PPARD|SLC1A1|SLC7A1|SLC7A5|MFSD2A
GO:0006898	MSigDB.M15854	GO_RECEPTOR_MEDIATED_ENDOCYTOSIS (MSigDB)	BP	0.0484272	1	0.665395	7	0.0411765	0.0194799	2.1138	173	170	0.0366492	191	GO_RECEPTOR_MEDIATED_ENDOCYTOSIS	DNM2|DNM3|PLCG2|B2M|TFRC|PICALM|SCARB1
GO:0007010	MSigDB.M10858	GO_CYTOSKELETON_ORGANIZATION (MSigDB)	BP	0.0488853	1	0.665395	22	0.129412	0.0893422	1.4485	173	170	0.0251142	876	GO_CYTOSKELETON_ORGANIZATION	ADD1|CTNNB1|DOCK1|PHACTR1|LIMCH1|FLNB|SYNE1|RNF19A|ABR|PARVB|AGFG1|MEF2A|NEDD9|CCSER2|PRKCE|EPB41L4A|UVRAG|SORBS2|CGNL1|CFLAR|FMNL3|TMSB10
GO:0031252	MSigDB.M17740	GO_CELL_LEADING_EDGE (MSigDB)	CC	0.0490748	1	0.665395	10	0.0588235	0.0323304	1.81945	173	170	0.0315457	317	GO_CELL_LEADING_EDGE	CTNNB1|DNM2|PARVB|ITGAV|NEDD9|PODXL|ARHGAP31|PTPRM|SORBS2|IQGAP1
GO:1904018	MSigDB.M11039	GO_POSITIVE_REGULATION_OF_VASCULATURE_DEVELOPMENT (MSigDB)	BP	0.049479	1	0.665395	5	0.0294118	0.0117287	2.50767	173	170	0.0434783	115	GO_POSITIVE_REGULATION_OF_VASCULATURE_DEVELOPMENT	ENG|FLT1|PIK3C2A|CFLAR|RAPGEF2
GO:1901981	MSigDB.M18131	GO_PHOSPHATIDYLINOSITOL_PHOSPHATE_BINDING (MSigDB)	MF	0.049479	1	0.665395	5	0.0294118	0.0117287	2.50767	173	170	0.0434783	115	GO_PHOSPHATIDYLINOSITOL_PHOSPHATE_BINDING	DAB2IP|ASAP1|ZFYVE28|PICALM|IQGAP1
GO:0007517	MSigDB.M10455	GO_MUSCLE_ORGAN_DEVELOPMENT (MSigDB)	BP	0.0498034	1	0.665395	8	0.0470588	0.0237634	1.98031	173	170	0.0343348	233	GO_MUSCLE_ORGAN_DEVELOPMENT	CTNNB1|ENG|FLNB|MEF2A|PPP3CA|GPCPD1|HEG1|CFLAR
GO:0002062	MSigDB.M13053	GO_CHONDROCYTE_DIFFERENTIATION (MSigDB)	BP	0.0499766	1	0.665395	4	0.0235294	0.0081591	2.88382	173	170	0.05	80	GO_CHONDROCYTE_DIFFERENTIATION	CTNNB1|CHSY1|NFIB|BMPR2

## Sheet: Figure 2d_Cl30
GOID	dataSetID	dataSetName	inGroups	pValue	Bonferroni	FDR	nCommonGenes	fracOfEffectiveClassSize	expectedFracOfEffectiveClassSize	enrichmentRatio	classSize	effectiveClassSize	fracOfEffectiveSetSize	effectiveSetSize	shortDataSetName	overlapGenes
GO:0005201	MSigDB.M18138	GO_EXTRACELLULAR_MATRIX_STRUCTURAL_CONSTITUENT (MSigDB)	MF	1.09525e-12	1.09482e-08	1.09482e-08	13	0.166667	0.0105048	15.8657	80	78	0.126214	103	GO_EXTRACELLULAR_MATRIX_STRUCTURAL_CONSTITUENT	COL1A2|COL12A1|COL15A1|DCN|FBLN1|FBN1|SRPX2|LAMA2|LAMA4|LAMB1|LAMC1|TNXB|COL18A1
GO:0031012	MSigDB.M16984	GO_EXTRACELLULAR_MATRIX (MSigDB)	CC	7.48589e-10	7.4829e-06	3.74145e-06	16	0.205128	0.0295767	6.93546	80	78	0.0551724	290	GO_EXTRACELLULAR_MATRIX	COL1A2|COL12A1|COL15A1|DCN|FBLN1|FBN1|FLRT2|SRPX2|LAMA2|LAMA4|LAMB1|LAMC1|TGFBR3|TNXB|COL18A1|NAV2
GO:0043062	MSigDB.M16924	GO_EXTRACELLULAR_STRUCTURE_ORGANIZATION (MSigDB)	BP	1.64266e-09	1.642e-05	5.47333e-06	15	0.192308	0.0267211	7.19686	80	78	0.0572519	262	GO_EXTRACELLULAR_STRUCTURE_ORGANIZATION	COL1A2|COL12A1|COL15A1|CYP1B1|DCN|FBLN1|FBN1|FLRT2|LAMA2|LAMA4|LAMB1|LAMC1|LRP1|TNXB|COL18A1
GO:0062023	MSigDB.M25882	GO_COLLAGEN_CONTAINING_EXTRACELLULAR_MATRIX (MSigDB)	CC	3.67891e-09	3.67743e-05	9.19358e-06	14	0.179487	0.0239674	7.48882	80	78	0.0595745	235	GO_COLLAGEN_CONTAINING_EXTRACELLULAR_MATRIX	COL1A2|COL12A1|COL15A1|DCN|FBLN1|FBN1|SRPX2|LAMA2|LAMA4|LAMB1|LAMC1|TNXB|COL18A1|NAV2
NA	MSigDB.M17398	GO_EXTRACELLULAR_MATRIX_COMPONENT (MSigDB)	CC	1.06319e-08	0.000106277	2.12554e-05	7	0.0897436	0.0036716	24.4427	80	78	0.194444	36	GO_EXTRACELLULAR_MATRIX_COMPONENT	COL1A2|COL12A1|COL15A1|FBLN1|FBN1|LAMB1|LAMC1
GO:0005604	MSigDB.M17302	GO_BASEMENT_MEMBRANE (MSigDB)	CC	7.05739e-08	0.000705457	0.000117576	8	0.102564	0.00713921	14.3663	80	78	0.114286	70	GO_BASEMENT_MEMBRANE	COL15A1|FBLN1|FBN1|LAMA2|LAMA4|LAMB1|LAMC1|COL18A1
GO:0048870	MSigDB.M12003	GO_CELL_MOTILITY (MSigDB)	BP	2.1216e-07	0.00212075	0.000270423	24	0.307692	0.0981132	3.13609	80	78	0.024948	962	GO_CELL_MOTILITY	ADCY3|COL1A2|CYP1B1|DCN|LPAR1|FBLN1|SLC7A11|FLRT2|SRPX2|APOD|LAMA2|LAMA4|LAMB1|LAMC1|LRP1|NTRK3|PLD1|PRKCA|CEMIP|TGFBR3|TPM1|DOCK5|COL18A1|NKD1
GO:0072359	MSigDB.M16442	GO_CIRCULATORY_SYSTEM_DEVELOPMENT (MSigDB)	BP	2.16425e-07	0.00216339	0.000270423	20	0.25641	0.0693524	3.69721	80	78	0.0294118	680	GO_CIRCULATORY_SYSTEM_DEVELOPMENT	COL1A2|COL15A1|PRICKLE1|CYP1B1|DCN|FBN1|FHL2|FLRT2|TENM4|SRPX2|APOD|LRP1|NTRK3|PRRX1|PRKCA|SGCD|TGFBR3|TPM1|BICC1|COL18A1
GO:0005198	MSigDB.M19177	GO_STRUCTURAL_MOLECULE_ACTIVITY (MSigDB)	MF	3.5784e-07	0.00357697	0.000395696	16	0.205128	0.045793	4.47947	80	78	0.0356347	449	GO_STRUCTURAL_MOLECULE_ACTIVITY	ADD3|COL1A2|COL12A1|COL15A1|DCN|DLG2|FBLN1|FBN1|SRPX2|LAMA2|LAMA4|LAMB1|LAMC1|TNXB|TPM1|COL18A1
GO:0051270	MSigDB.M15511	GO_REGULATION_OF_CELLULAR_COMPONENT_MOVEMENT (MSigDB)	BP	3.95854e-07	0.00395696	0.000395696	19	0.24359	0.0651708	3.73771	80	78	0.029734	639	GO_REGULATION_OF_CELLULAR_COMPONENT_MOVEMENT	CYP1B1|DCN|LPAR1|FBLN1|FLRT2|SRPX2|APOD|LAMA2|LAMA4|LAMB1|LRP1|NTRK3|PRKCA|CEMIP|TGFBR3|TPM1|DOCK5|COL18A1|NKD1
GO:0022603	MSigDB.M14813	GO_REGULATION_OF_ANATOMICAL_STRUCTURE_MORPHOGENESIS (MSigDB)	BP	4.9653e-07	0.00496331	0.00045121	20	0.25641	0.073024	3.51132	80	78	0.027933	716	GO_REGULATION_OF_ANATOMICAL_STRUCTURE_MORPHOGENESIS	FMNL2|PRICKLE1|SH3D19|CYP1B1|DCN|LPAR1|FBLN1|RHOBTB3|TENM4|SRPX2|LRP1|NTRK3|PRKCA|FGD6|THRB|TPM1|DOCK5|ZNRF3|NKD1|TBX18
GO:0022610	MSigDB.M16534	GO_BIOLOGICAL_ADHESION (MSigDB)	BP	5.4342e-07	0.00543203	0.000452669	22	0.282051	0.0879143	3.20825	80	78	0.025522	862	GO_BIOLOGICAL_ADHESION	CDH11|COL12A1|COL15A1|CYP1B1|DLG2|FBLN1|FBN1|SLC7A11|FLRT2|TENM4|SRPX2|APOD|LAMA2|LAMA4|LAMB1|LAMC1|LRP1|PRKCA|TNXB|TPM1|DOCK5|COL18A1
GO:0040011	MSigDB.M13680	GO_LOCOMOTION (MSigDB)	BP	3.12837e-06	0.0312712	0.00240548	24	0.307692	0.113717	2.70576	80	78	0.0215247	1115	GO_LOCOMOTION	ADCY3|COL1A2|CYP1B1|DCN|LPAR1|FBLN1|SLC7A11|FLRT2|SRPX2|APOD|LAMA2|LAMA4|LAMB1|LAMC1|LRP1|NTRK3|PLD1|PRKCA|CEMIP|TGFBR3|TPM1|DOCK5|COL18A1|NKD1
GO:0032989	MSigDB.M14697	GO_CELLULAR_COMPONENT_MORPHOGENESIS (MSigDB)	BP	5.86197e-06	0.0585962	0.00418545	20	0.25641	0.0855686	2.99655	80	78	0.0238379	839	GO_CELLULAR_COMPONENT_MORPHOGENESIS	CDH11|FMNL2|FRMD6|COL12A1|SH3D19|LPAR1|FBLN1|RHOBTB3|FLRT2|TENM4|LAMA2|LAMB1|LAMC1|LRP1|NTRK3|PRKCA|FGD6|TPM1|DOCK5|COL18A1
GO:0009887	MSigDB.M22601	GO_ANIMAL_ORGAN_MORPHOGENESIS (MSigDB)	BP	6.40461e-06	0.0640205	0.00426803	17	0.217949	0.063947	3.40827	80	78	0.0271132	627	GO_ANIMAL_ORGAN_MORPHOGENESIS	COL1A2|COL12A1|PRICKLE1|DCN|FBN1|FHL2|ZHX2|FLRT2|LAMB1|NFIC|PRRX1|TGFBR3|THRB|TPM1|COL18A1|ZNRF3|NKD1
GO:0072358	MSigDB.M24581	GO_CARDIOVASCULAR_SYSTEM_DEVELOPMENT (MSigDB)	BP	5.80644e-05	0.580411	0.0362757	13	0.166667	0.0467109	3.56805	80	78	0.0283843	458	GO_CARDIOVASCULAR_SYSTEM_DEVELOPMENT	COL1A2|COL15A1|PRICKLE1|CYP1B1|DCN|SRPX2|APOD|LRP1|PRRX1|PRKCA|SGCD|TGFBR3|COL18A1
GO:0005581	MSigDB.M17845	GO_COLLAGEN_TRIMER (MSigDB)	CC	7.78669e-05	0.778358	0.0457857	5	0.0641026	0.00571137	11.2237	80	78	0.0892857	56	GO_COLLAGEN_TRIMER	COL1A2|COL12A1|COL15A1|DCN|COL18A1
GO:0030199	MSigDB.M10505	GO_COLLAGEN_FIBRIL_ORGANIZATION (MSigDB)	BP	0.000143381	1	0.0754334	4	0.0512821	0.00346762	14.7888	80	78	0.117647	34	GO_COLLAGEN_FIBRIL_ORGANIZATION	COL1A2|COL12A1|CYP1B1|TNXB
GO:0030020	MSigDB.M26500	GO_EXTRACELLULAR_MATRIX_STRUCTURAL_CONSTITUENT_CONFERRING_TENSILE_STRENGTH (MSigDB)	MF	0.000143381	1	0.0754334	4	0.0512821	0.00346762	14.7888	80	78	0.117647	34	GO_EXTRACELLULAR_MATRIX_STRUCTURAL_CONSTITUENT_CONFERRING_TENSILE_STRENGTH	COL1A2|COL12A1|COL15A1|COL18A1
GO:0048514	MSigDB.M13415	GO_BLOOD_VESSEL_MORPHOGENESIS (MSigDB)	BP	0.000152722	1	0.0763305	11	0.141026	0.0377358	3.73718	80	78	0.0297297	370	GO_BLOOD_VESSEL_MORPHOGENESIS	COL15A1|CYP1B1|DCN|SRPX2|APOD|LRP1|PRRX1|PRKCA|SGCD|TGFBR3|COL18A1
GO:0048646	MSigDB.M10110	GO_ANATOMICAL_STRUCTURE_FORMATION_INVOLVED_IN_MORPHOGENESIS (MSigDB)	BP	0.000202793	1	0.0965293	15	0.192308	0.0679245	2.8312	80	78	0.0225225	666	GO_ANATOMICAL_STRUCTURE_FORMATION_INVOLVED_IN_MORPHOGENESIS	COL12A1|COL15A1|PRICKLE1|CYP1B1|DCN|FHL2|TENM4|SRPX2|APOD|LAMB1|PRKCA|TGFBR3|TPM1|COL18A1|NKD1
GO:0045995	MSigDB.M15221	GO_REGULATION_OF_EMBRYONIC_DEVELOPMENT (MSigDB)	BP	0.000353678	1	0.160698	5	0.0641026	0.00785314	8.16267	80	78	0.0649351	77	GO_REGULATION_OF_EMBRYONIC_DEVELOPMENT	TENM4|LAMA2|LAMA4|NKD1|TBX18
GO:0005539	MSigDB.M18258	GO_GLYCOSAMINOGLYCAN_BINDING (MSigDB)	MF	0.000388217	1	0.168723	6	0.0769231	0.0123406	6.23331	80	78	0.0495868	121	GO_GLYCOSAMINOGLYCAN_BINDING	DCN|FBN1|CEMIP|TGFBR3|TNXB|NAV2
GO:1904738	MSigDB.M25278	GO_VASCULAR_ASSOCIATED_SMOOTH_MUSCLE_CELL_MIGRATION (MSigDB)	BP	0.000428168	1	0.172382	3	0.0384615	0.00193779	19.8482	80	78	0.157895	19	GO_VASCULAR_ASSOCIATED_SMOOTH_MUSCLE_CELL_MIGRATION	LRP1|TPM1|DOCK5
GO:0031102	MSigDB.M14446	GO_NEURON_PROJECTION_REGENERATION (MSigDB)	BP	0.000431127	1	0.172382	4	0.0512821	0.0045895	11.1738	80	78	0.0888889	45	GO_NEURON_PROJECTION_REGENERATION	APOD|LRP1|NTRK3|PRRX1
GO:0000904	MSigDB.M13801	GO_CELL_MORPHOGENESIS_INVOLVED_IN_DIFFERENTIATION (MSigDB)	BP	0.00047375	1	0.17793	13	0.166667	0.0577257	2.88722	80	78	0.0229682	566	GO_CELL_MORPHOGENESIS_INVOLVED_IN_DIFFERENTIATION	CDH11|FRMD6|COL12A1|FBLN1|FLRT2|LAMA2|LAMB1|LAMC1|LRP1|NTRK3|PRKCA|DOCK5|COL18A1
GO:0035295	MSigDB.M13677	GO_TUBE_DEVELOPMENT (MSigDB)	BP	0.000480603	1	0.17793	14	0.179487	0.0655788	2.73697	80	78	0.0217729	643	GO_TUBE_DEVELOPMENT	COL15A1|PRICKLE1|CYP1B1|DCN|SLC7A11|SRPX2|APOD|LRP1|PRRX1|PRKCA|SGCD|TGFBR3|THRB|COL18A1
GO:0048880	MSigDB.M23896	GO_SENSORY_SYSTEM_DEVELOPMENT (MSigDB)	BP	0.000504672	1	0.180168	8	0.102564	0.0237634	4.31606	80	78	0.0343348	233	GO_SENSORY_SYSTEM_DEVELOPMENT	CYP1B1|FBN1|ZHX2|TTLL5|SLC7A11|NTRK3|THRB|NKD1
GO:0014909	MSigDB.M22757	GO_SMOOTH_MUSCLE_CELL_MIGRATION (MSigDB)	BP	0.000552964	1	0.190601	4	0.0512821	0.00489546	10.4754	80	78	0.0833333	48	GO_SMOOTH_MUSCLE_CELL_MIGRATION	LPAR1|LRP1|TPM1|DOCK5
GO:0043256	MSigDB.M25839	GO_LAMININ_COMPLEX (MSigDB)	CC	0.000615158	1	0.198225	2	0.025641	0.000509944	50.2821	80	78	0.4	5	GO_LAMININ_COMPLEX	LAMB1|LAMC1
GO:0007507	MSigDB.M13648	GO_HEART_DEVELOPMENT (MSigDB)	BP	0.000647515	1	0.198225	10	0.128205	0.0376339	3.40664	80	78	0.0271003	369	GO_HEART_DEVELOPMENT	PRICKLE1|FBN1|FHL2|FLRT2|TENM4|NTRK3|SGCD|TGFBR3|TPM1|BICC1
GO:0010721	MSigDB.M10301	GO_NEGATIVE_REGULATION_OF_CELL_DEVELOPMENT (MSigDB)	BP	0.000684319	1	0.198225	8	0.102564	0.0248853	4.12148	80	78	0.0327869	244	GO_NEGATIVE_REGULATION_OF_CELL_DEVELOPMENT	LPAR1|FBLN1|FBN1|ZHX2|LRP1|NTRK3|NR2F1|THRB
GO:0005319	MSigDB.M17918	GO_LIPID_TRANSPORTER_ACTIVITY (MSigDB)	MF	0.000689929	1	0.198225	5	0.0641026	0.009077	7.06209	80	78	0.0561798	89	GO_LIPID_TRANSPORTER_ACTIVITY	ABCA10|ABCA9|ABCA8|ABCA6|APOD
GO:0030029	MSigDB.M10751	GO_ACTIN_FILAMENT_BASED_PROCESS (MSigDB)	BP	0.000693055	1	0.198225	12	0.153846	0.0524222	2.93475	80	78	0.0233463	514	GO_ACTIN_FILAMENT_BASED_PROCESS	FMNL2|ADD3|FRMD6|SYNPO2|LPAR1|RHOBTB3|LRP1|NTRK3|FGD6|SGCD|TNXB|TPM1
GO:0030178	MSigDB.M16074	GO_NEGATIVE_REGULATION_OF_WNT_SIGNALING_PATHWAY (MSigDB)	BP	0.000694963	1	0.198225	6	0.0769231	0.0137685	5.58689	80	78	0.0444444	135	GO_NEGATIVE_REGULATION_OF_WNT_SIGNALING_PATHWAY	PRICKLE1|LRP1|BICC1|ZNRF3|NKD1|TBX18
GO:0005788	MSigDB.M17362	GO_ENDOPLASMIC_RETICULUM_LUMEN (MSigDB)	CC	0.000713895	1	0.198225	7	0.0897436	0.0191739	4.68051	80	78	0.037234	188	GO_ENDOPLASMIC_RETICULUM_LUMEN	COL1A2|COL12A1|COL15A1|FBN1|LAMB1|LAMC1|COL18A1
GO:0035239	MSigDB.M15217	GO_TUBE_MORPHOGENESIS (MSigDB)	BP	0.00084925	1	0.229435	12	0.153846	0.0536461	2.8678	80	78	0.0228137	526	GO_TUBE_MORPHOGENESIS	COL15A1|PRICKLE1|CYP1B1|DCN|SRPX2|APOD|LRP1|PRRX1|PRKCA|SGCD|TGFBR3|COL18A1
NA	MSigDB.M23578	GO_CAMERA_TYPE_EYE_DEVELOPMENT (MSigDB)	BP	0.000885741	1	0.232996	7	0.0897436	0.0198878	4.51249	80	78	0.0358974	195	GO_CAMERA_TYPE_EYE_DEVELOPMENT	CYP1B1|FBN1|ZHX2|TTLL5|SLC7A11|NTRK3|THRB
GO:0035051	MSigDB.M14538	GO_CARDIOCYTE_DIFFERENTIATION (MSigDB)	BP	0.000928067	1	0.237871	5	0.0641026	0.00968893	6.61606	80	78	0.0526316	95	GO_CARDIOCYTE_DIFFERENTIATION	PRICKLE1|FHL2|TENM4|SGCD|TGFBR3
GO:0022604	MSigDB.M16857	GO_REGULATION_OF_CELL_MORPHOGENESIS (MSigDB)	BP	0.000972075	1	0.239414	10	0.128205	0.0396736	3.23149	80	78	0.0257069	389	GO_REGULATION_OF_CELL_MORPHOGENESIS	FMNL2|SH3D19|LPAR1|FBLN1|RHOBTB3|LRP1|NTRK3|FGD6|TPM1|DOCK5
GO:0070570	MSigDB.M14165	GO_REGULATION_OF_NEURON_PROJECTION_REGENERATION (MSigDB)	BP	0.000981991	1	0.239414	3	0.0384615	0.00254972	15.0846	80	78	0.12	25	GO_REGULATION_OF_NEURON_PROJECTION_REGENERATION	LRP1|NTRK3|PRRX1
GO:0007600	MSigDB.M10248	GO_SENSORY_PERCEPTION (MSigDB)	BP	0.00103469	1	0.246257	8	0.102564	0.0265171	3.86785	80	78	0.0307692	260	GO_SENSORY_PERCEPTION	ADCY3|CYP1B1|DLG2|USP53|CEMIP|THRB|COL18A1|NAV2
GO:0032970	MSigDB.M11956	GO_REGULATION_OF_ACTIN_FILAMENT_BASED_PROCESS (MSigDB)	BP	0.00106064	1	0.246561	8	0.102564	0.0266191	3.85303	80	78	0.0306513	261	GO_REGULATION_OF_ACTIN_FILAMENT_BASED_PROCESS	ADD3|FRMD6|SYNPO2|LPAR1|RHOBTB3|LRP1|NTRK3|TPM1
GO:0061061	MSigDB.M12572	GO_MUSCLE_STRUCTURE_DEVELOPMENT (MSigDB)	BP	0.00109215	1	0.248117	10	0.128205	0.0402856	3.18241	80	78	0.0253165	395	GO_MUSCLE_STRUCTURE_DEVELOPMENT	PRICKLE1|DCN|FHL2|LAMA2|SGCD|SVIL|TGFBR3|TPM1|NKD1|PIAS1
GO:0014812	MSigDB.M16216	GO_MUSCLE_CELL_MIGRATION (MSigDB)	BP	0.00113542	1	0.252216	4	0.0512821	0.00591535	8.66932	80	78	0.0689655	58	GO_MUSCLE_CELL_MIGRATION	LPAR1|LRP1|TPM1|DOCK5
GO:0060347	MSigDB.M14824	GO_HEART_TRABECULA_FORMATION (MSigDB)	BP	0.00127854	1	0.266256	2	0.025641	0.000713921	35.9158	80	78	0.285714	7	GO_HEART_TRABECULA_FORMATION	FHL2|TGFBR3
GO:0070572	MSigDB.M24399	GO_POSITIVE_REGULATION_OF_NEURON_PROJECTION_REGENERATION (MSigDB)	BP	0.00127854	1	0.266256	2	0.025641	0.000713921	35.9158	80	78	0.285714	7	GO_POSITIVE_REGULATION_OF_NEURON_PROJECTION_REGENERATION	LRP1|NTRK3
GO:0030023	MSigDB.M26502	GO_EXTRACELLULAR_MATRIX_CONSTITUENT_CONFERRING_ELASTICITY (MSigDB)	MF	0.00127854	1	0.266256	2	0.025641	0.000713921	35.9158	80	78	0.285714	7	GO_EXTRACELLULAR_MATRIX_CONSTITUENT_CONFERRING_ELASTICITY	FBN1|LAMC1
GO:0007423	MSigDB.M15223	GO_SENSORY_ORGAN_DEVELOPMENT (MSigDB)	BP	0.00135742	1	0.274875	9	0.115385	0.0343702	3.35711	80	78	0.0267062	337	GO_SENSORY_ORGAN_DEVELOPMENT	CYP1B1|FBN1|ZHX2|TTLL5|SLC7A11|NTRK3|PRRX1|THRB|NKD1
GO:0014911	MSigDB.M14175	GO_POSITIVE_REGULATION_OF_SMOOTH_MUSCLE_CELL_MIGRATION (MSigDB)	BP	0.00137492	1	0.274875	3	0.0384615	0.00285569	13.4684	80	78	0.107143	28	GO_POSITIVE_REGULATION_OF_SMOOTH_MUSCLE_CELL_MIGRATION	LPAR1|LRP1|DOCK5
GO:0040017	MSigDB.M10963	GO_POSITIVE_REGULATION_OF_LOCOMOTION (MSigDB)	BP	0.00153418	1	0.300699	9	0.115385	0.0349822	3.29839	80	78	0.0262391	343	GO_POSITIVE_REGULATION_OF_LOCOMOTION	LPAR1|SRPX2|LAMB1|LRP1|NTRK3|PRKCA|CEMIP|DOCK5|COL18A1
GO:0021554	MSigDB.M13111	GO_OPTIC_NERVE_DEVELOPMENT (MSigDB)	BP	0.00169593	1	0.31986	2	0.025641	0.00081591	31.4263	80	78	0.25	8	GO_OPTIC_NERVE_DEVELOPMENT	LPAR1|NAV2
GO:0032050	MSigDB.M26558	GO_CLATHRIN_HEAVY_CHAIN_BINDING (MSigDB)	MF	0.00169593	1	0.31986	2	0.025641	0.00081591	31.4263	80	78	0.25	8	GO_CLATHRIN_HEAVY_CHAIN_BINDING	LRP1|CEMIP
GO:0051093	MSigDB.M14753	GO_NEGATIVE_REGULATION_OF_DEVELOPMENTAL_PROCESS (MSigDB)	BP	0.00180083	1	0.333354	12	0.153846	0.0585416	2.62798	80	78	0.0209059	574	GO_NEGATIVE_REGULATION_OF_DEVELOPMENTAL_PROCESS	PRICKLE1|DCN|LPAR1|FBLN1|FBN1|ZHX2|LRP1|NTRK3|NR2F1|THRB|NKD1|TBX18
GO:0034446	MSigDB.M13894	GO_SUBSTRATE_ADHESION_DEPENDENT_CELL_SPREADING (MSigDB)	BP	0.00183845	1	0.33413	4	0.0512821	0.00673126	7.61849	80	78	0.0606061	66	GO_SUBSTRATE_ADHESION_DEPENDENT_CELL_SPREADING	FBLN1|LAMB1|LAMC1|DOCK5
GO:0010876	MSigDB.M15749	GO_LIPID_LOCALIZATION (MSigDB)	BP	0.00207591	1	0.361398	7	0.0897436	0.0230495	3.89352	80	78	0.0309735	226	GO_LIPID_LOCALIZATION	ABCA10|ABCA9|ABCA8|ABCA6|APOD|LRP1|PRKAG2
GO:0050877	MSigDB.M23920	GO_NERVOUS_SYSTEM_PROCESS (MSigDB)	BP	0.00214282	1	0.361398	12	0.153846	0.0597654	2.57417	80	78	0.0204778	586	GO_NERVOUS_SYSTEM_PROCESS	ADCY3|CYP1B1|DLG2|SLC7A11|TENM4|NTRK3|USP53|CEMIP|THRB|COL18A1|PIAS1|NAV2
GO:0042157	MSigDB.M10659	GO_LIPOPROTEIN_METABOLIC_PROCESS (MSigDB)	BP	0.00216926	1	0.361398	2	0.025641	0.000917899	27.9345	80	78	0.222222	9	GO_LIPOPROTEIN_METABOLIC_PROCESS	APOD|LRP1
GO:2000095	MSigDB.M16663	GO_REGULATION_OF_WNT_SIGNALING_PATHWAY_PLANAR_CELL_POLARITY_PATHWAY (MSigDB)	BP	0.00216926	1	0.361398	2	0.025641	0.000917899	27.9345	80	78	0.222222	9	GO_REGULATION_OF_WNT_SIGNALING_PATHWAY_PLANAR_CELL_POLARITY_PATHWAY	ZNRF3|NKD1
GO:0097493	MSigDB.M26816	GO_STRUCTURAL_MOLECULE_ACTIVITY_CONFERRING_ELASTICITY (MSigDB)	MF	0.00216926	1	0.361398	2	0.025641	0.000917899	27.9345	80	78	0.222222	9	GO_STRUCTURAL_MOLECULE_ACTIVITY_CONFERRING_ELASTICITY	FBN1|LAMC1
GO:0060976	MSigDB.M10510	GO_CORONARY_VASCULATURE_DEVELOPMENT (MSigDB)	BP	0.00242694	1	0.3977	3	0.0384615	0.00346762	11.0916	80	78	0.0882353	34	GO_CORONARY_VASCULATURE_DEVELOPMENT	PRICKLE1|SGCD|TGFBR3
GO:0031099	MSigDB.M11315	GO_REGENERATION (MSigDB)	BP	0.00261698	1	0.421924	5	0.0641026	0.0122387	5.23771	80	78	0.0416667	120	GO_REGENERATION	APOD|LRP1|NTRK3|PRRX1|TGFBR3
GO:0032963	MSigDB.M23167	GO_COLLAGEN_METABOLIC_PROCESS (MSigDB)	BP	0.00269761	1	0.428021	2	0.025641	0.00101989	25.141	80	78	0.2	10	GO_COLLAGEN_METABOLIC_PROCESS	COL1A2|TNXB
GO:0033993	MSigDB.M14037	GO_RESPONSE_TO_LIPID (MSigDB)	BP	0.0029933	1	0.467517	11	0.141026	0.0540541	2.60897	80	78	0.0207547	530	GO_RESPONSE_TO_LIPID	ADCY3|DCN|LPAR1|FHL2|NTRK3|PRKCA|NR2F1|TGFBR3|THRB|PIAS1|ARNT2
NA	MSigDB.M11761	GO_AXON_REGENERATION (MSigDB)	BP	0.00309789	1	0.468232	3	0.0384615	0.00377358	10.1923	80	78	0.0810811	37	GO_AXON_REGENERATION	APOD|LRP1|NTRK3
GO:0060537	MSigDB.M10365	GO_MUSCLE_TISSUE_DEVELOPMENT (MSigDB)	BP	0.00319021	1	0.468232	7	0.0897436	0.0248853	3.60629	80	78	0.0286885	244	GO_MUSCLE_TISSUE_DEVELOPMENT	DCN|FHL2|TENM4|SGCD|SVIL|TGFBR3|TPM1
GO:0003013	MSigDB.M10531	GO_CIRCULATORY_SYSTEM_PROCESS (MSigDB)	BP	0.00319151	1	0.468232	8	0.102564	0.0317185	3.23357	80	78	0.0257235	311	GO_CIRCULATORY_SYSTEM_PROCESS	CELF2|COL1A2|KCNIP1|SGCD|THRB|TPM1|DOCK5|NAV2
GO:2000146	MSigDB.M25442	GO_NEGATIVE_REGULATION_OF_CELL_MOTILITY (MSigDB)	BP	0.00320156	1	0.468232	6	0.0769231	0.018562	4.14413	80	78	0.032967	182	GO_NEGATIVE_REGULATION_OF_CELL_MOTILITY	CYP1B1|DCN|FBLN1|APOD|LRP1|TPM1
GO:0015399	MSigDB.M26386	GO_PRIMARY_ACTIVE_TRANSMEMBRANE_TRANSPORTER_ACTIVITY (MSigDB)	MF	0.00323209	1	0.468232	4	0.0512821	0.00785314	6.53014	80	78	0.0519481	77	GO_PRIMARY_ACTIVE_TRANSMEMBRANE_TRANSPORTER_ACTIVITY	ABCA10|ABCA9|ABCA8|ABCA6
GO:0010642	MSigDB.M22652	GO_NEGATIVE_REGULATION_OF_PLATELET_DERIVED_GROWTH_FACTOR_RECEPTOR_SIGNALING_PATHWAY (MSigDB)	BP	0.00328012	1	0.468401	2	0.025641	0.00112188	22.8555	80	78	0.181818	11	GO_NEGATIVE_REGULATION_OF_PLATELET_DERIVED_GROWTH_FACTOR_RECEPTOR_SIGNALING_PATHWAY	APOD|LRP1
GO:0030111	MSigDB.M11440	GO_REGULATION_OF_WNT_SIGNALING_PATHWAY (MSigDB)	BP	0.00341353	1	0.480587	7	0.0897436	0.0251912	3.56249	80	78	0.0283401	247	GO_REGULATION_OF_WNT_SIGNALING_PATHWAY	PRICKLE1|LRP1|RNF220|BICC1|ZNRF3|NKD1|TBX18
GO:0051241	MSigDB.M16107	GO_NEGATIVE_REGULATION_OF_MULTICELLULAR_ORGANISMAL_PROCESS (MSigDB)	BP	0.00348203	1	0.483422	13	0.166667	0.0719021	2.31797	80	78	0.0184397	705	GO_NEGATIVE_REGULATION_OF_MULTICELLULAR_ORGANISMAL_PROCESS	PRICKLE1|DCN|LPAR1|FBN1|ZHX2|APOD|LAMA4|LRP1|NTRK3|NR2F1|THRB|DOCK5|TBX18
GO:0009790	MSigDB.M12173	GO_EMBRYO_DEVELOPMENT (MSigDB)	BP	0.00354907	1	0.48598	12	0.153846	0.063539	2.42129	80	78	0.0192616	623	GO_EMBRYO_DEVELOPMENT	COL12A1|PRICKLE1|FBN1|TENM4|LAMA2|LAMA4|LAMB1|PRRX1|TPM1|NKD1|TBX18|ARNT2
GO:0009611	MSigDB.M10869	GO_RESPONSE_TO_WOUNDING (MSigDB)	BP	0.00378189	1	0.510862	9	0.115385	0.0399796	2.88609	80	78	0.0229592	392	GO_RESPONSE_TO_WOUNDING	COL1A2|DCN|FBLN1|SLC7A11|APOD|LRP1|NTRK3|PRKCA|TPM1
GO:0021782	MSigDB.M11130	GO_GLIAL_CELL_DEVELOPMENT (MSigDB)	BP	0.00405443	1	0.540374	4	0.0512821	0.00836308	6.13196	80	78	0.0487805	82	GO_GLIAL_CELL_DEVELOPMENT	LPAR1|TENM4|LRP1|NTRK3
NA	MSigDB.M18475	GO_ATPASE_ACTIVITY_COUPLED_TO_MOVEMENT_OF_SUBSTANCES (MSigDB)	MF	0.00441961	1	0.577519	4	0.0512821	0.00856706	5.98596	80	78	0.047619	84	GO_ATPASE_ACTIVITY_COUPLED_TO_MOVEMENT_OF_SUBSTANCES	ABCA10|ABCA9|ABCA8|ABCA6
GO:0010517	MSigDB.M13050	GO_REGULATION_OF_PHOSPHOLIPASE_ACTIVITY (MSigDB)	BP	0.00444868	1	0.577519	3	0.0384615	0.00428353	8.97894	80	78	0.0714286	42	GO_REGULATION_OF_PHOSPHOLIPASE_ACTIVITY	LPAR1|LRP1|NTRK3
GO:0060977	MSigDB.M24238	GO_CORONARY_VASCULATURE_MORPHOGENESIS (MSigDB)	BP	0.00460411	1	0.590034	2	0.025641	0.00132585	19.3393	80	78	0.153846	13	GO_CORONARY_VASCULATURE_MORPHOGENESIS	SGCD|TGFBR3
GO:0032233	MSigDB.M15855	GO_POSITIVE_REGULATION_OF_ACTIN_FILAMENT_BUNDLE_ASSEMBLY (MSigDB)	BP	0.00475522	1	0.600559	3	0.0384615	0.00438552	8.77013	80	78	0.0697674	43	GO_POSITIVE_REGULATION_OF_ACTIN_FILAMENT_BUNDLE_ASSEMBLY	SYNPO2|LPAR1|TPM1
GO:0008201	MSigDB.M18092	GO_HEPARIN_BINDING (MSigDB)	MF	0.00480639	1	0.600559	4	0.0512821	0.00877104	5.84675	80	78	0.0465116	86	GO_HEPARIN_BINDING	FBN1|TGFBR3|TNXB|NAV2
GO:0048738	MSigDB.M13993	GO_CARDIAC_MUSCLE_TISSUE_DEVELOPMENT (MSigDB)	BP	0.00491309	1	0.606312	5	0.0641026	0.0141764	4.52177	80	78	0.0359712	139	GO_CARDIAC_MUSCLE_TISSUE_DEVELOPMENT	FHL2|TENM4|SGCD|TGFBR3|TPM1
GO:0007492	MSigDB.M13755	GO_ENDODERM_DEVELOPMENT (MSigDB)	BP	0.00507425	1	0.618564	3	0.0384615	0.00448751	8.5708	80	78	0.0681818	44	GO_ENDODERM_DEVELOPMENT	COL12A1|LAMB1|LAMC1
GO:1904754	MSigDB.M25284	GO_POSITIVE_REGULATION_OF_VASCULAR_ASSOCIATED_SMOOTH_MUSCLE_CELL_MIGRATION (MSigDB)	BP	0.00534387	1	0.639667	2	0.025641	0.00142784	17.9579	80	78	0.142857	14	GO_POSITIVE_REGULATION_OF_VASCULAR_ASSOCIATED_SMOOTH_MUSCLE_CELL_MIGRATION	LRP1|DOCK5
GO:1901681	MSigDB.M17957	GO_SULFUR_COMPOUND_BINDING (MSigDB)	MF	0.00537536	1	0.639667	5	0.0641026	0.0144824	4.42624	80	78	0.0352113	142	GO_SULFUR_COMPOUND_BINDING	FBN1|LRP1|TGFBR3|TNXB|NAV2
GO:0030155	MSigDB.M15176	GO_REGULATION_OF_CELL_ADHESION (MSigDB)	BP	0.00601281	1	0.696807	9	0.115385	0.0429373	2.68728	80	78	0.0213777	421	GO_REGULATION_OF_CELL_ADHESION	CYP1B1|FBLN1|APOD|LAMA2|LAMA4|LRP1|PRKCA|TPM1|DOCK5
GO:0019838	MSigDB.M19199	GO_GROWTH_FACTOR_BINDING (MSigDB)	MF	0.00610195	1	0.696807	4	0.0512821	0.00938297	5.46544	80	78	0.0434783	92	GO_GROWTH_FACTOR_BINDING	COL1A2|SRPX2|NTRK3|TGFBR3
GO:2000050	MSigDB.M10985	GO_REGULATION_OF_NON_CANONICAL_WNT_SIGNALING_PATHWAY (MSigDB)	BP	0.00613436	1	0.696807	2	0.025641	0.00152983	16.7607	80	78	0.133333	15	GO_REGULATION_OF_NON_CANONICAL_WNT_SIGNALING_PATHWAY	ZNRF3|NKD1
GO:0060343	MSigDB.M15294	GO_TRABECULA_FORMATION (MSigDB)	BP	0.00613436	1	0.696807	2	0.025641	0.00152983	16.7607	80	78	0.133333	15	GO_TRABECULA_FORMATION	FHL2|TGFBR3
GO:0060041	MSigDB.M15828	GO_RETINA_DEVELOPMENT_IN_CAMERA_TYPE_EYE (MSigDB)	BP	0.00633832	1	0.70384	4	0.0512821	0.00948496	5.40667	80	78	0.0430108	93	GO_RETINA_DEVELOPMENT_IN_CAMERA_TYPE_EYE	CYP1B1|ZHX2|TTLL5|THRB
GO:0048592	MSigDB.M16960	GO_EYE_MORPHOGENESIS (MSigDB)	BP	0.00633832	1	0.70384	4	0.0512821	0.00948496	5.40667	80	78	0.0430108	93	GO_EYE_MORPHOGENESIS	FBN1|ZHX2|THRB|NKD1
GO:0042063	MSigDB.M12783	GO_GLIOGENESIS (MSigDB)	BP	0.00641534	1	0.70384	6	0.0769231	0.0214176	3.59158	80	78	0.0285714	210	GO_GLIOGENESIS	LPAR1|TENM4|LAMA2|LAMB1|LRP1|NTRK3
GO:0010812	MSigDB.M12057	GO_NEGATIVE_REGULATION_OF_CELL_SUBSTRATE_ADHESION (MSigDB)	BP	0.00647792	1	0.70384	3	0.0384615	0.00489546	7.85657	80	78	0.0625	48	GO_NEGATIVE_REGULATION_OF_CELL_SUBSTRATE_ADHESION	FBLN1|APOD|LRP1
GO:0060284	MSigDB.M16228	GO_REGULATION_OF_CELL_DEVELOPMENT (MSigDB)	BP	0.00671017	1	0.721235	12	0.153846	0.0688424	2.23476	80	78	0.0177778	675	GO_REGULATION_OF_CELL_DEVELOPMENT	LPAR1|FBLN1|FBN1|ZHX2|FLRT2|TENM4|LRP1|NTRK3|PRRX1|NR2F1|THRB|DOCK5
GO:0005102	MSigDB.M26233	GO_SIGNALING_RECEPTOR_BINDING (MSigDB)	MF	0.00688407	1	0.726244	14	0.179487	0.0870984	2.06074	80	78	0.0163934	854	GO_SIGNALING_RECEPTOR_BINDING	DLG2|FBN1|FHL2|FLRT2|SRPX2|LAMA2|LAMA4|LRP1|PRKCA|TGFBR3|TNXB|ZNRF3|PIAS1|ARNT2
GO:0085029	MSigDB.M11366	GO_EXTRACELLULAR_MATRIX_ASSEMBLY (MSigDB)	BP	0.00697473	1	0.726244	2	0.025641	0.00163182	15.7131	80	78	0.125	16	GO_EXTRACELLULAR_MATRIX_ASSEMBLY	COL1A2|TNXB
GO:0014912	MSigDB.M12483	GO_NEGATIVE_REGULATION_OF_SMOOTH_MUSCLE_CELL_MIGRATION (MSigDB)	BP	0.00697473	1	0.726244	2	0.025641	0.00163182	15.7131	80	78	0.125	16	GO_NEGATIVE_REGULATION_OF_SMOOTH_MUSCLE_CELL_MIGRATION	LRP1|TPM1
GO:0023057	MSigDB.M22942	GO_NEGATIVE_REGULATION_OF_SIGNALING (MSigDB)	BP	0.0073121	1	0.748168	14	0.179487	0.0877104	2.04636	80	78	0.0162791	860	GO_NEGATIVE_REGULATION_OF_SIGNALING	TANK|PRICKLE1|DCN|LPAR1|FBLN1|FBN1|FHL2|APOD|LRP1|TGFBR3|BICC1|ZNRF3|NKD1|TBX18
GO:0090596	MSigDB.M15276	GO_SENSORY_ORGAN_MORPHOGENESIS (MSigDB)	BP	0.00733498	1	0.748168	5	0.0641026	0.0156043	4.10801	80	78	0.0326797	153	GO_SENSORY_ORGAN_MORPHOGENESIS	FBN1|ZHX2|PRRX1|THRB|NKD1
GO:0071396	MSigDB.M10653	GO_CELLULAR_RESPONSE_TO_LIPID (MSigDB)	BP	0.00750823	1	0.758104	8	0.102564	0.036614	2.80123	80	78	0.0222841	359	GO_CELLULAR_RESPONSE_TO_LIPID	ADCY3|LPAR1|FHL2|NTRK3|PRKCA|NR2F1|THRB|PIAS1
GO:0045596	MSigDB.M16239	GO_NEGATIVE_REGULATION_OF_CELL_DIFFERENTIATION (MSigDB)	BP	0.00761934	1	0.76163	9	0.115385	0.0445691	2.58889	80	78	0.020595	437	GO_NEGATIVE_REGULATION_OF_CELL_DIFFERENTIATION	PRICKLE1|LPAR1|FBLN1|FBN1|ZHX2|LRP1|NTRK3|NR2F1|THRB
GO:0051965	MSigDB.M11036	GO_POSITIVE_REGULATION_OF_SYNAPSE_ASSEMBLY (MSigDB)	BP	0.00809157	1	0.797061	3	0.0384615	0.00530342	7.25222	80	78	0.0576923	52	GO_POSITIVE_REGULATION_OF_SYNAPSE_ASSEMBLY	FLRT2|SRPX2|NTRK3
GO:0040013	MSigDB.M11108	GO_NEGATIVE_REGULATION_OF_LOCOMOTION (MSigDB)	BP	0.00816706	1	0.797061	6	0.0769231	0.0225395	3.41281	80	78	0.0271493	221	GO_NEGATIVE_REGULATION_OF_LOCOMOTION	CYP1B1|DCN|FBLN1|APOD|LRP1|TPM1
GO:0060070	MSigDB.M12752	GO_CANONICAL_WNT_SIGNALING_PATHWAY (MSigDB)	BP	0.00834182	1	0.797061	6	0.0769231	0.0226415	3.39744	80	78	0.027027	222	GO_CANONICAL_WNT_SIGNALING_PATHWAY	PRICKLE1|RNF220|BICC1|ZNRF3|NKD1|TBX18
GO:0045732	MSigDB.M11089	GO_POSITIVE_REGULATION_OF_PROTEIN_CATABOLIC_PROCESS (MSigDB)	BP	0.00837249	1	0.797061	5	0.0641026	0.0161142	3.97801	80	78	0.0316456	158	GO_POSITIVE_REGULATION_OF_PROTEIN_CATABOLIC_PROCESS	PRICKLE1|SH3D19|LRP1|NKD1|PIAS1
GO:0010001	MSigDB.M15366	GO_GLIAL_CELL_DIFFERENTIATION (MSigDB)	BP	0.00837249	1	0.797061	5	0.0641026	0.0161142	3.97801	80	78	0.0316456	158	GO_GLIAL_CELL_DIFFERENTIATION	LPAR1|TENM4|LAMA2|LRP1|NTRK3
GO:0055006	MSigDB.M16833	GO_CARDIAC_CELL_DEVELOPMENT (MSigDB)	BP	0.00852861	1	0.804264	3	0.0384615	0.00540541	7.11538	80	78	0.0566038	53	GO_CARDIAC_CELL_DEVELOPMENT	FHL2|SGCD|TGFBR3
GO:0097435	MSigDB.M24772	GO_SUPRAMOLECULAR_FIBER_ORGANIZATION (MSigDB)	BP	0.00877936	1	0.814662	9	0.115385	0.045589	2.53098	80	78	0.0201342	447	GO_SUPRAMOLECULAR_FIBER_ORGANIZATION	ADD3|COL1A2|COL12A1|CYP1B1|SYNPO2|LPAR1|RHOBTB3|TNXB|TPM1
NA	MSigDB.M11222	GO_NEGATIVE_REGULATION_OF_ADHERENS_JUNCTION_ORGANIZATION (MSigDB)	BP	0.00880187	1	0.814662	2	0.025641	0.0018358	13.9672	80	78	0.111111	18	GO_NEGATIVE_REGULATION_OF_ADHERENS_JUNCTION_ORGANIZATION	APOD|LRP1
GO:0048678	MSigDB.M11430	GO_RESPONSE_TO_AXON_INJURY (MSigDB)	BP	0.00944372	1	0.86605	3	0.0384615	0.00560938	6.85664	80	78	0.0545455	55	GO_RESPONSE_TO_AXON_INJURY	APOD|LRP1|NTRK3
GO:0010640	MSigDB.M15978	GO_REGULATION_OF_PLATELET_DERIVED_GROWTH_FACTOR_RECEPTOR_SIGNALING_PATHWAY (MSigDB)	BP	0.00978701	1	0.88136	2	0.025641	0.00193779	13.2321	80	78	0.105263	19	GO_REGULATION_OF_PLATELET_DERIVED_GROWTH_FACTOR_RECEPTOR_SIGNALING_PATHWAY	APOD|LRP1
GO:0007608	MSigDB.M22538	GO_SENSORY_PERCEPTION_OF_SMELL (MSigDB)	BP	0.00978701	1	0.88136	2	0.025641	0.00193779	13.2321	80	78	0.105263	19	GO_SENSORY_PERCEPTION_OF_SMELL	ADCY3|NAV2
GO:0030182	MSigDB.M15330	GO_NEURON_DIFFERENTIATION (MSigDB)	BP	0.0102061	1	0.910896	15	0.192308	0.100765	1.90848	80	78	0.0151822	988	GO_NEURON_DIFFERENTIATION	CDH11|LPAR1|ZHX2|FLRT2|TENM4|APOD|LAMA2|LAMB1|LRP1|NTRK3|PRRX1|PRKCA|NR2F1|THRB|NKD1
GO:0050954	MSigDB.M10703	GO_SENSORY_PERCEPTION_OF_MECHANICAL_STIMULUS (MSigDB)	BP	0.0103077	1	0.911823	4	0.0512821	0.0109128	4.69926	80	78	0.0373832	107	GO_SENSORY_PERCEPTION_OF_MECHANICAL_STIMULUS	USP53|CEMIP|THRB|NAV2
GO:0007517	MSigDB.M10455	GO_MUSCLE_ORGAN_DEVELOPMENT (MSigDB)	BP	0.0104462	1	0.915966	6	0.0769231	0.0237634	3.23704	80	78	0.0257511	233	GO_MUSCLE_ORGAN_DEVELOPMENT	DCN|LAMA2|SGCD|SVIL|TGFBR3|TPM1
GO:1901889	MSigDB.M11443	GO_NEGATIVE_REGULATION_OF_CELL_JUNCTION_ASSEMBLY (MSigDB)	BP	0.0108188	1	0.925071	2	0.025641	0.00203978	12.5705	80	78	0.1	20	GO_NEGATIVE_REGULATION_OF_CELL_JUNCTION_ASSEMBLY	APOD|LRP1
GO:0051961	MSigDB.M11740	GO_NEGATIVE_REGULATION_OF_NERVOUS_SYSTEM_DEVELOPMENT (MSigDB)	BP	0.010866	1	0.925071	6	0.0769231	0.0239674	3.20949	80	78	0.0255319	235	GO_NEGATIVE_REGULATION_OF_NERVOUS_SYSTEM_DEVELOPMENT	LPAR1|ZHX2|LRP1|NTRK3|NR2F1|THRB
GO:0098797	MSigDB.M17810	GO_PLASMA_MEMBRANE_PROTEIN_COMPLEX (MSigDB)	CC	0.010874	1	0.925071	8	0.102564	0.0390617	2.62569	80	78	0.0208877	383	GO_PLASMA_MEMBRANE_PROTEIN_COMPLEX	CDH11|DLG2|KCNIP1|LRP1|PRKCA|SGCD|TGFBR3|C7
GO:0060191	MSigDB.M13211	GO_REGULATION_OF_LIPASE_ACTIVITY (MSigDB)	BP	0.0109202	1	0.925071	3	0.0384615	0.00591535	6.50199	80	78	0.0517241	58	GO_REGULATION_OF_LIPASE_ACTIVITY	LPAR1|LRP1|NTRK3
GO:0061572	MSigDB.M10349	GO_ACTIN_FILAMENT_BUNDLE_ORGANIZATION (MSigDB)	BP	0.0113277	1	0.949987	4	0.0512821	0.0112188	4.5711	80	78	0.0363636	110	GO_ACTIN_FILAMENT_BUNDLE_ORGANIZATION	ADD3|SYNPO2|LPAR1|TPM1
GO:0048585	MSigDB.M14992	GO_NEGATIVE_REGULATION_OF_RESPONSE_TO_STIMULUS (MSigDB)	BP	0.0116401	1	0.949987	15	0.192308	0.102295	1.87994	80	78	0.0149551	1003	GO_NEGATIVE_REGULATION_OF_RESPONSE_TO_STIMULUS	TANK|PRICKLE1|DCN|LPAR1|FBLN1|FBN1|FHL2|SLC7A11|APOD|LRP1|TGFBR3|BICC1|ZNRF3|NKD1|TBX18
GO:1903522	MSigDB.M16818	GO_REGULATION_OF_BLOOD_CIRCULATION (MSigDB)	BP	0.0118122	1	0.949987	5	0.0641026	0.0175421	3.65422	80	78	0.0290698	172	GO_REGULATION_OF_BLOOD_CIRCULATION	CELF2|KCNIP1|THRB|TPM1|DOCK5
GO:0070306	MSigDB.M10247	GO_LENS_FIBER_CELL_DIFFERENTIATION (MSigDB)	BP	0.0118965	1	0.949987	2	0.025641	0.00214176	11.9719	80	78	0.0952381	21	GO_LENS_FIBER_CELL_DIFFERENTIATION	SLC7A11|NTRK3
GO:0010800	MSigDB.M13887	GO_POSITIVE_REGULATION_OF_PEPTIDYL_THREONINE_PHOSPHORYLATION (MSigDB)	BP	0.0118965	1	0.949987	2	0.025641	0.00214176	11.9719	80	78	0.0952381	21	GO_POSITIVE_REGULATION_OF_PEPTIDYL_THREONINE_PHOSPHORYLATION	PRKAG2|CEMIP
GO:0008306	MSigDB.M10883	GO_ASSOCIATIVE_LEARNING (MSigDB)	BP	0.0119746	1	0.949987	3	0.0384615	0.00611933	6.28526	80	78	0.05	60	GO_ASSOCIATIVE_LEARNING	ADCY3|SLC7A11|PIAS1
GO:0060840	MSigDB.M11359	GO_ARTERY_DEVELOPMENT (MSigDB)	BP	0.0119746	1	0.949987	3	0.0384615	0.00611933	6.28526	80	78	0.05	60	GO_ARTERY_DEVELOPMENT	PRICKLE1|LRP1|PRRX1
GO:0031594	MSigDB.M17676	GO_NEUROMUSCULAR_JUNCTION (MSigDB)	CC	0.0119746	1	0.949987	3	0.0384615	0.00611933	6.28526	80	78	0.05	60	GO_NEUROMUSCULAR_JUNCTION	DLG2|PDZRN3|LAMA2
GO:0042127	MSigDB.M23507	GO_REGULATION_OF_CELL_POPULATION_PROLIFERATION (MSigDB)	BP	0.0125413	1	0.98651	14	0.179487	0.0935237	1.91916	80	78	0.0152672	917	GO_REGULATION_OF_CELL_POPULATION_PROLIFERATION	CYP1B1|FBLN1|SLC7A11|APOD|LAMB1|LAMC1|NTRK3|PRRX1|PRKCA|TGFBR3|TPM1|COL18A1|PIAS1|ARNT2
GO:0009896	MSigDB.M12781	GO_POSITIVE_REGULATION_OF_CATABOLIC_PROCESS (MSigDB)	BP	0.0126324	1	0.98651	7	0.0897436	0.0322285	2.78461	80	78	0.0221519	316	GO_POSITIVE_REGULATION_OF_CATABOLIC_PROCESS	PRICKLE1|SH3D19|DCN|LRP1|TPCN1|NKD1|PIAS1
GO:0042060	MSigDB.M11957	GO_WOUND_HEALING (MSigDB)	BP	0.0128367	1	0.987988	7	0.0897436	0.0323304	2.77582	80	78	0.022082	317	GO_WOUND_HEALING	COL1A2|DCN|FBLN1|SLC7A11|APOD|PRKCA|TPM1
GO:0044087	MSigDB.M11589	GO_REGULATION_OF_CELLULAR_COMPONENT_BIOGENESIS (MSigDB)	BP	0.012932	1	0.987988	11	0.141026	0.0659867	2.13718	80	78	0.0170015	647	GO_REGULATION_OF_CELLULAR_COMPONENT_BIOGENESIS	ADD3|SYNPO2|LPAR1|FLRT2|SRPX2|APOD|LRP1|NTRK3|PLD1|PRKCA|TPM1
GO:0021545	MSigDB.M11618	GO_CRANIAL_NERVE_DEVELOPMENT (MSigDB)	BP	0.0130192	1	0.987988	2	0.025641	0.00224375	11.4277	80	78	0.0909091	22	GO_CRANIAL_NERVE_DEVELOPMENT	LPAR1|NAV2
GO:0030165	MSigDB.M18907	GO_PDZ_DOMAIN_BINDING (MSigDB)	MF	0.0130857	1	0.987988	3	0.0384615	0.0063233	6.08251	80	78	0.0483871	62	GO_PDZ_DOMAIN_BINDING	LPAR1|TGFBR3|NKD1
GO:0008360	MSigDB.M15943	GO_REGULATION_OF_CELL_SHAPE (MSigDB)	BP	0.0131684	1	0.987988	4	0.0512821	0.0117287	4.37235	80	78	0.0347826	115	GO_REGULATION_OF_CELL_SHAPE	LPAR1|RHOBTB3|FGD6|TPM1
GO:0045665	MSigDB.M10363	GO_NEGATIVE_REGULATION_OF_NEURON_DIFFERENTIATION (MSigDB)	BP	0.0132443	1	0.987988	5	0.0641026	0.018052	3.55099	80	78	0.0282486	177	GO_NEGATIVE_REGULATION_OF_NEURON_DIFFERENTIATION	LPAR1|ZHX2|LRP1|NR2F1|THRB
GO:0048666	MSigDB.M10101	GO_NEURON_DEVELOPMENT (MSigDB)	BP	0.0137651	1	1	13	0.166667	0.0850586	1.95943	80	78	0.0155875	834	GO_NEURON_DEVELOPMENT	CDH11|LPAR1|FLRT2|TENM4|APOD|LAMA2|LAMB1|LRP1|NTRK3|PRRX1|PRKCA|NR2F1|THRB
GO:0034329	MSigDB.M14884	GO_CELL_JUNCTION_ASSEMBLY (MSigDB)	BP	0.0141578	1	1	5	0.0641026	0.018358	3.49181	80	78	0.0277778	180	GO_CELL_JUNCTION_ASSEMBLY	CDH11|APOD|LAMC1|LRP1|PRKCA
GO:0003015	MSigDB.M14929	GO_HEART_PROCESS (MSigDB)	BP	0.0141578	1	1	5	0.0641026	0.018358	3.49181	80	78	0.0277778	180	GO_HEART_PROCESS	CELF2|KCNIP1|SGCD|THRB|TPM1
GO:0031589	MSigDB.M11939	GO_CELL_SUBSTRATE_ADHESION (MSigDB)	BP	0.014405	1	1	6	0.0769231	0.0254972	3.01692	80	78	0.024	250	GO_CELL_SUBSTRATE_ADHESION	FBLN1|APOD|LAMB1|LAMC1|LRP1|DOCK5
GO:0061384	MSigDB.M10576	GO_HEART_TRABECULA_MORPHOGENESIS (MSigDB)	BP	0.015397	1	1	2	0.025641	0.00244773	10.4754	80	78	0.0833333	24	GO_HEART_TRABECULA_MORPHOGENESIS	FHL2|TGFBR3
GO:0003382	MSigDB.M15117	GO_EPITHELIAL_CELL_MORPHOGENESIS (MSigDB)	BP	0.015397	1	1	2	0.025641	0.00244773	10.4754	80	78	0.0833333	24	GO_EPITHELIAL_CELL_MORPHOGENESIS	FRMD6|COL18A1
GO:0003150	MSigDB.M22317	GO_MUSCULAR_SEPTUM_MORPHOGENESIS (MSigDB)	BP	0.0158478	1	1	1	0.0128205	0.000203978	62.8526	80	78	0.5	2	GO_MUSCULAR_SEPTUM_MORPHOGENESIS	TGFBR3
GO:0021563	MSigDB.M22896	GO_GLOSSOPHARYNGEAL_NERVE_DEVELOPMENT (MSigDB)	BP	0.0158478	1	1	1	0.0128205	0.000203978	62.8526	80	78	0.5	2	GO_GLOSSOPHARYNGEAL_NERVE_DEVELOPMENT	NAV2
GO:0061302	MSigDB.M24269	GO_SMOOTH_MUSCLE_CELL_MATRIX_ADHESION (MSigDB)	BP	0.0158478	1	1	1	0.0128205	0.000203978	62.8526	80	78	0.5	2	GO_SMOOTH_MUSCLE_CELL_MATRIX_ADHESION	APOD
GO:0097267	MSigDB.M24755	GO_OMEGA_HYDROXYLASE_P450_PATHWAY (MSigDB)	BP	0.0158478	1	1	1	0.0128205	0.000203978	62.8526	80	78	0.5	2	GO_OMEGA_HYDROXYLASE_P450_PATHWAY	CYP1B1
GO:0005579	MSigDB.M25625	GO_MEMBRANE_ATTACK_COMPLEX (MSigDB)	CC	0.0158478	1	1	1	0.0128205	0.000203978	62.8526	80	78	0.5	2	GO_MEMBRANE_ATTACK_COMPLEX	C7
GO:0004415	MSigDB.M26158	GO_HYALURONONGLUCOSAMINIDASE_ACTIVITY (MSigDB)	MF	0.0158478	1	1	1	0.0128205	0.000203978	62.8526	80	78	0.5	2	GO_HYALURONONGLUCOSAMINIDASE_ACTIVITY	CEMIP
GO:0032027	MSigDB.M26557	GO_MYOSIN_LIGHT_CHAIN_BINDING (MSigDB)	MF	0.0158478	1	1	1	0.0128205	0.000203978	62.8526	80	78	0.5	2	GO_MYOSIN_LIGHT_CHAIN_BINDING	SPATA6
GO:0035727	MSigDB.M26621	GO_LYSOPHOSPHATIDIC_ACID_BINDING (MSigDB)	MF	0.0158478	1	1	1	0.0128205	0.000203978	62.8526	80	78	0.5	2	GO_LYSOPHOSPHATIDIC_ACID_BINDING	LPAR1
GO:0032231	MSigDB.M14318	GO_REGULATION_OF_ACTIN_FILAMENT_BUNDLE_ASSEMBLY (MSigDB)	BP	0.0161141	1	1	3	0.0384615	0.00683325	5.62859	80	78	0.0447761	67	GO_REGULATION_OF_ACTIN_FILAMENT_BUNDLE_ASSEMBLY	SYNPO2|LPAR1|TPM1
GO:0051181	MSigDB.M10889	GO_COFACTOR_TRANSPORT (MSigDB)	BP	0.0166504	1	1	2	0.025641	0.00254972	10.0564	80	78	0.08	25	GO_COFACTOR_TRANSPORT	SLC7A11|FLVCR2
GO:0016504	MSigDB.M18278	GO_PEPTIDASE_ACTIVATOR_ACTIVITY (MSigDB)	MF	0.0166504	1	1	2	0.025641	0.00254972	10.0564	80	78	0.08	25	GO_PEPTIDASE_ACTIVATOR_ACTIVITY	TANK|FBLN1
GO:0015026	MSigDB.M18700	GO_CORECEPTOR_ACTIVITY (MSigDB)	MF	0.0166504	1	1	2	0.025641	0.00254972	10.0564	80	78	0.08	25	GO_CORECEPTOR_ACTIVITY	LRP1|TGFBR3
GO:0022008	MSigDB.M13908	GO_NEUROGENESIS (MSigDB)	BP	0.0182525	1	1	16	0.205128	0.117899	1.73986	80	78	0.0138408	1156	GO_NEUROGENESIS	CDH11|LPAR1|ZHX2|FLRT2|TENM4|APOD|LAMA2|LAMB1|LRP1|NTRK3|PRRX1|PRKCA|NR2F1|THRB|NKD1|NAV2
GO:0070252	MSigDB.M14073	GO_ACTIN_MEDIATED_CELL_CONTRACTION (MSigDB)	BP	0.0187973	1	1	3	0.0384615	0.0072412	5.31148	80	78	0.0422535	71	GO_ACTIN_MEDIATED_CELL_CONTRACTION	FRMD6|SGCD|TPM1
GO:0033002	MSigDB.M11549	GO_MUSCLE_CELL_PROLIFERATION (MSigDB)	BP	0.0188148	1	1	4	0.0512821	0.0130546	3.92829	80	78	0.03125	128	GO_MUSCLE_CELL_PROLIFERATION	TENM4|APOD|TGFBR3|TPM1
GO:1903036	MSigDB.M14125	GO_POSITIVE_REGULATION_OF_RESPONSE_TO_WOUNDING (MSigDB)	BP	0.0192829	1	1	2	0.025641	0.0027537	9.31149	80	78	0.0740741	27	GO_POSITIVE_REGULATION_OF_RESPONSE_TO_WOUNDING	LRP1|NTRK3
GO:0042476	MSigDB.M16906	GO_ODONTOGENESIS (MSigDB)	BP	0.0195045	1	1	3	0.0384615	0.00734319	5.23771	80	78	0.0416667	72	GO_ODONTOGENESIS	COL1A2|LAMB1|NFIC
GO:0007010	MSigDB.M10858	GO_CYTOSKELETON_ORGANIZATION (MSigDB)	BP	0.0199963	1	1	13	0.166667	0.0893422	1.86549	80	78	0.0148402	876	GO_CYTOSKELETON_ORGANIZATION	FMNL2|ADD3|FRMD6|SH3D19|SYNPO2|LPAR1|RHOBTB3|LRP1|NTRK3|FGD6|SVIL|TNXB|TPM1
GO:1901700	MSigDB.M13558	GO_RESPONSE_TO_OXYGEN_CONTAINING_COMPOUND (MSigDB)	BP	0.0203474	1	1	14	0.179487	0.0993371	1.80685	80	78	0.0143737	974	GO_RESPONSE_TO_OXYGEN_CONTAINING_COMPOUND	ADCY3|COL1A2|CYP1B1|DCN|LPAR1|FBN1|APOD|LRP1|NTRK3|PRKCA|TGFBR3|TPM1|COL18A1|ARNT2
GO:0048662	MSigDB.M10483	GO_NEGATIVE_REGULATION_OF_SMOOTH_MUSCLE_CELL_PROLIFERATION (MSigDB)	BP	0.0206604	1	1	2	0.025641	0.00285569	8.97894	80	78	0.0714286	28	GO_NEGATIVE_REGULATION_OF_SMOOTH_MUSCLE_CELL_PROLIFERATION	APOD|TPM1
GO:1900274	MSigDB.M10721	GO_REGULATION_OF_PHOSPHOLIPASE_C_ACTIVITY (MSigDB)	BP	0.0206604	1	1	2	0.025641	0.00285569	8.97894	80	78	0.0714286	28	GO_REGULATION_OF_PHOSPHOLIPASE_C_ACTIVITY	LPAR1|NTRK3
GO:0019748	MSigDB.M15806	GO_SECONDARY_METABOLIC_PROCESS (MSigDB)	BP	0.0206604	1	1	2	0.025641	0.00285569	8.97894	80	78	0.0714286	28	GO_SECONDARY_METABOLIC_PROCESS	CYP1B1|SLC7A11
GO:0005783	MSigDB.M17743	GO_ENDOPLASMIC_RETICULUM (MSigDB)	CC	0.02116	1	1	16	0.205128	0.119939	1.71027	80	78	0.0136054	1176	GO_ENDOPLASMIC_RETICULUM	ANTXR2|COL1A2|COL12A1|COL15A1|CYP1B1|FBN1|SLC7A11|FLRT2|APOD|LAMB1|LAMC1|PLD1|PRKCA|CEMIP|SGCD|COL18A1
GO:0090175	MSigDB.M10072	GO_REGULATION_OF_ESTABLISHMENT_OF_PLANAR_POLARITY (MSigDB)	BP	0.0217137	1	1	3	0.0384615	0.00764916	5.02821	80	78	0.04	75	GO_REGULATION_OF_ESTABLISHMENT_OF_PLANAR_POLARITY	PRICKLE1|ZNRF3|NKD1
GO:0001754	MSigDB.M12350	GO_EYE_PHOTORECEPTOR_CELL_DIFFERENTIATION (MSigDB)	BP	0.0220779	1	1	2	0.025641	0.00295767	8.66932	80	78	0.0689655	29	GO_EYE_PHOTORECEPTOR_CELL_DIFFERENTIATION	THRB|NKD1
GO:0001706	MSigDB.M14962	GO_ENDODERM_FORMATION (MSigDB)	BP	0.0220779	1	1	2	0.025641	0.00295767	8.66932	80	78	0.0689655	29	GO_ENDODERM_FORMATION	COL12A1|LAMB1
GO:0014037	MSigDB.M15313	GO_SCHWANN_CELL_DIFFERENTIATION (MSigDB)	BP	0.0220779	1	1	2	0.025641	0.00295767	8.66932	80	78	0.0689655	29	GO_SCHWANN_CELL_DIFFERENTIATION	LAMA2|NTRK3
GO:0090130	MSigDB.M12932	GO_TISSUE_MIGRATION (MSigDB)	BP	0.0221768	1	1	5	0.0641026	0.0206017	3.11151	80	78	0.0247525	202	GO_TISSUE_MIGRATION	CYP1B1|DCN|SRPX2|PRKCA|DOCK5
GO:0043401	MSigDB.M14771	GO_STEROID_HORMONE_MEDIATED_SIGNALING_PATHWAY (MSigDB)	BP	0.0229359	1	1	4	0.0512821	0.0138705	3.69721	80	78	0.0294118	136	GO_STEROID_HORMONE_MEDIATED_SIGNALING_PATHWAY	FHL2|NR2F1|THRB|PIAS1
GO:0043292	MSigDB.M17336	GO_CONTRACTILE_FIBER (MSigDB)	CC	0.0234867	1	1	4	0.0512821	0.0139725	3.67022	80	78	0.0291971	137	GO_CONTRACTILE_FIBER	SYNPO2|FHL2|SVIL|TPM1
GO:0050746	MSigDB.M15439	GO_REGULATION_OF_LIPOPROTEIN_METABOLIC_PROCESS (MSigDB)	BP	0.0236784	1	1	1	0.0128205	0.000305966	41.9017	80	78	0.333333	3	GO_REGULATION_OF_LIPOPROTEIN_METABOLIC_PROCESS	APOD
GO:0032222	MSigDB.M23062	GO_REGULATION_OF_SYNAPTIC_TRANSMISSION_CHOLINERGIC (MSigDB)	BP	0.0236784	1	1	1	0.0128205	0.000305966	41.9017	80	78	0.333333	3	GO_REGULATION_OF_SYNAPTIC_TRANSMISSION_CHOLINERGIC	LAMA2
GO:0035442	MSigDB.M23340	GO_DIPEPTIDE_TRANSMEMBRANE_TRANSPORT (MSigDB)	BP	0.0236784	1	1	1	0.0128205	0.000305966	41.9017	80	78	0.333333	3	GO_DIPEPTIDE_TRANSMEMBRANE_TRANSPORT	SLC7A11
GO:0036135	MSigDB.M23434	GO_SCHWANN_CELL_MIGRATION (MSigDB)	BP	0.0236784	1	1	1	0.0128205	0.000305966	41.9017	80	78	0.333333	3	GO_SCHWANN_CELL_MIGRATION	LRP1
GO:0038030	MSigDB.M23464	GO_NON_CANONICAL_WNT_SIGNALING_PATHWAY_VIA_MAPK_CASCADE (MSigDB)	BP	0.0236784	1	1	1	0.0128205	0.000305966	41.9017	80	78	0.333333	3	GO_NON_CANONICAL_WNT_SIGNALING_PATHWAY_VIA_MAPK_CASCADE	NKD1
GO:0048050	MSigDB.M23827	GO_POST_EMBRYONIC_EYE_MORPHOGENESIS (MSigDB)	BP	0.0236784	1	1	1	0.0128205	0.000305966	41.9017	80	78	0.333333	3	GO_POST_EMBRYONIC_EYE_MORPHOGENESIS	FBN1
GO:0051599	MSigDB.M24015	GO_RESPONSE_TO_HYDROSTATIC_PRESSURE (MSigDB)	BP	0.0236784	1	1	1	0.0128205	0.000305966	41.9017	80	78	0.333333	3	GO_RESPONSE_TO_HYDROSTATIC_PRESSURE	COL18A1
GO:0051890	MSigDB.M24044	GO_REGULATION_OF_CARDIOBLAST_DIFFERENTIATION (MSigDB)	BP	0.0236784	1	1	1	0.0128205	0.000305966	41.9017	80	78	0.333333	3	GO_REGULATION_OF_CARDIOBLAST_DIFFERENTIATION	PRICKLE1
GO:0060040	MSigDB.M24085	GO_RETINAL_BIPOLAR_NEURON_DIFFERENTIATION (MSigDB)	BP	0.0236784	1	1	1	0.0128205	0.000305966	41.9017	80	78	0.333333	3	GO_RETINAL_BIPOLAR_NEURON_DIFFERENTIATION	ZHX2
GO:0060979	MSigDB.M24239	GO_VASCULOGENESIS_INVOLVED_IN_CORONARY_VASCULAR_MORPHOGENESIS (MSigDB)	BP	0.0236784	1	1	1	0.0128205	0.000305966	41.9017	80	78	0.333333	3	GO_VASCULOGENESIS_INVOLVED_IN_CORONARY_VASCULAR_MORPHOGENESIS	TGFBR3
GO:0071638	MSigDB.M24498	GO_NEGATIVE_REGULATION_OF_MONOCYTE_CHEMOTACTIC_PROTEIN_1_PRODUCTION (MSigDB)	BP	0.0236784	1	1	1	0.0128205	0.000305966	41.9017	80	78	0.333333	3	GO_NEGATIVE_REGULATION_OF_MONOCYTE_CHEMOTACTIC_PROTEIN_1_PRODUCTION	APOD
GO:2000051	MSigDB.M25431	GO_NEGATIVE_REGULATION_OF_NON_CANONICAL_WNT_SIGNALING_PATHWAY (MSigDB)	BP	0.0236784	1	1	1	0.0128205	0.000305966	41.9017	80	78	0.333333	3	GO_NEGATIVE_REGULATION_OF_NON_CANONICAL_WNT_SIGNALING_PATHWAY	ZNRF3
GO:2000405	MSigDB.M25479	GO_NEGATIVE_REGULATION_OF_T_CELL_MIGRATION (MSigDB)	BP	0.0236784	1	1	1	0.0128205	0.000305966	41.9017	80	78	0.333333	3	GO_NEGATIVE_REGULATION_OF_T_CELL_MIGRATION	APOD
GO:2000543	MSigDB.M25495	GO_POSITIVE_REGULATION_OF_GASTRULATION (MSigDB)	BP	0.0236784	1	1	1	0.0128205	0.000305966	41.9017	80	78	0.333333	3	GO_POSITIVE_REGULATION_OF_GASTRULATION	TENM4
GO:2001205	MSigDB.M25569	GO_NEGATIVE_REGULATION_OF_OSTEOCLAST_DEVELOPMENT (MSigDB)	BP	0.0236784	1	1	1	0.0128205	0.000305966	41.9017	80	78	0.333333	3	GO_NEGATIVE_REGULATION_OF_OSTEOCLAST_DEVELOPMENT	FBN1
GO:0046923	MSigDB.M26690	GO_ER_RETENTION_SEQUENCE_BINDING (MSigDB)	MF	0.0236784	1	1	1	0.0128205	0.000305966	41.9017	80	78	0.333333	3	GO_ER_RETENTION_SEQUENCE_BINDING	CEMIP
GO:0070290	MSigDB.M26771	GO_N_ACYLPHOSPHATIDYLETHANOLAMINE_SPECIFIC_PHOSPHOLIPASE_D_ACTIVITY (MSigDB)	MF	0.0236784	1	1	1	0.0128205	0.000305966	41.9017	80	78	0.333333	3	GO_N_ACYLPHOSPHATIDYLETHANOLAMINE_SPECIFIC_PHOSPHOLIPASE_D_ACTIVITY	PLD1
GO:0072345	MSigDB.M26798	GO_NAADP_SENSITIVE_CALCIUM_RELEASE_CHANNEL_ACTIVITY (MSigDB)	MF	0.0236784	1	1	1	0.0128205	0.000305966	41.9017	80	78	0.333333	3	GO_NAADP_SENSITIVE_CALCIUM_RELEASE_CHANNEL_ACTIVITY	TPCN1
GO:0044057	MSigDB.M14237	GO_REGULATION_OF_SYSTEM_PROCESS (MSigDB)	BP	0.0237464	1	1	7	0.0897436	0.036614	2.45107	80	78	0.0194986	359	GO_REGULATION_OF_SYSTEM_PROCESS	CELF2|TENM4|KCNIP1|PRKCA|THRB|TPM1|DOCK5
GO:0051963	MSigDB.M12854	GO_REGULATION_OF_SYNAPSE_ASSEMBLY (MSigDB)	BP	0.0240546	1	1	3	0.0384615	0.00795512	4.83481	80	78	0.0384615	78	GO_REGULATION_OF_SYNAPSE_ASSEMBLY	FLRT2|SRPX2|NTRK3
GO:0044089	MSigDB.M12404	GO_POSITIVE_REGULATION_OF_CELLULAR_COMPONENT_BIOGENESIS (MSigDB)	BP	0.024066	1	1	7	0.0897436	0.036716	2.44427	80	78	0.0194444	360	GO_POSITIVE_REGULATION_OF_CELLULAR_COMPONENT_BIOGENESIS	SYNPO2|LPAR1|FLRT2|SRPX2|NTRK3|PRKCA|TPM1
GO:0198738	MSigDB.M24933	GO_CELL_CELL_SIGNALING_BY_WNT (MSigDB)	BP	0.0243885	1	1	7	0.0897436	0.036818	2.4375	80	78	0.0193906	361	GO_CELL_CELL_SIGNALING_BY_WNT	PRICKLE1|LRP1|RNF220|BICC1|ZNRF3|NKD1|TBX18
GO:0007266	MSigDB.M16798	GO_RHO_PROTEIN_SIGNAL_TRANSDUCTION (MSigDB)	BP	0.0246124	1	1	4	0.0512821	0.0141764	3.61741	80	78	0.028777	139	GO_RHO_PROTEIN_SIGNAL_TRANSDUCTION	COL1A2|LPAR1|RHOBTB3|FGD6
GO:0001953	MSigDB.M12466	GO_NEGATIVE_REGULATION_OF_CELL_MATRIX_ADHESION (MSigDB)	BP	0.0250297	1	1	2	0.025641	0.00316165	8.11001	80	78	0.0645161	31	GO_NEGATIVE_REGULATION_OF_CELL_MATRIX_ADHESION	APOD|LRP1
GO:0060042	MSigDB.M16748	GO_RETINA_MORPHOGENESIS_IN_CAMERA_TYPE_EYE (MSigDB)	BP	0.0250297	1	1	2	0.025641	0.00316165	8.11001	80	78	0.0645161	31	GO_RETINA_MORPHOGENESIS_IN_CAMERA_TYPE_EYE	ZHX2|THRB
GO:0099084	MSigDB.M24846	GO_POSTSYNAPTIC_SPECIALIZATION_ORGANIZATION (MSigDB)	BP	0.0250297	1	1	2	0.025641	0.00316165	8.11001	80	78	0.0645161	31	GO_POSTSYNAPTIC_SPECIALIZATION_ORGANIZATION	DLG2|NTRK3
GO:0003206	MSigDB.M10631	GO_CARDIAC_CHAMBER_MORPHOGENESIS (MSigDB)	BP	0.0256883	1	1	3	0.0384615	0.0081591	4.71394	80	78	0.0375	80	GO_CARDIAC_CHAMBER_MORPHOGENESIS	FHL2|TGFBR3|TPM1
NA	MSigDB.M14224	GO_CELL_SUBSTRATE_JUNCTION_ASSEMBLY (MSigDB)	BP	0.0256883	1	1	3	0.0384615	0.0081591	4.71394	80	78	0.0375	80	GO_CELL_SUBSTRATE_JUNCTION_ASSEMBLY	APOD|LAMC1|LRP1
GO:0034330	MSigDB.M12450	GO_CELL_JUNCTION_ORGANIZATION (MSigDB)	BP	0.0261668	1	1	5	0.0641026	0.0215196	2.97879	80	78	0.0236967	211	GO_CELL_JUNCTION_ORGANIZATION	CDH11|APOD|LAMC1|LRP1|PRKCA
GO:0022804	MSigDB.M18537	GO_ACTIVE_TRANSMEMBRANE_TRANSPORTER_ACTIVITY (MSigDB)	MF	0.0261668	1	1	5	0.0641026	0.0215196	2.97879	80	78	0.0236967	211	GO_ACTIVE_TRANSMEMBRANE_TRANSPORTER_ACTIVITY	ABCA10|ABCA9|ABCA8|ABCA6|SLC7A11
GO:0007606	MSigDB.M11231	GO_SENSORY_PERCEPTION_OF_CHEMICAL_STIMULUS (MSigDB)	BP	0.0265627	1	1	2	0.025641	0.00326364	7.85657	80	78	0.0625	32	GO_SENSORY_PERCEPTION_OF_CHEMICAL_STIMULUS	ADCY3|NAV2
GO:0043542	MSigDB.M12059	GO_ENDOTHELIAL_CELL_MIGRATION (MSigDB)	BP	0.0269609	1	1	4	0.0512821	0.0145844	3.51623	80	78	0.027972	143	GO_ENDOTHELIAL_CELL_MIGRATION	CYP1B1|DCN|SRPX2|PRKCA
GO:0014013	MSigDB.M16014	GO_REGULATION_OF_GLIOGENESIS (MSigDB)	BP	0.0273805	1	1	3	0.0384615	0.00836308	4.59897	80	78	0.0365854	82	GO_REGULATION_OF_GLIOGENESIS	TENM4|LRP1|NTRK3
GO:0051493	MSigDB.M14457	GO_REGULATION_OF_CYTOSKELETON_ORGANIZATION (MSigDB)	BP	0.0277803	1	1	7	0.0897436	0.0378378	2.37179	80	78	0.0188679	371	GO_REGULATION_OF_CYTOSKELETON_ORGANIZATION	ADD3|SYNPO2|LPAR1|RHOBTB3|LRP1|NTRK3|TPM1
GO:0045773	MSigDB.M13512	GO_POSITIVE_REGULATION_OF_AXON_EXTENSION (MSigDB)	BP	0.0281329	1	1	2	0.025641	0.00336563	7.61849	80	78	0.0606061	33	GO_POSITIVE_REGULATION_OF_AXON_EXTENSION	LRP1|NTRK3
GO:0005178	MSigDB.M18565	GO_INTEGRIN_BINDING (MSigDB)	MF	0.0282485	1	1	3	0.0384615	0.00846507	4.54356	80	78	0.0361446	83	GO_INTEGRIN_BINDING	FBN1|PRKCA|TNXB
GO:0042330	MSigDB.M12201	GO_TAXIS (MSigDB)	BP	0.0288578	1	1	7	0.0897436	0.0381438	2.35277	80	78	0.0187166	374	GO_TAXIS	LPAR1|FLRT2|LAMA2|LRP1|NTRK3|PLD1|PRKCA
GO:0099080	MSigDB.M26011	GO_SUPRAMOLECULAR_COMPLEX (MSigDB)	CC	0.0293006	1	1	9	0.115385	0.0558899	2.0645	80	78	0.0164234	548	GO_SUPRAMOLECULAR_COMPLEX	COL1A2|DCN|SYNPO2|FBLN1|FBN1|FHL2|TTLL5|SVIL|TPM1
GO:0043949	MSigDB.M13467	GO_REGULATION_OF_CAMP_MEDIATED_SIGNALING (MSigDB)	BP	0.0297395	1	1	2	0.025641	0.00346762	7.39442	80	78	0.0588235	34	GO_REGULATION_OF_CAMP_MEDIATED_SIGNALING	LPAR1|PRKCA
GO:0010799	MSigDB.M14821	GO_REGULATION_OF_PEPTIDYL_THREONINE_PHOSPHORYLATION (MSigDB)	BP	0.0297395	1	1	2	0.025641	0.00346762	7.39442	80	78	0.0588235	34	GO_REGULATION_OF_PEPTIDYL_THREONINE_PHOSPHORYLATION	PRKAG2|CEMIP
NA	MSigDB.M26202	GO_NUCLEAR_RECEPTOR_ACTIVITY (MSigDB)	MF	0.0297395	1	1	2	0.025641	0.00346762	7.39442	80	78	0.0588235	34	GO_NUCLEAR_RECEPTOR_ACTIVITY	NR2F1|THRB
GO:0030030	MSigDB.M15229	GO_CELL_PROJECTION_ORGANIZATION (MSigDB)	BP	0.0302906	1	1	15	0.192308	0.114839	1.67458	80	78	0.0133215	1126	GO_CELL_PROJECTION_ORGANIZATION	CDH11|LPAR1|FLRT2|APOD|LAMA2|LAMB1|LRP1|NTRK3|PLD1|PRRX1|SPATA6|PRKCA|FGD6|NR2F1|TPM1
GO:0008217	MSigDB.M10469	GO_REGULATION_OF_BLOOD_PRESSURE (MSigDB)	BP	0.0309398	1	1	3	0.0384615	0.00877104	4.38506	80	78	0.0348837	86	GO_REGULATION_OF_BLOOD_PRESSURE	COL1A2|TPM1|NAV2
GO:1903322	MSigDB.M16937	GO_POSITIVE_REGULATION_OF_PROTEIN_MODIFICATION_BY_SMALL_PROTEIN_CONJUGATION_OR_REMOVAL (MSigDB)	BP	0.0309398	1	1	3	0.0384615	0.00877104	4.38506	80	78	0.0348837	86	GO_POSITIVE_REGULATION_OF_PROTEIN_MODIFICATION_BY_SMALL_PROTEIN_CONJUGATION_OR_REMOVAL	TANK|PRICKLE1|PIAS1
[truncated: 151 more rows]

## Sheet: Figure 2e_Vascular
Cl.25 Up			Cl.25 Down			cl.26 Up			cl.26 Down			cl.30 Up			cl.30 Down
[truncated: 157 more rows]

## Sheet: Figure 2e_Astrocytes
cl.9 Up			cl.9 Down			cl.12 Up			cl.12 Down			cl.26 Up			cl.26 Down
[truncated: 574 more rows]

[truncated: 32 more sheets: Figure 2f_Up, Figure 3a_Targets, Figure 3a_Ligands, Figure 3b, Figure 3e, Figure 3f_SMAD3, Figure 3f VEGFA, Figure 3g, Figure 4d, Figure 4e-f, Figure 5b, Figure 5c, Figure 5d, Figure 5e, Figure S1, Figure S6, Figure S7, Figure_S8, Figure_S9, Figure_S11 …]
